# Supplementary material for: Global repositioning of transcription start sites in a plant-fermenting bacterium
Source: Nat Commun. 2016 Dec 16;7:13783. doi: 10.1038/ncomms13783 (PMC5171806; doi:10.1038/ncomms13783)
Supplement: Supplementary Data 1 — Classification of 9,457 TSS based on the C. phytofermentans ISDg NCBI annotation (NC_010001.1). TSS were categorized as either InterS (3,519 TSS), IntraS (5,721 TSS), InterA (67 TSS), or IntraA (150 TSS). Three highly-expressed TSS associated with hypothetical genes not in the NCBI annotation are included: cphy2658a (WP_041703693), cphy0846a (WP_049762298), and cphy0846b (WP_041703193). Table includes TSS position, strand, class, downstream gene, start position of downstream gene, distance to gene, gene annotation, and average reads between duplicate cultures normalized to one million total reads per carbon source. Distances are from TSS to start for InterS, IntraS, IntraA and from TSS to gene stop for InterA. [file ncomms13783-s2.xls]

## Sheet: InterS
Position	Strand	Class	Gene	GeneStart	Distance	Annotation	Glucose_reads	Xylose_reads	GalAcid_reads	RAC_reads	Xylan_reads	Pectin_reads	Stover_reads
3	+	intergenic_sense	Cphy_0001	75	72	chromosomal replication initiator protein DnaA	40.7168	0	0	0	0	0	0
3521	+	intergenic_sense	Cphy_0004	3870	349	DNA replication and repair protein RecF	0	0	59.005	0	0	0	0
3598	+	intergenic_sense	Cphy_0004	3870	272	DNA replication and repair protein RecF	76.324	28.7329	33.9547	0	0	0	0
3626	+	intergenic_sense	Cphy_0004	3870	244	DNA replication and repair protein RecF	143.953	0	0	39.4835	0	45.7905	0
11410	+	intergenic_sense	Cphy_0009	11434	24	BadM/Rrf2 family transcriptional regulator	215.121	513.584	378.179	36.976	59.3474	81.5039	43.4143
11415	+	intergenic_sense	Cphy_0009	11434	19	BadM/Rrf2 family transcriptional regulator	50.4759	55.4819	0	0	0	0	0
11424	+	intergenic_sense	Cphy_0009	11434	10	BadM/Rrf2 family transcriptional regulator	102.544	94.0969	0	0	0	0	0
11430	+	intergenic_sense	Cphy_0009	11434	4	BadM/Rrf2 family transcriptional regulator	163.977	137.339	147.513	46.5539	0	0	0
11433	+	intergenic_sense	Cphy_0009	11434	1	BadM/Rrf2 family transcriptional regulator	0	43.5336	0	0	0	0	0
15099	+	intergenic_sense	Cphy_R0002	15146	47	Ser tRNA	0	0	93.5234	20.8286	0	0	0
15235	+	intergenic_sense	Cphy_R0002	15754	519	16S rRNA	242.389	79.0043	0	0	0	0	0
15381	+	intergenic_sense	Cphy_R0002	15754	373	16S rRNA	108.509	72.9702	116.827	57.2308	0	0	0
15463	+	intergenic_sense	Cphy_R0002	15754	291	16S rRNA	0	0	39.1395	20.8286	0	0	0
15519	+	intergenic_sense	Cphy_R0002	15754	235	16S rRNA	369	0	0	37.7167	0	0	0
17663	+	intergenic_sense	Cphy_R0004	17924	261	23S rRNA	909.895	344.324	640.853	171.884	0	34.1683	0
20925	+	intergenic_sense	Cphy_0012	20955	30	ASP tRNA	0	43.6159	61.0057	47.6772	0	0	0
23262	+	intergenic_sense	Cphy_0013	23329	67	transaldolase	1126.15	1195.34	1641.24	150.363	643.215	366.734	222.521
23272	+	intergenic_sense	Cphy_0013	23329	57	transaldolase	37.392	0	0	0	0	0	0
24110	+	intergenic_sense	Cphy_0014	24186	76	transketolase	36.7003	0	0	0	0	0	0
26466	+	intergenic_sense	Cphy_0015	26532	66	two component transcriptional regulator	0	0	0	0	28.1472	0	0
33094	-	intergenic_sense	Cphy_0018	32732	362	ABC transporter	98.1915	30.4698	57.2581	45.1453	0	0	0
33413	+	intergenic_sense	Cphy_0019	33488	75	hypothetical protein	0	70.5297	75.9123	120.6	0	254.666	71.0483
37970	+	intergenic_sense	Cphy_0024	38095	125	aminopeptidase 2	46.6454	0	0	0	0	0	0
39521	+	intergenic_sense	Cphy_0025	40543	1022	methionyl-tRNA synthetase	159.758	289.643	442.51	598.255	0	172.556	300.964
39527	+	intergenic_sense	Cphy_0025	40543	1016	methionyl-tRNA synthetase	0	0	0	46.7452	0	0	0
39530	+	intergenic_sense	Cphy_0025	40543	1013	methionyl-tRNA synthetase	0	0	0	23.1935	0	0	0
40134	+	intergenic_sense	Cphy_0025	40543	409	methionyl-tRNA synthetase	488.174	38.2407	0	0	0	0	0
40137	+	intergenic_sense	Cphy_0025	40543	406	methionyl-tRNA synthetase	273.699	0	31.3623	0	0	0	0
40144	+	intergenic_sense	Cphy_0025	40543	399	methionyl-tRNA synthetase	34.7589	0	0	0	0	0	0
40147	+	intergenic_sense	Cphy_0025	40543	396	methionyl-tRNA synthetase	38.7754	0	0	0	0	0	0
40340	+	intergenic_sense	Cphy_0025	40543	203	methionyl-tRNA synthetase	84.2233	0	0	0	0	0	0
40356	+	intergenic_sense	Cphy_0025	40543	187	methionyl-tRNA synthetase	80.7647	0	0	0	0	0	0
40427	+	intergenic_sense	Cphy_0025	40543	116	methionyl-tRNA synthetase	69.756	0	0	0	0	0	0
46016	+	intergenic_sense	Cphy_0031	46157	141	hypothetical protein	92.3086	268.831	0	71.2288	0	107.431	48.2265
58313	+	intergenic_sense	Cphy_0041	58361	48	glycerol kinase	34.5729	0	0	0	0	0	0
66868	+	intergenic_sense	Cphy_0049	66922	54	hypothetical protein	0	0	0	0	38.1749	0	0
69000	+	intergenic_sense	Cphy_0051	69062	62	peptidoglycan-binding LysM	0	58.1696	0	0	0	0	0
69010	+	intergenic_sense	Cphy_0051	69062	52	peptidoglycan-binding LysM	0	71.7724	50.3544	0	0	0	0
69014	+	intergenic_sense	Cphy_0051	69062	48	peptidoglycan-binding LysM	0	67.595	0	0	0	61.8993	0
69023	+	intergenic_sense	Cphy_0051	69062	39	peptidoglycan-binding LysM	75.2603	136.103	66.7261	0	0	0	0
69027	+	intergenic_sense	Cphy_0051	69062	35	peptidoglycan-binding LysM	0	51.9259	0	0	0	67.2201	0
69050	+	intergenic_sense	Cphy_0051	69062	12	peptidoglycan-binding LysM	0	39.6481	0	0	0	0	0
69053	+	intergenic_sense	Cphy_0051	69062	9	peptidoglycan-binding LysM	79.3813	102.819	0	0	0	73.1159	0
69056	+	intergenic_sense	Cphy_0051	69062	6	peptidoglycan-binding LysM	0	44.3197	0	0	0	45.847	0
70491	+	intergenic_sense	Cphy_0052	70537	46	hypothetical protein	34.9449	0	0	0	0	0	0
72510	+	intergenic_sense	Cphy_0054	72635	125	2-dehydro-3-deoxyphosphooctonate aldolase	0	0	101.047	0	0	0	0
73957	+	intergenic_sense	Cphy_0055	73980	23	hypothetical protein	172.068	141.441	212.153	0	0	0	0
73961	+	intergenic_sense	Cphy_0055	73980	19	hypothetical protein	78.347	43.2865	78.2789	0	0	0	0
73964	+	intergenic_sense	Cphy_0055	73980	16	hypothetical protein	204.664	57.6306	104.682	37.1672	28.1472	58.5626	0
73967	+	intergenic_sense	Cphy_0055	73980	13	hypothetical protein	66.5127	32.4537	0	29.5231	0	34.1119	0
73971	+	intergenic_sense	Cphy_0055	73980	9	hypothetical protein	35.4506	0	0	0	0	0	0
73976	+	intergenic_sense	Cphy_0055	73980	4	hypothetical protein	800.887	297.705	300.295	161.947	57.4611	205.167	61.7425
75699	+	intergenic_sense	Cphy_R0013	76019	320	16S rRNA	122.656	188.98	233.963	159.774	0	0	52.4017
75785	+	intergenic_sense	Cphy_R0013	76019	234	16S rRNA	206	0	0	27.5407	0	0	0
78041	+	intergenic_sense	Cphy_R0017	78327	286	23S rRNA	70.5293	65.1993	112.543	39.8175	0	0	0
89005	+	intergenic_sense	Cphy_0063	89122	117	phosphotransferase domain-containing protein	53.8823	0	47.1984	0	144.037	0	0
89111	+	intergenic_sense	Cphy_0063	89122	11	phosphotransferase domain-containing protein	0	0	0	0	49.27	0	0
96308	-	intergenic_sense	Cphy_0067	96077	231	hypothetical protein	0	0	0	52.2157	42.1463	0	32.7996
96488	+	intergenic_sense	Cphy_0068	96504	16	cell wall hydrolase/autolysin	195.991	0	0	0	114.823	0	0
98240	+	intergenic_sense	Cphy_0069	98284	44	hypothetical protein	0	0	0	47.6529	0	0	26.0416
98243	+	intergenic_sense	Cphy_0069	98284	41	hypothetical protein	0	0	0	156.55	0	0	48.2265
98251	+	intergenic_sense	Cphy_0069	98284	33	hypothetical protein	0	0	0	139.352	0	0	56.5768
98266	+	intergenic_sense	Cphy_0069	98284	18	hypothetical protein	0	0	0	40.9407	0	0	0
103380	+	intergenic_sense	Cphy_0073	103427	47	GntR family transcriptional regulator	144.726	58.1247	75.0669	31.5055	93.3523	146.378	0
114011	+	intergenic_sense	Cphy_0085	114069	58	hypothetical protein	64.4375	83.1817	0	0	0	0	0
119528	-	intergenic_sense	Cphy_0089	119523	5	NADH dehydrogenase (ubiquinone) 24 kDa subunit	87.9201	0	0	28.6154	0	0	0
119543	-	intergenic_sense	Cphy_0089	119523	20	NADH dehydrogenase (ubiquinone) 24 kDa subunit	52.2835	0	0	24.6264	0	0	0
119584	-	intergenic_sense	Cphy_0089	119523	61	NADH dehydrogenase (ubiquinone) 24 kDa subunit	63.5598	0	0	0	0	0	0
119603	-	intergenic_sense	Cphy_0089	119523	80	NADH dehydrogenase (ubiquinone) 24 kDa subunit	65.5012	0	0	0	0	0	0
119622	-	intergenic_sense	Cphy_0089	119523	99	NADH dehydrogenase (ubiquinone) 24 kDa subunit	56.5154	0	0	0	0	0	0
126040	+	intergenic_sense	Cphy_0095	126311	271	asparaginyl-tRNA synthetase	233.002	0	151.993	0	0	51.5399	0
126063	+	intergenic_sense	Cphy_0095	126311	248	asparaginyl-tRNA synthetase	217.412	0	79.6599	0	0	78.0646	0
126076	+	intergenic_sense	Cphy_0095	126311	235	asparaginyl-tRNA synthetase	75.2375	0	0	0	0	0	0
126081	+	intergenic_sense	Cphy_0095	126311	230	asparaginyl-tRNA synthetase	51.6734	0	0	0	0	0	0
126097	+	intergenic_sense	Cphy_0095	126311	214	asparaginyl-tRNA synthetase	37.8977	0	0	0	0	0	0
126114	+	intergenic_sense	Cphy_0095	126311	197	asparaginyl-tRNA synthetase	114.705	0	0	0	0	0	0
126136	+	intergenic_sense	Cphy_0095	126311	175	asparaginyl-tRNA synthetase	224.456	0	0	0	0	0	0
126161	+	intergenic_sense	Cphy_0095	126311	150	asparaginyl-tRNA synthetase	123.103	0	0	0	0	0	0
129098	-	intergenic_sense	Cphy_0096	128408	690	hypothetical protein	132.497	156.437	481.34	350.865	453.557	272.422	157.594
136312	-	intergenic_sense	Cphy_0101	136272	40	metal dependent phosphohydrolase	87.2578	29.6013	0	0	0	0	0
141211	-	intergenic_sense	Cphy_0104	141028	183	phosphoribosylpyrophosphate synthetase	270.498	97.8625	296.518	25.5584	48.0537	0	0
143612	-	intergenic_sense	Cphy_0106	143478	134	primosome subunit DnaD	162.257	123.578	137.876	32.9626	0	0	0
145871	+	intergenic_sense	Cphy_0108	145977	106	No annotation found: putative pseudogene	0	0	0	0	32.0689	0	0
145872	+	intergenic_sense	Cphy_0108	145977	105	No annotation found: putative pseudogene	0	0	0	0	0	30.2002	0
145878	+	intergenic_sense	Cphy_0108	145977	99	No annotation found: putative pseudogene	300.542	96.4478	0	215.262	315.775	500.831	69.7744
145882	+	intergenic_sense	Cphy_0108	145977	95	No annotation found: putative pseudogene	179.968	46.7977	88.8742	105.266	142.473	0	36.9748
145900	+	intergenic_sense	Cphy_0108	145977	77	No annotation found: putative pseudogene	47.3371	0	0	0	0	53.6139	0
145921	+	intergenic_sense	Cphy_0108	145977	56	No annotation found: putative pseudogene	0	0	0	0	27.1792	0	0
145923	+	intergenic_sense	Cphy_0108	145977	54	No annotation found: putative pseudogene	38.7754	0	0	0	0	0	0
145924	+	intergenic_sense	Cphy_0108	145977	53	No annotation found: putative pseudogene	0	0	46.6348	0	0	0	0
145962	+	intergenic_sense	Cphy_0108	145977	15	No annotation found: putative pseudogene	0	0	0	0	0	52.002	0
146393	+	intergenic_sense	Cphy_0109	146427	34	SpoVG family protein	0	0	0	0	0	51.1678	0
146416	+	intergenic_sense	Cphy_0109	146427	11	SpoVG family protein	0	0	0	0	30.2322	0	0
146939	+	intergenic_sense	Cphy_0110	147354	415	polysaccharide deacetylase	95.6628	39.9775	0	0	71.7582	0	0
146942	+	intergenic_sense	Cphy_0110	147354	412	polysaccharide deacetylase	0	0	0	0	36.1396	0	0
147114	+	intergenic_sense	Cphy_0110	147354	240	polysaccharide deacetylase	65.3153	0	0	0	0	0	0
148759	+	intergenic_sense	Cphy_0111	148828	69	aminoacyl-tRNA hydrolase	0	0	84.5909	28.6154	0	66.3525	0
160952	+	intergenic_sense	Cphy_0120	161160	208	heavy metal transport/detoxification protein	0	97.4059	0	34.4198	0	0	48.5449
160991	+	intergenic_sense	Cphy_0120	161160	169	heavy metal transport/detoxification protein	0	0	39.7031	21.9275	0	75.4722	0
161036	+	intergenic_sense	Cphy_0120	161160	124	heavy metal transport/detoxification protein	129.433	62.3844	69.9101	41.132	0	134.756	0
161058	+	intergenic_sense	Cphy_0120	161160	102	heavy metal transport/detoxification protein	0	0	0	0	0	29.1067	0
161061	+	intergenic_sense	Cphy_0120	161160	99	heavy metal transport/detoxification protein	98.4525	53.6627	60.4141	0	0	95.7519	0
161080	+	intergenic_sense	Cphy_0120	161160	80	heavy metal transport/detoxification protein	135.525	76.4814	72.1927	47.8198	0	215.256	0
161118	+	intergenic_sense	Cphy_0120	161160	42	heavy metal transport/detoxification protein	0	0	0	0	0	38.08	0
161142	+	intergenic_sense	Cphy_0120	161160	18	heavy metal transport/detoxification protein	0	0	0	0	0	59.194	0
169016	+	intergenic_sense	Cphy_0126	169161	145	tRNA pseudouridine synthase A	60.5026	0	41.7318	0	0	0	0
169105	+	intergenic_sense	Cphy_0126	169161	56	tRNA pseudouridine synthase A	221.585	95.6691	131.282	0	0	0	0
169110	+	intergenic_sense	Cphy_0126	169161	51	tRNA pseudouridine synthase A	46.169	0	0	0	0	0	0
169141	+	intergenic_sense	Cphy_0126	169161	20	tRNA pseudouridine synthase A	66.6171	0	0	0	0	29.1067	0
169149	+	intergenic_sense	Cphy_0126	169161	12	tRNA pseudouridine synthase A	40.5308	0	0	0	0	0	0
170101	+	intergenic_sense	Cphy_0127	170160	59	AbrB family transcriptional regulator	57.8173	0	0	0	0	0	0
170138	+	intergenic_sense	Cphy_0127	170160	22	AbrB family transcriptional regulator	48.2148	0	0	0	0	0	0
172882	+	intergenic_sense	Cphy_0130	172888	6	patatin	118.581	0	0	0	0	0	0
172885	+	intergenic_sense	Cphy_0130	172888	3	patatin	142.54	0	0	0	0	0	0
177356	+	intergenic_sense	Cphy_0133	177506	150	histone family protein DNA-binding protein	8720.02	5454.42	15871.4	1010.22	8036.75	5463.3	1106.48
177361	+	intergenic_sense	Cphy_0133	177506	145	histone family protein DNA-binding protein	131.724	0	0	35.8527	0	207.995	0
177369	+	intergenic_sense	Cphy_0133	177506	137	histone family protein DNA-binding protein	0	0	0	0	31.2499	0	0
177372	+	intergenic_sense	Cphy_0133	177506	134	histone family protein DNA-binding protein	0	0	39.7031	0	0	0	0
177382	+	intergenic_sense	Cphy_0133	177506	124	histone family protein DNA-binding protein	43.0824	0	42.0137	0	30.1826	51.8891	29.5798
177390	+	intergenic_sense	Cphy_0133	177506	116	histone family protein DNA-binding protein	322.478	241.55	178.368	103.976	246.127	345.885	110.606
177394	+	intergenic_sense	Cphy_0133	177506	112	histone family protein DNA-binding protein	205.229	141.756	134.636	76.9604	0	229.222	0
177397	+	intergenic_sense	Cphy_0133	177506	109	histone family protein DNA-binding protein	0	0	0	0	0	0	29.8983
177400	+	intergenic_sense	Cphy_0133	177506	106	histone family protein DNA-binding protein	62.072	0	93.5514	0	60.4148	0	0
177403	+	intergenic_sense	Cphy_0133	177506	103	histone family protein DNA-binding protein	67.9484	0	40.5766	30.0726	0	100.96	0
177407	+	intergenic_sense	Cphy_0133	177506	99	histone family protein DNA-binding protein	0	0	0	0	63.4678	0	0
177418	+	intergenic_sense	Cphy_0133	177506	88	histone family protein DNA-binding protein	113.478	78.922	0	0	150.863	122.502	0
177423	+	intergenic_sense	Cphy_0133	177506	83	histone family protein DNA-binding protein	356.627	276.107	0	102.161	0	433.768	130.243
177425	+	intergenic_sense	Cphy_0133	177506	81	histone family protein DNA-binding protein	0	0	0	0	316.893	0	0
177428	+	intergenic_sense	Cphy_0133	177506	78	histone family protein DNA-binding protein	79.4923	80.6139	59.8505	0	110.404	120.721	0
177434	+	intergenic_sense	Cphy_0133	177506	72	histone family protein DNA-binding protein	38.8276	0	0	0	0	0	0
177438	+	intergenic_sense	Cphy_0133	177506	68	histone family protein DNA-binding protein	0	0	0	0	43.2136	0	0
177439	+	intergenic_sense	Cphy_0133	177506	67	histone family protein DNA-binding protein	49.0925	0	0	0	0	0	0
177444	+	intergenic_sense	Cphy_0133	177506	62	histone family protein DNA-binding protein	43.2161	0	0	0	0	0	0
177447	+	intergenic_sense	Cphy_0133	177506	59	histone family protein DNA-binding protein	89.036	0	0	0	64.6345	110.857	0
177451	+	intergenic_sense	Cphy_0133	177506	55	histone family protein DNA-binding protein	0	0	47.1984	32.9626	68.5065	0	40.513
177454	+	intergenic_sense	Cphy_0133	177506	52	histone family protein DNA-binding protein	318.083	166.431	108.12	88.0198	117.454	396.398	78.7968
177462	+	intergenic_sense	Cphy_0133	177506	44	histone family protein DNA-binding protein	51.0633	0	40.2947	0	56.0957	0	40.513
177492	+	intergenic_sense	Cphy_0133	177506	14	histone family protein DNA-binding protein	52.4173	0	0	0	0	0	0
177504	+	intergenic_sense	Cphy_0133	177506	2	histone family protein DNA-binding protein	64.0656	0	0	0	0	0	0
178268	+	intergenic_sense	Cphy_0135	178292	24	sporulation protein YabP	121.08	0	0	0	0	0	0
178275	+	intergenic_sense	Cphy_0135	178292	17	sporulation protein YabP	207.186	101.666	0	29.9056	38.2743	0	0
178280	+	intergenic_sense	Cphy_0135	178292	12	sporulation protein YabP	470.672	0	0	0	54.3584	0	0
178283	+	intergenic_sense	Cphy_0135	178292	9	sporulation protein YabP	299.756	0	0	0	0	0	0
178286	+	intergenic_sense	Cphy_0135	178292	6	sporulation protein YabP	316.328	128.415	0	37.4769	0	0	0
180307	+	intergenic_sense	Cphy_0138	180381	74	protein serine/threonine phosphatase	53.481	64.3309	0	0	0	0	0
182009	+	intergenic_sense	Cphy_0139	182200	191	tRNA(Ile)-lysidine synthetase	76.1674	0	55.821	0	0	0	0
182190	+	intergenic_sense	Cphy_0139	182200	10	tRNA(Ile)-lysidine synthetase	52.9752	0	0	0	0	0	0
195771	+	intergenic_sense	Cphy_0151	195976	205	chemotaxis protein CheC	57.6313	0	92.706	0	0	0	33.1181
197295	+	intergenic_sense	Cphy_0153	197521	226	MutS2 family protein	50.1856	0	36.5471	0	0	0	0
202233	+	intergenic_sense	Cphy_0156	202257	24	PDZ/DHR/GLGF domain-containing protein	0	0	0	0	0	41.0446	0
204677	-	intergenic_sense	Cphy_0157	204632	45	N-acetyltransferase GCN5	527.668	173.438	343.125	53.0748	74.5629	134.453	0
204853	+	intergenic_sense	Cphy_0158	204918	65	metal dependent phosphohydrolase	97.7608	0	0	0	31.1009	0	0
209253	+	intergenic_sense	Cphy_0163	209338	85	N-acetyltransferase GCN5	74.9406	0	32.5176	0	0	0	0
209279	+	intergenic_sense	Cphy_0163	209338	59	N-acetyltransferase GCN5	39.5194	0	0	0	0	0	0
209286	+	intergenic_sense	Cphy_0163	209338	52	N-acetyltransferase GCN5	0	0	0	38.0506	0	0	40.1946
209332	+	intergenic_sense	Cphy_0163	209338	6	N-acetyltransferase GCN5	55.6083	0	0	25.5341	0	0	0
210820	+	intergenic_sense	Cphy_0165	210894	74	AraC family transcriptional regulator	157.676	42.5828	40.8584	0	133.761	70.2412	0
210841	+	intergenic_sense	Cphy_0165	210894	53	AraC family transcriptional regulator	0	0	0	0	36.0403	0	0
213933	-	intergenic_sense	Cphy_0169	213919	14	XRE family transcriptional regulator	0	0	61.5974	0	0	0	0
234460	+	intergenic_sense	Cphy_0189	234483	23	zinc-binding CMP/dCMP deaminase	155.898	0	0	0	0	0	0
248695	-	intergenic_sense	Cphy_0200	248617	78	L-fucose isomerase	0	0	0	0	48.3517	0	0
248986	+	intergenic_sense	Cphy_0201	249113	127	methyl-accepting chemotaxis sensory transducer	470.216	142.01	729.335	70.1299	563.39	314.912	179.425
248994	+	intergenic_sense	Cphy_0201	249113	119	methyl-accepting chemotaxis sensory transducer	206.769	96.9867	123.646	66.1651	275.068	176.432	71.6852
248997	+	intergenic_sense	Cphy_0201	249113	116	methyl-accepting chemotaxis sensory transducer	44.4658	0	0	0	0	0	0
249006	+	intergenic_sense	Cphy_0201	249113	107	methyl-accepting chemotaxis sensory transducer	167.912	0	110.431	45.121	143.193	0	48.5449
249009	+	intergenic_sense	Cphy_0201	249113	104	methyl-accepting chemotaxis sensory transducer	0	0	0	0	48.1033	0	0
249022	+	intergenic_sense	Cphy_0201	249113	91	methyl-accepting chemotaxis sensory transducer	80.3406	0	0	20.4704	93.5013	0	53.0386
249050	+	intergenic_sense	Cphy_0201	249113	63	methyl-accepting chemotaxis sensory transducer	122.894	0	97.7786	42.4222	108.518	105.762	33.755
249073	+	intergenic_sense	Cphy_0201	249113	40	methyl-accepting chemotaxis sensory transducer	69.3024	0	0	0	41.377	46.0497	0
249094	+	intergenic_sense	Cphy_0201	249113	19	methyl-accepting chemotaxis sensory transducer	94.622	0	55.7929	28.4241	89.679	73.1724	0
253522	+	intergenic_sense	Cphy_0204	253676	154	peptidylprolyl isomerase FKBP-type	0	0	0	0	51.1564	0	87.1121
253524	+	intergenic_sense	Cphy_0204	253676	152	peptidylprolyl isomerase FKBP-type	814.924	1177.82	1561.04	85.5122	0	836.987	0
253527	+	intergenic_sense	Cphy_0204	253676	149	peptidylprolyl isomerase FKBP-type	0	118.944	157.629	0	32.0689	376.232	0
253533	+	intergenic_sense	Cphy_0204	253676	143	peptidylprolyl isomerase FKBP-type	125.26	82.478	139.82	20.8286	0	253.324	25.7231
253537	+	intergenic_sense	Cphy_0204	253676	139	peptidylprolyl isomerase FKBP-type	65.8732	40.5165	0	0	0	174.448	0
253542	+	intergenic_sense	Cphy_0204	253676	134	peptidylprolyl isomerase FKBP-type	390.932	202.658	444.935	83.7211	62.1521	963.672	0
253548	+	intergenic_sense	Cphy_0204	253676	128	peptidylprolyl isomerase FKBP-type	39.7053	0	0	0	0	0	0
253556	+	intergenic_sense	Cphy_0204	253676	120	peptidylprolyl isomerase FKBP-type	180.594	107.445	212.211	52.5739	0	348.444	40.8315
253568	+	intergenic_sense	Cphy_0204	253676	108	peptidylprolyl isomerase FKBP-type	381.94	233.172	458.602	116.35	37.2069	1047.84	68.819
253571	+	intergenic_sense	Cphy_0204	253676	105	peptidylprolyl isomerase FKBP-type	65.5534	55.2349	0	0	0	116.979	0
253574	+	intergenic_sense	Cphy_0204	253676	102	peptidylprolyl isomerase FKBP-type	42.8442	31.4205	0	0	0	0	0
253580	+	intergenic_sense	Cphy_0204	253676	96	peptidylprolyl isomerase FKBP-type	0	0	0	0	0	54.7073	0
253584	+	intergenic_sense	Cphy_0204	253676	92	peptidylprolyl isomerase FKBP-type	0	0	0	21.0198	0	0	0
253591	+	intergenic_sense	Cphy_0204	253676	85	peptidylprolyl isomerase FKBP-type	525.328	266.075	340.252	131.59	33.2853	977.494	95.1791
253594	+	intergenic_sense	Cphy_0204	253676	82	peptidylprolyl isomerase FKBP-type	306.226	183.642	276.091	115.967	0	673.126	75.2235
253597	+	intergenic_sense	Cphy_0204	253676	79	peptidylprolyl isomerase FKBP-type	0	62.4293	81.6887	24.6506	0	150.2	36.6563
253602	+	intergenic_sense	Cphy_0204	253676	74	peptidylprolyl isomerase FKBP-type	137.437	0	0	30.0726	0	281.247	0
253603	+	intergenic_sense	Cphy_0204	253676	73	peptidylprolyl isomerase FKBP-type	0	0	95.496	0	0	0	0
253608	+	intergenic_sense	Cphy_0204	253676	68	peptidylprolyl isomerase FKBP-type	0	0	0	0	0	0	41.15
253609	+	intergenic_sense	Cphy_0204	253676	67	peptidylprolyl isomerase FKBP-type	169.719	95.4595	0	49.4683	0	349.155	0
253612	+	intergenic_sense	Cphy_0204	253676	64	peptidylprolyl isomerase FKBP-type	179.694	111.256	196.712	55.464	0	469.301	0
253617	+	intergenic_sense	Cphy_0204	253676	59	peptidylprolyl isomerase FKBP-type	320.374	158.959	261.382	77.009	0	579.527	78.1248
253620	+	intergenic_sense	Cphy_0204	253676	56	peptidylprolyl isomerase FKBP-type	124.836	89.1783	112.797	28.0659	0	159.579	0
253623	+	intergenic_sense	Cphy_0204	253676	53	peptidylprolyl isomerase FKBP-type	70.738	46.3859	0	0	0	135.816	0
253625	+	intergenic_sense	Cphy_0204	253676	51	peptidylprolyl isomerase FKBP-type	0	0	0	23.1935	0	0	0
253634	+	intergenic_sense	Cphy_0204	253676	42	peptidylprolyl isomerase FKBP-type	0	0	62.161	0	0	45.0128	0
253640	+	intergenic_sense	Cphy_0204	253676	36	peptidylprolyl isomerase FKBP-type	0	0	0	0	0	52.0584	0
253658	+	intergenic_sense	Cphy_0204	253676	18	peptidylprolyl isomerase FKBP-type	1041.29	557.043	892.349	317.064	60.5638	2119.11	220.256
253663	+	intergenic_sense	Cphy_0204	253676	13	peptidylprolyl isomerase FKBP-type	0	0	0	0	0	102.685	0
253667	+	intergenic_sense	Cphy_0204	253676	9	peptidylprolyl isomerase FKBP-type	84.7291	61.808	64.1617	26.633	0	146.717	47.5895
253675	+	intergenic_sense	Cphy_0204	253676	1	peptidylprolyl isomerase FKBP-type	203.757	142.796	182.651	46.7452	0	380.877	70.7298
255552	-	intergenic_sense	Cphy_0205	255548	4	superoxide dismutase	0	60.1535	0	0	0	0	0
255555	-	intergenic_sense	Cphy_0205	255548	7	superoxide dismutase	0	113.689	0	37.6681	0	0	0
258846	+	intergenic_sense	Cphy_0210	258892	46	sporulation transcriptional regulator SpoIIID	0	0	49.1991	0	0	0	0
258864	+	intergenic_sense	Cphy_0210	258892	28	sporulation transcriptional regulator SpoIIID	76.9113	0	0	0	0	0	0
258869	+	intergenic_sense	Cphy_0210	258892	23	sporulation transcriptional regulator SpoIIID	54.0911	0	0	0	0	0	0
258874	+	intergenic_sense	Cphy_0210	258892	18	sporulation transcriptional regulator SpoIIID	0	0	0	0	27.1792	0	0
258878	+	intergenic_sense	Cphy_0210	258892	14	sporulation transcriptional regulator SpoIIID	107.892	0	0	0	0	0	0
258883	+	intergenic_sense	Cphy_0210	258892	9	sporulation transcriptional regulator SpoIIID	132.624	0	0	0	0	0	0
259506	+	intergenic_sense	Cphy_0211	259945	439	RnfABCDGE type electron transport complex subunit C	0	0	382.208	0	0	0	0
259801	+	intergenic_sense	Cphy_0211	259945	144	RnfABCDGE type electron transport complex subunit C	460.992	96.2904	349.859	34.0373	476.07	159.761	0
259832	+	intergenic_sense	Cphy_0211	259945	113	RnfABCDGE type electron transport complex subunit C	45.3957	0	0	0	0	0	0
259935	+	intergenic_sense	Cphy_0211	259945	10	RnfABCDGE type electron transport complex subunit C	0	0	0	0	37.3063	0	0
266304	+	intergenic_sense	Cphy_0218	266504	200	alpha-xylosidase	0	0	0	0	59.2978	0	0
266416	+	intergenic_sense	Cphy_0218	266504	88	alpha-xylosidase	0	0	0	0	72.3289	0	0
271571	+	intergenic_sense	Cphy_0221	271681	110	glutamyl-tRNA synthetase	127.922	41.385	0	0	0	0	0
271580	+	intergenic_sense	Cphy_0221	271681	101	glutamyl-tRNA synthetase	181.084	0	0	0	0	0	0
271589	+	intergenic_sense	Cphy_0221	271681	92	glutamyl-tRNA synthetase	183.018	34.3552	55.821	0	0	0	0
271602	+	intergenic_sense	Cphy_0221	271681	79	glutamyl-tRNA synthetase	375.17	51.9259	38.266	21.7363	0	0	0
271608	+	intergenic_sense	Cphy_0221	271681	73	glutamyl-tRNA synthetase	282.029	37.0429	35.6736	0	0	55.4851	0
271625	+	intergenic_sense	Cphy_0221	271681	56	glutamyl-tRNA synthetase	1180.38	144.571	148.781	59.5957	70.3928	195.765	0
271628	+	intergenic_sense	Cphy_0221	271681	53	glutamyl-tRNA synthetase	55.2886	0	0	0	0	0	0
271633	+	intergenic_sense	Cphy_0221	271681	48	glutamyl-tRNA synthetase	49.0403	0	0	0	0	0	0
271674	+	intergenic_sense	Cphy_0221	271681	7	glutamyl-tRNA synthetase	40.2111	0	0	0	0	0	0
276039	-	intergenic_sense	Cphy_0223	276031	8	hypothetical protein	174.055	78.3006	163.293	104.143	0	126.211	0
276043	-	intergenic_sense	Cphy_0223	276031	12	hypothetical protein	70.1573	54.3664	64.7254	19.2044	0	0	0
276048	-	intergenic_sense	Cphy_0223	276031	17	hypothetical protein	403.569	241.849	340.478	208.86	0	181.121	107.705
276051	-	intergenic_sense	Cphy_0223	276031	20	hypothetical protein	0	31.5029	44.2962	0	0	0	0
276057	-	intergenic_sense	Cphy_0223	276031	26	hypothetical protein	329.448	257.354	348.537	156.167	0	131.645	0
276074	-	intergenic_sense	Cphy_0223	276031	43	hypothetical protein	1115.1	1078.62	1999.21	224.388	148.381	531.005	168.81
276077	-	intergenic_sense	Cphy_0223	276031	46	hypothetical protein	0	40.5989	94.115	0	0	0	0
279995	-	intergenic_sense	Cphy_0225	279992	3	diacylglycerol kinase catalytic subunit	144.325	37.1252	55.5111	30.2395	0	0	0
280004	-	intergenic_sense	Cphy_0225	279992	12	diacylglycerol kinase catalytic subunit	35.8226	0	0	0	0	0	0
280039	-	intergenic_sense	Cphy_0225	279992	47	diacylglycerol kinase catalytic subunit	87.7341	32.4537	0	0	0	0	0
280271	+	intergenic_sense	Cphy_0226	280345	74	hypothetical protein	65.9026	0	0	0	0	0	0
280317	+	intergenic_sense	Cphy_0226	280345	28	hypothetical protein	66.9891	0	0	0	0	0	0
280323	+	intergenic_sense	Cphy_0226	280345	22	hypothetical protein	58.2414	0	0	0	0	0	0
280328	+	intergenic_sense	Cphy_0226	280345	17	hypothetical protein	94.622	0	0	0	0	0	0
280341	+	intergenic_sense	Cphy_0226	280345	4	hypothetical protein	113.664	0	0	0	0	0	0
283587	+	intergenic_sense	Cphy_0228	283704	117	hypothetical protein	268.952	175.137	136.129	38.0506	0	166.311	0
283594	+	intergenic_sense	Cphy_0228	283704	110	hypothetical protein	39.0136	0	0	0	0	40.5261	0
283606	+	intergenic_sense	Cphy_0228	283704	98	hypothetical protein	88.5824	37.8289	0	31.888	0	57.0071	0
283642	+	intergenic_sense	Cphy_0228	283704	62	hypothetical protein	52.6555	0	0	0	0	0	0
290845	+	intergenic_sense	Cphy_0235	291402	557	30S ribosomal protein S12	740.645	2952.85	8570.62	3322.61	2019.45	4460.98	19985.1
290850	+	intergenic_sense	Cphy_0235	291402	552	30S ribosomal protein S12	0	54.0745	55.7929	76.6508	27.1295	0	0
290855	+	intergenic_sense	Cphy_0235	291402	547	30S ribosomal protein S12	49.6798	197.567	0	337.799	79.5519	0	1072.23
290860	+	intergenic_sense	Cphy_0235	291402	542	30S ribosomal protein S12	0	105.005	0	248.322	0	150.369	670.359
290863	+	intergenic_sense	Cphy_0235	291402	539	30S ribosomal protein S12	0	134.688	203.052	287.04	0	227.43	716.709
290866	+	intergenic_sense	Cphy_0235	291402	536	30S ribosomal protein S12	0	145.394	137.735	303.643	0	182.045	725.413
290872	+	intergenic_sense	Cphy_0235	291402	530	30S ribosomal protein S12	0	114.595	165.04	239.794	0	144.653	580.664
290877	+	intergenic_sense	Cphy_0235	291402	525	30S ribosomal protein S12	0	0	48.3257	0	0	33.2777	186.466
290879	+	intergenic_sense	Cphy_0235	291402	523	30S ribosomal protein S12	0	0	0	63.0595	0	0	0
290892	+	intergenic_sense	Cphy_0235	291402	510	30S ribosomal protein S12	0	0	0	23.7429	0	0	0
290904	+	intergenic_sense	Cphy_0235	291402	498	30S ribosomal protein S12	0	0	0	95.9038	0	89.5404	370.703
290907	+	intergenic_sense	Cphy_0235	291402	495	30S ribosomal protein S12	0	0	0	0	0	0	58.8412
290916	+	intergenic_sense	Cphy_0235	291402	486	30S ribosomal protein S12	0	0	0	44.4046	0	0	84.5643
290919	+	intergenic_sense	Cphy_0235	291402	483	30S ribosomal protein S12	0	0	0	22.2858	0	0	0
290921	+	intergenic_sense	Cphy_0235	291402	481	30S ribosomal protein S12	0	0	0	0	0	0	71.0483
290927	+	intergenic_sense	Cphy_0235	291402	475	30S ribosomal protein S12	0	56.3055	0	129.774	0	66.4424	279.416
291114	-	intergenic_sense	Cphy_0234	290617	497	RpoD family RNA polymerase sigma factor	0	0	0	0	0	0	33.4366
291310	+	intergenic_sense	Cphy_0235	291402	92	30S ribosomal protein S12	1200.42	829.96	588.022	103.618	0	104.771	0
291342	+	intergenic_sense	Cphy_0235	291402	60	30S ribosomal protein S12	71.0872	0	0	0	0	0	0
295076	+	intergenic_sense	Cphy_0238	295200	124	elongation factor Tu	147.18	0	40.5766	24.6264	0	0	0
295095	+	intergenic_sense	Cphy_0238	295200	105	elongation factor Tu	511.862	90.0842	62.9784	84.9628	0	0	0
295098	+	intergenic_sense	Cphy_0238	295200	102	elongation factor Tu	112.228	0	0	23.5517	0	0	0
295102	+	intergenic_sense	Cphy_0238	295200	98	elongation factor Tu	58.0033	0	0	0	0	0	0
295112	+	intergenic_sense	Cphy_0238	295200	88	elongation factor Tu	74.226	0	0	0	0	0	0
295123	+	intergenic_sense	Cphy_0238	295200	77	elongation factor Tu	89.4373	0	0	23.5517	0	0	0
295132	+	intergenic_sense	Cphy_0238	295200	68	elongation factor Tu	0	0	0	34.2286	0	0	0
295134	+	intergenic_sense	Cphy_0238	295200	66	elongation factor Tu	87.7635	0	0	0	0	0	0
295161	+	intergenic_sense	Cphy_0238	295200	39	elongation factor Tu	324.977	47.6661	38.5478	81.3077	0	0	0
295178	+	intergenic_sense	Cphy_0238	295200	22	elongation factor Tu	151.532	0	0	31.6967	0	0	0
295186	+	intergenic_sense	Cphy_0238	295200	14	elongation factor Tu	75.4235	0	0	0	0	0	0
295191	+	intergenic_sense	Cphy_0238	295200	9	elongation factor Tu	86.5367	0	0	0	0	0	0
296537	+	intergenic_sense	Cphy_0239	296631	94	hypothetical protein	58.9332	0	0	0	0	0	0
297704	+	intergenic_sense	Cphy_0240	297866	162	diguanylate cyclase/phosphodiesterase	0	0	29.9252	0	0	0	0
300738	+	intergenic_sense	Cphy_0242	300818	80	rod shape-determining protein MreB	383.611	171.581	286.487	0	0	136.494	0
300760	+	intergenic_sense	Cphy_0242	300818	58	rod shape-determining protein MreB	120.871	0	33.9547	0	0	53.0954	0
300768	+	intergenic_sense	Cphy_0242	300818	50	rod shape-determining protein MreB	32.8175	0	0	0	0	0	0
306604	+	intergenic_sense	Cphy_0247	306745	141	hypothetical protein	348.013	165.046	317.539	31.721	88.711	112.133	33.755
306607	+	intergenic_sense	Cphy_0247	306745	138	hypothetical protein	73.3483	0	0	0	0	0	0
306625	+	intergenic_sense	Cphy_0247	306745	120	hypothetical protein	307.884	136.058	102.09	62.5343	122.195	229.132	0
310979	+	intergenic_sense	Cphy_0252	311051	72	abortive infection protein	62.9203	0	0	0	32.1682	46.8839	0
310990	+	intergenic_sense	Cphy_0252	311051	61	abortive infection protein	63.4033	0	81.463	0	0	0	0
311014	+	intergenic_sense	Cphy_0252	311051	37	abortive infection protein	115.954	0	39.9849	0	0	141.373	0
311037	+	intergenic_sense	Cphy_0252	311051	14	abortive infection protein	0	0	0	0	0	0	26.0416
312445	-	intergenic_sense	Cphy_0253	312416	29	hypothetical protein	0	0	198.262	0	0	0	0
312447	-	intergenic_sense	Cphy_0253	312416	31	hypothetical protein	0	0	0	0	44.132	0	0
312508	+	intergenic_sense	Cphy_0254	312520	12	thioredoxin reductase	0	0	0	20.1121	0	0	0
312516	+	intergenic_sense	Cphy_0254	312520	4	thioredoxin reductase	0	0	0	19.5627	0	0	0
314429	+	intergenic_sense	Cphy_0255	314508	79	sigma 54 modulation protein/ribosomal protein S30EA	1091.52	847.329	1952.43	237.357	7859.72	1767.45	610.562
314433	+	intergenic_sense	Cphy_0255	314508	75	sigma 54 modulation protein/ribosomal protein S30EA	334.097	193.764	178.876	122.057	2084.64	540.094	115.418
314436	+	intergenic_sense	Cphy_0255	314508	72	sigma 54 modulation protein/ribosomal protein S30EA	79.9686	0	0	32.9626	698.916	171.37	33.4366
314446	+	intergenic_sense	Cphy_0255	314508	62	sigma 54 modulation protein/ribosomal protein S30EA	340.241	145.933	230.385	108.156	2200.5	613.662	273.26
314449	+	intergenic_sense	Cphy_0255	314508	59	sigma 54 modulation protein/ribosomal protein S30EA	238.783	120.052	160.757	90.409	1551.03	393.254	85.8382
314454	+	intergenic_sense	Cphy_0255	314508	54	sigma 54 modulation protein/ribosomal protein S30EA	0	0	0	25.1758	0	101.219	39.8761
314458	+	intergenic_sense	Cphy_0255	314508	50	sigma 54 modulation protein/ribosomal protein S30EA	83.1596	0	50.3544	0	525.589	110.079	0
314463	+	intergenic_sense	Cphy_0255	314508	45	sigma 54 modulation protein/ribosomal protein S30EA	0	0	0	0	106.483	0	0
314472	+	intergenic_sense	Cphy_0255	314508	36	sigma 54 modulation protein/ribosomal protein S30EA	0	0	0	0	177.993	0	0
314475	+	intergenic_sense	Cphy_0255	314508	33	sigma 54 modulation protein/ribosomal protein S30EA	54.9688	0	75.9684	23.9099	579.35	83.2956	0
314478	+	intergenic_sense	Cphy_0255	314508	30	sigma 54 modulation protein/ribosomal protein S30EA	78.0272	0	52.6369	0	744.734	92.4716	0
314481	+	intergenic_sense	Cphy_0255	314508	27	sigma 54 modulation protein/ribosomal protein S30EA	146.69	57.0092	0	71.3715	787.479	290.31	123.485
314489	+	intergenic_sense	Cphy_0255	314508	19	sigma 54 modulation protein/ribosomal protein S30EA	178.548	82.1861	0	0	1072.55	0	94.1886
314492	+	intergenic_sense	Cphy_0255	314508	16	sigma 54 modulation protein/ribosomal protein S30EA	0	0	0	0	94.9661	0	0
314495	+	intergenic_sense	Cphy_0255	314508	13	sigma 54 modulation protein/ribosomal protein S30EA	165.575	72.5959	82.2523	34.9936	1104.29	169.905	111.561
314498	+	intergenic_sense	Cphy_0255	314508	10	sigma 54 modulation protein/ribosomal protein S30EA	0	0	0	0	160.022	36.6709	0
314504	+	intergenic_sense	Cphy_0255	314508	4	sigma 54 modulation protein/ribosomal protein S30EA	454.189	143.493	266.848	200.906	2007.69	819.504	280.655
314507	+	intergenic_sense	Cphy_0255	314508	1	sigma 54 modulation protein/ribosomal protein S30EA	0	0	0	0	162.455	34.6303	0
315288	+	intergenic_sense	Cphy_0256	315431	143	Preprotein translocase subunit SecA	40.7168	0	0	0	0	0	0
315307	+	intergenic_sense	Cphy_0256	315431	124	Preprotein translocase subunit SecA	217.242	0	0	0	0	0	0
315308	+	intergenic_sense	Cphy_0256	315431	123	Preprotein translocase subunit SecA	0	0	100.117	0	0	0	0
315324	+	intergenic_sense	Cphy_0256	315431	107	Preprotein translocase subunit SecA	62.258	0	31.3623	0	0	42.1945	0
327053	-	intergenic_sense	Cphy_0262	326940	113	beta-lactamase domain-containing protein	53.481	0	51.8196	0	27.1792	0	0
327498	+	intergenic_sense	Cphy_0263	327680	182	von Willebrand factor type A	56.8874	0	0	0	0	0	0
327509	+	intergenic_sense	Cphy_0263	327680	171	von Willebrand factor type A	43.2161	0	0	0	0	0	0
329487	+	intergenic_sense	Cphy_0264	329775	288	GMP synthase	94.0412	0	91.2408	0	0	0	0
329506	+	intergenic_sense	Cphy_0264	329775	269	GMP synthase	46.4594	0	0	0	0	0	0
340104	+	intergenic_sense	Cphy_0272	340147	43	hypothetical protein	0	0	0	0	0	0	29.2614
341007	+	intergenic_sense	Cphy_0273	341024	17	filamentation induced by cAMP protein fic	0	0	0	0	53.142	0	0
351542	+	intergenic_sense	Cphy_0283	351565	23	hypothetical protein	136.774	51.2222	265.494	23.0022	41.079	42.8824	0
351560	+	intergenic_sense	Cphy_0283	351565	5	hypothetical protein	127.544	52.3377	84.5909	40.2	48.2027	86.8351	0
353982	-	intergenic_sense	Cphy_0284	353978	4	FKBP-type peptidylprolyl isomerase	0	0	0	33.5121	0	0	0
353983	-	intergenic_sense	Cphy_0284	353978	5	FKBP-type peptidylprolyl isomerase	50.9001	0	0	0	0	0	0
353990	-	intergenic_sense	Cphy_0284	353978	12	FKBP-type peptidylprolyl isomerase	73.7431	0	0	40.2243	0	0	0
353995	-	intergenic_sense	Cphy_0284	353978	17	FKBP-type peptidylprolyl isomerase	73.2374	0	0	35.3032	0	49.4429	0
353999	-	intergenic_sense	Cphy_0284	353978	21	FKBP-type peptidylprolyl isomerase	53.8529	26.8314	0	0	0	0	0
354008	-	intergenic_sense	Cphy_0284	353978	30	FKBP-type peptidylprolyl isomerase	349.276	117.747	183.525	196.941	61.2834	240.123	55.6214
354020	-	intergenic_sense	Cphy_0284	353978	42	FKBP-type peptidylprolyl isomerase	362.862	117.2	119.081	139.902	0	178.675	40.8315
354038	-	intergenic_sense	Cphy_0284	353978	60	FKBP-type peptidylprolyl isomerase	130.095	62.0102	0	0	0	0	0
354041	-	intergenic_sense	Cphy_0284	353978	63	FKBP-type peptidylprolyl isomerase	405.044	112.446	0	86.4685	0	151.643	0
354207	-	intergenic_sense	Cphy_0284	353978	229	FKBP-type peptidylprolyl isomerase	132.066	0	0	0	0	0	0
356798	+	intergenic_sense	Cphy_0286	356849	51	methylated-DNA--protein-cysteine methyltransferase	118.61	74.7446	0	32.2462	74.1159	81.4013	0
356812	+	intergenic_sense	Cphy_0286	356849	37	methylated-DNA--protein-cysteine methyltransferase	107.52	74.4151	65.8807	47.4373	67.6875	99.8664	0
356815	+	intergenic_sense	Cphy_0286	356849	34	methylated-DNA--protein-cysteine methyltransferase	51.4058	0	38.5478	0	0	0	0
356830	+	intergenic_sense	Cphy_0286	356849	19	methylated-DNA--protein-cysteine methyltransferase	66.4311	0	46.6068	0	0	0	0
356836	+	intergenic_sense	Cphy_0286	356849	13	methylated-DNA--protein-cysteine methyltransferase	516.349	277.941	249.631	107.822	249.727	395.182	172.632
356844	+	intergenic_sense	Cphy_0286	356849	5	methylated-DNA--protein-cysteine methyltransferase	50.9295	0	0	0	0	0	0
357473	+	intergenic_sense	Cphy_0287	357478	5	N-acetyltransferase GCN5	33.8812	0	0	0	0	0	0
362630	-	intergenic_sense	Cphy_0291	362583	47	extracellular solute-binding protein	86.3573	0	0	0	365.541	0	0
366145	+	intergenic_sense	Cphy_0294	366262	117	hypothetical protein	97.3888	0	0	0	85.3599	0	0
371721	+	intergenic_sense	Cphy_0297	371897	176	CDP-glycerol:poly(glycerophosphate) glycerophosphotransferase	127.387	50.8928	388.209	0	0	0	0
371753	+	intergenic_sense	Cphy_0297	371897	144	CDP-glycerol:poly(glycerophosphate) glycerophosphotransferase	67.1228	0	0	0	0	38.542	0
371765	+	intergenic_sense	Cphy_0297	371897	132	CDP-glycerol:poly(glycerophosphate) glycerophosphotransferase	55.2886	0	0	0	0	0	0
371787	+	intergenic_sense	Cphy_0297	371897	110	CDP-glycerol:poly(glycerophosphate) glycerophosphotransferase	71.6157	0	0	0	0	0	0
371797	+	intergenic_sense	Cphy_0297	371897	100	CDP-glycerol:poly(glycerophosphate) glycerophosphotransferase	52.0975	0	0	0	0	38.542	0
371829	+	intergenic_sense	Cphy_0297	371897	68	CDP-glycerol:poly(glycerophosphate) glycerophosphotransferase	43.4543	0	0	0	0	34.6303	0
371860	+	intergenic_sense	Cphy_0297	371897	37	CDP-glycerol:poly(glycerophosphate) glycerophosphotransferase	64.356	0	0	0	0	31.925	0
380775	+	intergenic_sense	Cphy_0303	381033	258	anti-sigma-28 factor FlgM	0	0	69.3465	0	0	0	0
380798	+	intergenic_sense	Cphy_0303	381033	235	anti-sigma-28 factor FlgM	47.5231	0	70.4738	20.1121	0	0	0
380885	+	intergenic_sense	Cphy_0303	381033	148	anti-sigma-28 factor FlgM	0	0	59.8224	0	0	0	0
389046	+	intergenic_sense	Cphy_0311	389103	57	flagellar protein FlaG protein	0	0	84.0553	0	0	0	0
389090	+	intergenic_sense	Cphy_0311	389103	13	flagellar protein FlaG protein	47.1511	0	0	22.2858	0	0	0
392675	+	intergenic_sense	Cphy_0315	392760	85	flagellin domain-containing protein	1226.86	522.83	1625.17	480.563	1783.75	494.817	427.032
392695	+	intergenic_sense	Cphy_0315	392760	65	flagellin domain-containing protein	46.9651	0	0	0	48.3517	0	0
392701	+	intergenic_sense	Cphy_0315	392760	59	flagellin domain-containing protein	0	0	0	20.8286	0	0	0
392702	+	intergenic_sense	Cphy_0315	392760	58	flagellin domain-containing protein	0	0	0	0	61.1841	0	0
392714	+	intergenic_sense	Cphy_0315	392760	46	flagellin domain-containing protein	0	0	0	0	33.2853	0	0
392720	+	intergenic_sense	Cphy_0315	392760	40	flagellin domain-containing protein	0	0	0	0	73.2472	0	0
392723	+	intergenic_sense	Cphy_0315	392760	37	flagellin domain-containing protein	0	0	0	0	32.2179	0	0
392724	+	intergenic_sense	Cphy_0315	392760	36	flagellin domain-containing protein	0	0	0	33.6791	0	0	0
392728	+	intergenic_sense	Cphy_0315	392760	32	flagellin domain-containing protein	0	0	0	0	51.206	0	0
392730	+	intergenic_sense	Cphy_0315	392760	30	flagellin domain-containing protein	0	0	32.7994	0	0	0	0
392736	+	intergenic_sense	Cphy_0315	392760	24	flagellin domain-containing protein	0	0	0	58.4967	0	0	47.2711
392741	+	intergenic_sense	Cphy_0315	392760	19	flagellin domain-containing protein	0	0	0	0	53.1917	0	0
392744	+	intergenic_sense	Cphy_0315	392760	16	flagellin domain-containing protein	0	0	0	27.5407	73.2969	0	0
392747	+	intergenic_sense	Cphy_0315	392760	13	flagellin domain-containing protein	56.3523	0	0	26.2748	226.146	0	0
392751	+	intergenic_sense	Cphy_0315	392760	9	flagellin domain-containing protein	0	0	0	0	91.987	0	0
393759	+	intergenic_sense	Cphy_0316	393775	16	FliB family protein	56.2185	0	0	23.0022	0	0	0
395104	+	intergenic_sense	Cphy_0317	395189	85	hypothetical protein	108.293	0	0	0	97.8701	0	0
395169	+	intergenic_sense	Cphy_0317	395189	20	hypothetical protein	38.8276	0	0	0	0	0	0
399182	+	intergenic_sense	Cphy_0320	399661	479	FAD dependent oxidoreductase	0	0	0	104.692	0	0	85.8733
399195	+	intergenic_sense	Cphy_0320	399661	466	FAD dependent oxidoreductase	0	0	0	119.289	93.3523	351.758	105.122
399382	+	intergenic_sense	Cphy_0320	399661	279	FAD dependent oxidoreductase	0	0	0	0	0	36.0395	0
399401	+	intergenic_sense	Cphy_0320	399661	260	FAD dependent oxidoreductase	0	0	0	0	0	0	25.7231
399404	+	intergenic_sense	Cphy_0320	399661	257	FAD dependent oxidoreductase	0	0	0	0	0	29.366	0
402802	+	intergenic_sense	Cphy_0323	402853	51	glycosyl transferase family protein	71.8311	0	0	0	0	0	0
404019	+	intergenic_sense	Cphy_0324	404066	47	peptidase A8 signal peptidase II	45.5817	0	0	0	0	26.2885	0
411179	+	intergenic_sense	Cphy_0328	411257	78	HPr kinase	82.2297	0	0	0	0	0	0
411185	+	intergenic_sense	Cphy_0328	411257	72	HPr kinase	240.115	149.541	260.619	0	57.4611	94.3324	22.1849
411205	+	intergenic_sense	Cphy_0328	411257	52	HPr kinase	46.6454	0	0	0	0	0	0
416628	+	intergenic_sense	Cphy_0334	416855	227	hypothetical protein	0	0	119.193	0	0	0	0
416700	+	intergenic_sense	Cphy_0334	416855	155	hypothetical protein	37.0722	0	0	0	0	0	0
416756	+	intergenic_sense	Cphy_0334	416855	99	hypothetical protein	42.3906	0	43.1689	0	39.2423	54.7073	0
416846	+	intergenic_sense	Cphy_0334	416855	9	hypothetical protein	0	0	0	0	0	26.2885	0
416849	+	intergenic_sense	Cphy_0334	416855	6	hypothetical protein	108.45	0	78.8145	0	0	96.8454	33.1181
422172	+	intergenic_sense	Cphy_0336	422399	227	6-phosphofructokinase	159.461	60.9395	52.3832	0	0	129.099	37.6117
425585	+	intergenic_sense	Cphy_0338	425701	116	RNA-binding S1 domain-containing protein	0	0	48.3537	0	0	0	0
425655	+	intergenic_sense	Cphy_0338	425701	46	RNA-binding S1 domain-containing protein	42.3384	0	0	0	0	0	0
437431	+	intergenic_sense	Cphy_0344	437841	410	membrane protein-like protein	101.405	70.9863	235.203	55.13	0	0	56.8953
438685	+	intergenic_sense	Cphy_0345	438772	87	hypothetical protein	270.834	72.4687	0	61.7693	40.409	128.432	0
438761	+	intergenic_sense	Cphy_0345	438772	11	hypothetical protein	96.2436	0	0	0	40.2103	0	0
441092	+	intergenic_sense	Cphy_0349	441107	15	hypothetical protein	0	68.1715	95.5241	37.1429	48.302	0	0
445696	+	intergenic_sense	Cphy_R0026	446242	546	16S rRNA	248.347	193.112	297.392	30.9803	0	82.8001	37.2933
445854	+	intergenic_sense	Cphy_R0026	446242	388	16S rRNA	71.1166	88.6393	136.41	28.8066	0	0	0
445940	+	intergenic_sense	Cphy_R0026	446242	302	16S rRNA	125.557	207.793	309.96	78.2263	0	0	29.8983
446007	+	intergenic_sense	Cphy_R0026	446242	235	16S rRNA	509	0	0	66.5234	0	0	56.2584
448047	+	intergenic_sense	Cphy_R0029	448333	286	23S rRNA	82.1254	78.0984	113.417	54.6746	0	0	0
452915	+	intergenic_sense	Cphy_0354	452927	12	hypothetical protein	51.7778	0	0	0	0	0	0
454988	+	intergenic_sense	Cphy_0357	455633	645	hypothetical protein	65.2631	39.8128	102.738	38.7671	0	0	25.7231
454993	+	intergenic_sense	Cphy_0357	455633	640	hypothetical protein	0	0	0	23.3604	0	0	0
455004	+	intergenic_sense	Cphy_0357	455633	629	hypothetical protein	0	0	0	22.0945	0	0	0
455455	+	intergenic_sense	Cphy_0357	455633	178	hypothetical protein	52.0975	0	0	0	0	0	0
463420	+	intergenic_sense	Cphy_0363	463437	17	hypothetical protein	0	47.0896	49.509	0	0	0	0
465242	+	intergenic_sense	Cphy_0365	465733	491	rhodanese domain-containing protein	297.619	724.072	0	161.447	80.4703	0	263.317
465689	+	intergenic_sense	Cphy_0365	465733	44	rhodanese domain-containing protein	0	460.349	0	152.321	0	0	233.454
465694	+	intergenic_sense	Cphy_0365	465733	39	rhodanese domain-containing protein	0	0	0	0	0	0	26.0416
465709	+	intergenic_sense	Cphy_0365	465733	24	rhodanese domain-containing protein	0	0	0	75.1693	0	0	54.9845
465713	+	intergenic_sense	Cphy_0365	465733	20	rhodanese domain-containing protein	0	0	0	0	0	0	92.9147
465718	+	intergenic_sense	Cphy_0365	465733	15	rhodanese domain-containing protein	0	0	0	0	0	0	48.5449
465722	+	intergenic_sense	Cphy_0365	465733	11	rhodanese domain-containing protein	0	0	0	40.033	0	0	55.6214
465726	+	intergenic_sense	Cphy_0365	465733	7	rhodanese domain-containing protein	0	0	0	31.888	0	0	44.6882
468395	-	intergenic_sense	Cphy_0367	468344	51	alpha/beta hydrolase	0	0	28.4881	0	0	0	0
468411	-	intergenic_sense	Cphy_0367	468344	67	alpha/beta hydrolase	36.0085	0	72.5305	0	0	0	0
471527	+	intergenic_sense	Cphy_0371	472717	1190	DJ-1 family protein	0	0	115.671	58.1628	0	0	52.4017
472191	+	intergenic_sense	Cphy_0371	472717	526	DJ-1 family protein	0	0	101.582	31.3385	0	0	29.2614
476403	+	intergenic_sense	Cphy_0374	476696	293	small acid-soluble spore protein alpha/beta type	341.311	841.953	0	272.66	735.896	0	459.832
476412	+	intergenic_sense	Cphy_0374	476696	284	small acid-soluble spore protein alpha/beta type	0	0	0	0	0	0	61.424
476415	+	intergenic_sense	Cphy_0374	476696	281	small acid-soluble spore protein alpha/beta type	0	0	0	49.11	0	0	32.7996
476419	+	intergenic_sense	Cphy_0374	476696	277	small acid-soluble spore protein alpha/beta type	0	0	0	26.4661	0	0	0
476427	+	intergenic_sense	Cphy_0374	476696	269	small acid-soluble spore protein alpha/beta type	0	0	0	36.4508	0	0	0
476522	+	intergenic_sense	Cphy_0374	476696	174	small acid-soluble spore protein alpha/beta type	0	0	0	0	28.1472	0	0
477078	+	intergenic_sense	Cphy_0375	477102	24	phosphoglucosamine mutase	90.6054	0	0	33.4878	0	35.2053	0
478773	+	intergenic_sense	Cphy_0376	478875	102	trigger factor	45.0237	0	0	0	0	0	0
478800	+	intergenic_sense	Cphy_0376	478875	75	trigger factor	50.4237	0	0	0	0	0	0
478829	+	intergenic_sense	Cphy_0376	478875	46	trigger factor	163.128	69.5789	0	38.4332	0	110.452	0
478862	+	intergenic_sense	Cphy_0376	478875	13	trigger factor	118.907	0	0	0	0	0	0
488234	+	intergenic_sense	Cphy_0382	488237	3	methyl-accepting chemotaxis sensory transducer	0	0	0	44.3803	0	0	0
515658	+	intergenic_sense	Cphy_0405	515791	133	polysaccharide deacetylase	0	0	0	0	332.802	0	0
515662	+	intergenic_sense	Cphy_0405	515791	129	polysaccharide deacetylase	1099.39	1940.33	3347.79	0	198.37	0	249.199
515664	+	intergenic_sense	Cphy_0405	515791	127	polysaccharide deacetylase	0	0	0	438.693	0	0	0
515665	+	intergenic_sense	Cphy_0405	515791	126	polysaccharide deacetylase	227.84	197.207	328.474	0	36.0403	0	44.0513
515679	+	intergenic_sense	Cphy_0405	515791	112	polysaccharide deacetylase	200.305	114.887	222.636	103.187	0	127.474	52.7201
515693	+	intergenic_sense	Cphy_0405	515791	98	polysaccharide deacetylase	84.2755	63.4999	0	46.0044	0	0	40.513
515696	+	intergenic_sense	Cphy_0405	515791	95	polysaccharide deacetylase	116.803	97.2338	142.694	86.4199	0	67.8516	47.908
515702	+	intergenic_sense	Cphy_0405	515791	89	polysaccharide deacetylase	0	0	0	19.5627	0	0	0
515723	+	intergenic_sense	Cphy_0405	515791	68	polysaccharide deacetylase	0	0	0	22.2858	0	0	0
515739	+	intergenic_sense	Cphy_0405	515791	52	polysaccharide deacetylase	0	0	0	20.8286	0	0	0
515767	+	intergenic_sense	Cphy_0405	515791	24	polysaccharide deacetylase	0	0	0	0	0	0	22.1849
515786	+	intergenic_sense	Cphy_0405	515791	5	polysaccharide deacetylase	0	0	41.1402	18.2967	0	30.7751	0
520451	+	intergenic_sense	Cphy_0410	520544	93	transcription termination factor Rho	365.172	203.414	444.594	0	67.2902	94.1861	25.7231
520469	+	intergenic_sense	Cphy_0410	520544	75	transcription termination factor Rho	526.15	181.823	292.912	47.8198	0	162.623	63.3349
520473	+	intergenic_sense	Cphy_0410	520544	71	transcription termination factor Rho	354.581	114.767	160.531	51.0681	37.2566	136.876	48.5449
520477	+	intergenic_sense	Cphy_0410	520544	67	transcription termination factor Rho	116.483	51.0575	77.9691	0	0	43.9193	0
520488	+	intergenic_sense	Cphy_0410	520544	56	transcription termination factor Rho	47.8428	0	0	0	0	0	0
520505	+	intergenic_sense	Cphy_0410	520544	39	transcription termination factor Rho	0	0	52.9468	0	0	0	0
520532	+	intergenic_sense	Cphy_0410	520544	12	transcription termination factor Rho	36.0085	0	0	0	0	0	0
520538	+	intergenic_sense	Cphy_0410	520544	6	transcription termination factor Rho	113.693	0	0	23.1935	0	40.639	0
520541	+	intergenic_sense	Cphy_0410	520544	3	transcription termination factor Rho	61.4847	0	36.8289	0	0	0	0
522594	+	intergenic_sense	Cphy_0411	522664	70	50S ribosomal protein L31	87.7635	140.483	190.456	28.2572	0	0	40.513
522614	+	intergenic_sense	Cphy_0411	522664	50	50S ribosomal protein L31	134.729	94.7109	0	52.334	0	0	0
522621	+	intergenic_sense	Cphy_0411	522664	43	50S ribosomal protein L31	50.8479	0	0	21.9275	0	0	0
522640	+	intergenic_sense	Cphy_0411	522664	24	50S ribosomal protein L31	155.787	72.4687	111.84	83.6968	0	0	0
530472	+	intergenic_sense	Cphy_0418	530556	84	hypothetical protein	0	57.6306	0	0	0	0	0
532294	+	intergenic_sense	Cphy_0419	532429	135	glucose-6-phosphate isomerase	0	0	86.3098	38.0263	0	115.21	0
532317	+	intergenic_sense	Cphy_0419	532429	112	glucose-6-phosphate isomerase	0	0	0	34.3955	0	53.2982	0
533965	+	intergenic_sense	Cphy_0420	534111	146	patatin	37.206	0	0	0	0	0	0
536603	+	intergenic_sense	Cphy_0422	536737	134	hypothetical protein	161.797	290.443	217.93	30.0726	0	67.7283	0
536624	+	intergenic_sense	Cphy_0422	536737	113	hypothetical protein	507.089	462.789	238.698	99.6044	81.1899	187.772	0
536659	+	intergenic_sense	Cphy_0422	536737	78	hypothetical protein	0	59.038	0	0	0	0	0
536669	+	intergenic_sense	Cphy_0422	536737	68	hypothetical protein	0	42.5828	0	25.5341	0	0	0
536675	+	intergenic_sense	Cphy_0422	536737	62	hypothetical protein	79.6488	74.2504	0	0	0	0	0
537603	+	intergenic_sense	Cphy_0423	537817	214	hypothetical protein	51.6734	87.1944	228.299	0	0	0	43.7328
537623	+	intergenic_sense	Cphy_0423	537817	194	hypothetical protein	393.275	294.718	435.157	117.018	0	462.628	66.8731
537640	+	intergenic_sense	Cphy_0423	537817	177	hypothetical protein	75.9814	59.4498	79.3781	22.2858	0	87.41	29.8983
540287	+	intergenic_sense	Cphy_0426	540343	56	aspartate-semialdehyde dehydrogenase	906.338	0	85.2106	0	241.311	44.9563	0
542387	-	intergenic_sense	Cphy_0427	542369	18	hypothetical protein	53.7192	0	0	0	0	0	0
544248	-	intergenic_sense	Cphy_0428	544196	52	hypothetical protein	102.916	40.7636	0	0	0	0	0
544270	-	intergenic_sense	Cphy_0428	544196	74	hypothetical protein	132.275	52.42	63.5701	0	0	0	0
544277	-	intergenic_sense	Cphy_0428	544196	81	hypothetical protein	239.795	90.7431	0	33.6791	0	67.4794	0
544294	-	intergenic_sense	Cphy_0428	544196	98	hypothetical protein	72.9992	41.0107	55.7929	0	0	0	0
546105	-	intergenic_sense	Cphy_0429	545874	231	uracil-xanthine permease	44.0938	0	0	0	0	0	0
547163	+	intergenic_sense	Cphy_0430	547250	87	glycosyltransferase	0	0	0	0	0	73.2519	0
549932	+	intergenic_sense	Cphy_0431	550144	212	extracellular solute-binding protein	339.057	218.087	204.799	28.8066	0	35.0025	0
562577	+	intergenic_sense	Cphy_0442	562582	5	ABC transporter	156.397	0	0	0	0	0	0
569160	+	intergenic_sense	Cphy_0446	569177	17	beta-lactamase domain-containing protein	74.97	0	0	0	0	0	0
569164	+	intergenic_sense	Cphy_0446	569177	13	beta-lactamase domain-containing protein	215.657	62.6764	0	26.4418	54.4081	0	0
570141	+	intergenic_sense	Cphy_0447	570388	247	translation initiation factor IF-3	554.518	581.224	1235.53	116.826	0	204.165	0
571845	+	intergenic_sense	Cphy_0450	571881	36	hypothetical protein	647.831	388.141	839.652	62.1518	383.61	453.728	57.5673
571869	+	intergenic_sense	Cphy_0450	571881	12	hypothetical protein	252.344	82.8074	114.77	71.5385	101.742	122.356	37.6117
571874	+	intergenic_sense	Cphy_0450	571881	7	hypothetical protein	0	0	54.6657	0	0	0	0
576824	+	intergenic_sense	Cphy_0452	576883	59	hypothetical protein	936.398	540.483	132.635	154.018	530.678	0	63.6533
593819	+	intergenic_sense	Cphy_0465	593931	112	hypothetical protein	0	0	0	0	873.134	0	0
593823	+	intergenic_sense	Cphy_0465	593931	108	hypothetical protein	0	0	0	0	504.093	0	0
593836	+	intergenic_sense	Cphy_0465	593931	95	hypothetical protein	0	0	0	0	142.622	0	0
593853	+	intergenic_sense	Cphy_0465	593931	78	hypothetical protein	0	0	0	0	28.0975	0	0
593857	+	intergenic_sense	Cphy_0465	593931	74	hypothetical protein	0	0	0	0	245.879	0	0
593875	+	intergenic_sense	Cphy_0465	593931	56	hypothetical protein	0	0	0	0	51.1564	0	0
593888	+	intergenic_sense	Cphy_0465	593931	43	hypothetical protein	0	0	0	0	237.415	0	0
593902	+	intergenic_sense	Cphy_0465	593931	29	hypothetical protein	0	0	0	0	122.964	0	0
593914	+	intergenic_sense	Cphy_0465	593931	17	hypothetical protein	0	0	0	0	681.864	0	0
593918	+	intergenic_sense	Cphy_0465	593931	13	hypothetical protein	0	0	0	0	776.158	0	0
593922	+	intergenic_sense	Cphy_0465	593931	9	hypothetical protein	0	0	0	0	289.017	0	0
594585	+	intergenic_sense	Cphy_0466	594661	76	oxidoreductase domain-containing protein	0	0	0	0	240.84	0	0
594596	+	intergenic_sense	Cphy_0466	594661	65	oxidoreductase domain-containing protein	0	0	0	0	101.891	0	0
594604	+	intergenic_sense	Cphy_0466	594661	57	oxidoreductase domain-containing protein	0	0	0	0	74.7119	0	0
594617	+	intergenic_sense	Cphy_0466	594661	44	oxidoreductase domain-containing protein	0	0	0	0	129.418	0	0
594627	+	intergenic_sense	Cphy_0466	594661	34	oxidoreductase domain-containing protein	0	0	0	0	49.4687	0	0
594633	+	intergenic_sense	Cphy_0466	594661	28	oxidoreductase domain-containing protein	0	0	0	0	84.7396	0	0
594645	+	intergenic_sense	Cphy_0466	594661	16	oxidoreductase domain-containing protein	0	0	0	0	102.04	0	0
594660	+	intergenic_sense	Cphy_0466	594661	1	oxidoreductase domain-containing protein	0	0	0	0	154.562	0	0
595771	+	intergenic_sense	Cphy_0467	596301	530	hypothetical protein	0	0	0	0	58.9997	0	0
595786	+	intergenic_sense	Cphy_0467	596301	515	hypothetical protein	0	0	0	0	55.0781	0	0
595789	+	intergenic_sense	Cphy_0467	596301	512	hypothetical protein	0	0	0	0	31.1009	0	0
596277	+	intergenic_sense	Cphy_0467	596301	24	hypothetical protein	74.4642	43.7807	0	20.4704	0	51.0549	0
596282	+	intergenic_sense	Cphy_0467	596301	19	hypothetical protein	34.3869	0	0	0	0	0	0
602732	+	intergenic_sense	Cphy_0473	602764	32	hypothetical protein	0	0	136.157	0	0	0	0
602759	+	intergenic_sense	Cphy_0473	602764	5	hypothetical protein	0	32.536	0	42.3736	0	0	0
604262	+	intergenic_sense	Cphy_0474	604694	432	hypothetical protein	0	39.9775	0	0	0	0	0
604469	+	intergenic_sense	Cphy_0474	604694	225	hypothetical protein	0	0	0	0	0	44.6971	0
604634	+	intergenic_sense	Cphy_0474	604694	60	hypothetical protein	73.7725	0	164.927	0	0	72.9926	0
604641	+	intergenic_sense	Cphy_0474	604694	53	hypothetical protein	0	0	33.9547	0	0	0	0
604654	+	intergenic_sense	Cphy_0474	604694	40	hypothetical protein	1786.58	1271.53	1706.79	669.505	350.649	3150.86	425.334
604671	+	intergenic_sense	Cphy_0474	604694	23	hypothetical protein	0	0	0	0	0	0	45.3252
604673	+	intergenic_sense	Cphy_0474	604694	21	hypothetical protein	72.0693	57.7953	0	0	0	118.016	0
604676	+	intergenic_sense	Cphy_0474	604694	18	hypothetical protein	532.036	308.613	457.446	200.93	0	904.455	186.466
604693	+	intergenic_sense	Cphy_0474	604694	1	hypothetical protein	0	47.2544	48.3257	23.3604	0	96.1575	0
630224	+	intergenic_sense	Cphy_0494	630357	133	extracellular solute-binding protein	115.292	70.0355	137.058	0	0	0	29.5798
645626	+	intergenic_sense	Cphy_0504	645905	279	hypothetical protein	1745.06	1328.53	1726	138.444	45.1497	233.182	71.6852
645629	+	intergenic_sense	Cphy_0504	645905	276	hypothetical protein	0	0	33.9547	0	0	0	0
645680	+	intergenic_sense	Cphy_0504	645905	225	hypothetical protein	212.28	135.639	0	0	0	0	0
645684	+	intergenic_sense	Cphy_0504	645905	221	hypothetical protein	73.5343	0	0	0	0	26.2885	0
645725	+	intergenic_sense	Cphy_0504	645905	180	hypothetical protein	128.422	0	136.58	54.365	0	0	0
645729	+	intergenic_sense	Cphy_0504	645905	176	hypothetical protein	43.5881	0	0	27.3495	0	0	0
645733	+	intergenic_sense	Cphy_0504	645905	172	hypothetical protein	117.599	83.7957	165.886	45.8132	0	52.464	0
645744	+	intergenic_sense	Cphy_0504	645905	161	hypothetical protein	33.8812	0	0	0	0	0	0
645753	+	intergenic_sense	Cphy_0504	645905	152	hypothetical protein	64.2516	0	0	0	0	0	0
645780	+	intergenic_sense	Cphy_0504	645905	125	hypothetical protein	149.3	109.512	0	50.0177	0	67.2766	0
645860	+	intergenic_sense	Cphy_0504	645905	45	hypothetical protein	40.3971	0	0	0	0	0	0
648818	+	intergenic_sense	Cphy_0508	649202	384	hypothetical protein	678.306	831.592	1668	103.642	139.768	471.087	59.4782
648840	+	intergenic_sense	Cphy_0508	649202	362	hypothetical protein	154.723	174.501	193.838	82.2639	41.079	203.442	63.9718
650421	-	intergenic_sense	Cphy_0509	650415	6	membrane protein	0	0	0	20.4704	0	0	0
650447	-	intergenic_sense	Cphy_0509	650415	32	membrane protein	269.487	207.666	389.732	93.8242	75.1335	151.25	73.9496
651039	-	intergenic_sense	Cphy_0510	651022	17	XRE family transcriptional regulator	0	0	0	0	0	45.9034	0
651054	-	intergenic_sense	Cphy_0510	651022	32	XRE family transcriptional regulator	0	0	0	0	0	37.1329	0
651067	-	intergenic_sense	Cphy_0510	651022	45	XRE family transcriptional regulator	205.519	0	117.362	36.044	0	249.897	0
651085	-	intergenic_sense	Cphy_0510	651022	63	XRE family transcriptional regulator	0	0	532.623	0	0	0	25.7231
651086	-	intergenic_sense	Cphy_0510	651022	64	XRE family transcriptional regulator	339.934	0	0	38.0263	39.3416	320.063	0
651088	-	intergenic_sense	Cphy_0510	651022	66	XRE family transcriptional regulator	0	0	40.8584	0	0	0	0
651214	+	intergenic_sense	Cphy_0511	651219	5	PAS/PAC sensor signal transduction histidine kinase	117.093	0	62.133	27.3495	93.5013	119.109	0
651217	+	intergenic_sense	Cphy_0511	651219	2	PAS/PAC sensor signal transduction histidine kinase	246.927	88.2202	179.185	23.5517	212.246	258.837	0
655591	+	intergenic_sense	Cphy_0514	655666	75	ECF subfamily RNA polymerase sigma-24 factor	0	50.8104	0	0	90.2496	0	0
655653	+	intergenic_sense	Cphy_0514	655666	13	ECF subfamily RNA polymerase sigma-24 factor	0	0	0	0	32.2179	0	0
664749	+	intergenic_sense	Cphy_0524	664806	57	rubrerythrin	403.449	0	459.556	0	0	0	0
664753	+	intergenic_sense	Cphy_0524	664806	53	rubrerythrin	53.5626	0	0	0	0	0	0
664762	+	intergenic_sense	Cphy_0524	664806	44	rubrerythrin	662.507	132.757	228.385	31.6967	0	84.7946	0
664765	+	intergenic_sense	Cphy_0524	664806	41	rubrerythrin	978.156	184.847	329.713	39.101	0	88.2442	0
664768	+	intergenic_sense	Cphy_0524	664806	38	rubrerythrin	12709.1	1660.32	2778.01	482.712	362.538	1197.24	287.094
664771	+	intergenic_sense	Cphy_0524	664806	35	rubrerythrin	220.871	44.1549	103.273	0	0	0	0
664777	+	intergenic_sense	Cphy_0524	664806	29	rubrerythrin	510.955	53.498	0	26.2748	0	57.8413	0
664782	+	intergenic_sense	Cphy_0524	664806	24	rubrerythrin	287.533	0	111.022	0	0	43.3444	0
664787	+	intergenic_sense	Cphy_0524	664806	19	rubrerythrin	1030.81	0	0	47.7955	0	94.2863	0
664793	+	intergenic_sense	Cphy_0524	664806	13	rubrerythrin	1075.13	173.603	240.191	45.6705	55.2767	115.942	0
664794	+	intergenic_sense	Cphy_0524	664806	12	rubrerythrin	0	0	0	0	0	0	33.1181
664796	+	intergenic_sense	Cphy_0524	664806	10	rubrerythrin	179.276	0	0	0	0	0	0
664799	+	intergenic_sense	Cphy_0524	664806	7	rubrerythrin	0	0	0	0	36.1396	0	0
664803	+	intergenic_sense	Cphy_0524	664806	3	rubrerythrin	0	0	139.792	0	0	50.3901	0
681033	+	intergenic_sense	Cphy_0535	681064	31	anaerobic ribonucleoside triphosphate reductase	721.196	244.926	334.193	150.554	104.348	155.184	57.8858
681045	+	intergenic_sense	Cphy_0535	681064	19	anaerobic ribonucleoside triphosphate reductase	195.492	38.7797	0	94.565	0	0	0
681050	+	intergenic_sense	Cphy_0535	681064	14	anaerobic ribonucleoside triphosphate reductase	676.107	98.7685	68.445	280.972	30.1826	0	77.4878
681054	+	intergenic_sense	Cphy_0535	681064	10	anaerobic ribonucleoside triphosphate reductase	114.623	0	0	72.9957	0	35.4645	0
681063	+	intergenic_sense	Cphy_0535	681064	1	anaerobic ribonucleoside triphosphate reductase	496.361	0	52.3551	227.396	37.1573	0	73.3127
683731	+	intergenic_sense	Cphy_0536	683808	77	diguanylate cyclase	371.228	209.732	1347.2	28.6154	388.153	422.039	0
685914	+	intergenic_sense	Cphy_0537	685938	24	branched-chain amino acid aminotransferase	195.544	51.3045	0	23.3604	0	0	0
687125	+	intergenic_sense	Cphy_0538	687149	24	polysaccharide deacetylase	187.303	0	0	0	0	0	0
689660	-	intergenic_sense	Cphy_0539	689655	5	peptidoglycan binding domain-containing protein	0	0	0	32.9869	0	0	25.7231
689681	-	intergenic_sense	Cphy_0539	689655	26	peptidoglycan binding domain-containing protein	0	315.98	0	711.775	77.1689	0	249.518
695235	-	intergenic_sense	Cphy_0542	695130	105	hypothetical protein	78.6374	0	0	0	0	60.0282	0
698563	-	intergenic_sense	Cphy_0543	698313	250	magnesium-translocating P-type ATPase	69.4656	45.3528	170.421	0	0	0	0
699824	+	intergenic_sense	Cphy_0545	699850	26	4Fe-4S ferredoxin	199.835	227.108	290.488	0	107.252	76.3859	0
704652	+	intergenic_sense	Cphy_0547	704732	80	adenine phosphoribosyltransferase	201.666	0	0	0	0	0	0
704653	+	intergenic_sense	Cphy_0547	704732	79	adenine phosphoribosyltransferase	0	0	487.595	0	0	0	0
704669	+	intergenic_sense	Cphy_0547	704732	63	adenine phosphoribosyltransferase	50.8479	0	81.4069	31.6967	0	47.9439	0
704673	+	intergenic_sense	Cphy_0547	704732	59	adenine phosphoribosyltransferase	232.297	153.622	375.842	108.824	0	114.217	36.6563
704679	+	intergenic_sense	Cphy_0547	704732	53	adenine phosphoribosyltransferase	55.6899	0	97.8066	0	0	38.0236	0
704683	+	intergenic_sense	Cphy_0547	704732	49	adenine phosphoribosyltransferase	0	0	72.7563	0	0	0	0
704714	+	intergenic_sense	Cphy_0547	704732	18	adenine phosphoribosyltransferase	0	0	0	20.1121	0	0	0
704721	+	intergenic_sense	Cphy_0547	704732	11	adenine phosphoribosyltransferase	0	40.1423	0	0	0	0	0
704722	+	intergenic_sense	Cphy_0547	704732	10	adenine phosphoribosyltransferase	0	0	0	0	0	47.6282	0
704730	+	intergenic_sense	Cphy_0547	704732	2	adenine phosphoribosyltransferase	0	0	46.6068	0	0	0	0
714622	+	intergenic_sense	Cphy_0555	714687	65	cold-shock DNA-binding domain-containing protein	227.566	504.256	1306.57	199.33	0	323.942	220.893
714626	+	intergenic_sense	Cphy_0555	714687	61	cold-shock DNA-binding domain-containing protein	0	0	0	32.7714	0	0	0
714631	+	intergenic_sense	Cphy_0555	714687	56	cold-shock DNA-binding domain-containing protein	0	0	0	44.954	0	0	0
714647	+	intergenic_sense	Cphy_0555	714687	40	cold-shock DNA-binding domain-containing protein	0	48.6169	0	29.1649	0	0	0
714651	+	intergenic_sense	Cphy_0555	714687	36	cold-shock DNA-binding domain-containing protein	0	0	41.422	34.2529	0	0	0
714655	+	intergenic_sense	Cphy_0555	714687	32	cold-shock DNA-binding domain-containing protein	0	0	0	34.2286	0	48.3495	0
714674	+	intergenic_sense	Cphy_0555	714687	13	cold-shock DNA-binding domain-containing protein	0	0	0	44.022	0	0	0
714686	+	intergenic_sense	Cphy_0555	714687	1	cold-shock DNA-binding domain-containing protein	0	0	0	45.8132	0	0	0
715172	+	intergenic_sense	Cphy_0556	715212	40	aldose 1-epimerase	215.373	0	0	0	32.2676	0	0
715189	+	intergenic_sense	Cphy_0556	715212	23	aldose 1-epimerase	104.887	0	0	0	0	0	0
715194	+	intergenic_sense	Cphy_0556	715212	18	aldose 1-epimerase	101.696	0	0	0	0	0	0
717097	-	intergenic_sense	Cphy_0557	717059	38	uracil phosphoribosyltransferase	58.0555	0	0	0	0	0	0
717215	-	intergenic_sense	Cphy_0557	717059	156	uracil phosphoribosyltransferase	37.206	0	0	0	0	0	0
717317	+	intergenic_sense	Cphy_0558	717390	73	response regulator receiver protein	201.858	111.712	158.361	0	0	116.506	0
717346	+	intergenic_sense	Cphy_0558	717390	44	response regulator receiver protein	0	0	35.11	0	0	0	0
719549	+	intergenic_sense	Cphy_0560	719941	392	periplasmic binding protein	481.668	452.891	157.995	52.334	35.1219	0	0
723219	+	intergenic_sense	Cphy_0563	723380	161	S-layer domain-containing protein	0	0	0	0	42.1463	0	0
723321	+	intergenic_sense	Cphy_0563	723380	59	S-layer domain-containing protein	51.3536	0	0	0	0	45.272	0
723344	+	intergenic_sense	Cphy_0563	723380	36	S-layer domain-containing protein	63.2923	43.2865	0	0	0	64.8305	0
726138	+	intergenic_sense	Cphy_0564	726147	9	negative regulator of genetic competence sporulation and motility-like protein	86.2169	0	0	0	0	33.5934	0
728548	+	intergenic_sense	Cphy_0566	728797	249	methyl-accepting chemotaxis sensory transducer	55.4518	148.883	282.063	0	0	54.7304	0
728557	+	intergenic_sense	Cphy_0566	728797	240	methyl-accepting chemotaxis sensory transducer	0	0	56.9482	0	0	0	0
728562	+	intergenic_sense	Cphy_0566	728797	235	methyl-accepting chemotaxis sensory transducer	170.499	202.493	257.972	126.046	0	117.757	29.5798
728567	+	intergenic_sense	Cphy_0566	728797	230	methyl-accepting chemotaxis sensory transducer	0	0	56.9763	28.8066	0	0	0
728575	+	intergenic_sense	Cphy_0566	728797	222	methyl-accepting chemotaxis sensory transducer	131.724	148.007	283.812	97.2152	0	97.1046	0
728578	+	intergenic_sense	Cphy_0566	728797	219	methyl-accepting chemotaxis sensory transducer	43.4543	0	77.3494	32.2705	0	0	0
728584	+	intergenic_sense	Cphy_0566	728797	213	methyl-accepting chemotaxis sensory transducer	352.558	365.787	668.952	252.499	0	296.432	79.0802
728587	+	intergenic_sense	Cphy_0566	728797	210	methyl-accepting chemotaxis sensory transducer	0	35.1413	42.0137	0	0	0	0
728595	+	intergenic_sense	Cphy_0566	728797	202	methyl-accepting chemotaxis sensory transducer	268.038	246.641	405.147	163.165	0	230.215	62.6979
728604	+	intergenic_sense	Cphy_0566	728797	193	methyl-accepting chemotaxis sensory transducer	0	0	0	20.8286	0	0	0
728609	+	intergenic_sense	Cphy_0566	728797	188	methyl-accepting chemotaxis sensory transducer	0	44.5667	0	23.5517	0	31.35	0
728615	+	intergenic_sense	Cphy_0566	728797	182	methyl-accepting chemotaxis sensory transducer	51.7778	40.1423	99.7793	41.4659	0	40.8418	0
728627	+	intergenic_sense	Cphy_0566	728797	170	methyl-accepting chemotaxis sensory transducer	0	0	0	25.7253	0	0	0
728635	+	intergenic_sense	Cphy_0566	728797	162	methyl-accepting chemotaxis sensory transducer	104.649	99.592	131.705	50.7342	0	0	0
728678	+	intergenic_sense	Cphy_0566	728797	119	methyl-accepting chemotaxis sensory transducer	0	0	0	23.0022	0	0	0
728687	+	intergenic_sense	Cphy_0566	728797	110	methyl-accepting chemotaxis sensory transducer	0	0	41.1402	0	0	0	0
728699	+	intergenic_sense	Cphy_0566	728797	98	methyl-accepting chemotaxis sensory transducer	105.445	84.0876	221.425	81.6659	0	116.055	0
728704	+	intergenic_sense	Cphy_0566	728797	93	methyl-accepting chemotaxis sensory transducer	0	0	0	0	0	47.3125	0
728705	+	intergenic_sense	Cphy_0566	728797	92	methyl-accepting chemotaxis sensory transducer	0	67.595	111.586	40.0087	0	0	0
728708	+	intergenic_sense	Cphy_0566	728797	89	methyl-accepting chemotaxis sensory transducer	0	0	47.1704	0	0	0	0
728717	+	intergenic_sense	Cphy_0566	728797	80	methyl-accepting chemotaxis sensory transducer	0	0	0	0	0	40.3233	0
728738	+	intergenic_sense	Cphy_0566	728797	59	methyl-accepting chemotaxis sensory transducer	496.935	415.235	775.86	318.925	0	394.845	62.061
728752	+	intergenic_sense	Cphy_0566	728797	45	methyl-accepting chemotaxis sensory transducer	0	0	33.9547	0	0	0	0
728756	+	intergenic_sense	Cphy_0566	728797	41	methyl-accepting chemotaxis sensory transducer	154.403	123.818	193.528	62.8683	0	140.562	0
754355	+	intergenic_sense	Cphy_0585	754629	274	hypothetical protein	0	0	0	0	0	0	33.755
779877	+	intergenic_sense	Cphy_0601	779904	27	polysaccharide deacetylase	263.574	0	0	0	43.0646	0	0
779883	+	intergenic_sense	Cphy_0601	779904	21	polysaccharide deacetylase	138.337	0	0	0	0	0	0
779898	+	intergenic_sense	Cphy_0601	779904	6	polysaccharide deacetylase	283.115	0	0	0	45.1993	0	0
786995	+	intergenic_sense	Cphy_0605	787055	60	methyl-accepting chemotaxis sensory transducer	66.5943	46.2212	127.196	0	0	0	0
788795	+	intergenic_sense	Cphy_0607	788898	103	glycoside hydrolase family protein	45.8492	0	0	0	0	0	0
788815	+	intergenic_sense	Cphy_0607	788898	83	glycoside hydrolase family protein	87.31	37.9936	35.3918	0	0	0	0
788882	+	intergenic_sense	Cphy_0607	788898	16	glycoside hydrolase family protein	49.2785	33.2397	0	0	0	0	0
794721	-	intergenic_sense	Cphy_0609	794711	10	hypothetical protein	97.8718	0	0	0	37.1076	0	0
796036	+	intergenic_sense	Cphy_0611	796122	86	hypothetical protein	221.021	271.234	0	0	0	0	55.6214
800453	+	intergenic_sense	Cphy_0615	800570	117	hypothetical protein	0	0	238.133	0	47.2843	0	0
800463	+	intergenic_sense	Cphy_0615	800570	107	hypothetical protein	0	0	126.295	0	63.4181	0	0
800474	+	intergenic_sense	Cphy_0615	800570	96	hypothetical protein	0	52.173	478.635	0	184.844	93.1929	0
800480	+	intergenic_sense	Cphy_0615	800570	90	hypothetical protein	0	0	52.3832	0	0	0	0
800484	+	intergenic_sense	Cphy_0615	800570	86	hypothetical protein	0	0	60.7239	0	0	0	0
800489	+	intergenic_sense	Cphy_0615	800570	81	hypothetical protein	0	0	223.82	0	0	0	0
800492	+	intergenic_sense	Cphy_0615	800570	78	hypothetical protein	0	0	0	0	0	33.8526	0
800494	+	intergenic_sense	Cphy_0615	800570	76	hypothetical protein	0	0	152.782	0	99.7564	0	0
800500	+	intergenic_sense	Cphy_0615	800570	70	hypothetical protein	0	0	0	0	57.5604	0	0
800501	+	intergenic_sense	Cphy_0615	800570	69	hypothetical protein	0	0	109.022	0	0	0	0
800512	+	intergenic_sense	Cphy_0615	800570	58	hypothetical protein	0	0	0	0	0	74.4352	0
800515	+	intergenic_sense	Cphy_0615	800570	55	hypothetical protein	0	0	73.0661	0	0	0	0
800524	+	intergenic_sense	Cphy_0615	800570	46	hypothetical protein	0	0	82.5341	0	0	0	0
800545	+	intergenic_sense	Cphy_0615	800570	25	hypothetical protein	0	0	110.74	0	0	0	0
800551	+	intergenic_sense	Cphy_0615	800570	19	hypothetical protein	0	0	131.733	0	0	35.5774	0
800561	+	intergenic_sense	Cphy_0615	800570	9	hypothetical protein	0	0	424.843	0	147.736	116.168	0
800569	+	intergenic_sense	Cphy_0615	800570	1	hypothetical protein	0	0	61.5694	0	29.1649	0	0
808686	+	intergenic_sense	Cphy_0622	808851	165	DNA mismatch repair protein MutS domain-containing protein	118.127	0	0	0	0	0	0
810455	+	intergenic_sense	Cphy_0624	810523	68	endo-1,4-beta-xylanase	3150.57	8365.58	5188.95	1513.13	12124.1	26732.7	2730.01
810460	+	intergenic_sense	Cphy_0624	810523	63	endo-1,4-beta-xylanase	53.7486	74.2129	75.9403	64.3011	260.598	1148.34	176.807
810465	+	intergenic_sense	Cphy_0624	810523	58	endo-1,4-beta-xylanase	37.9499	0	0	29.5231	242.552	508.554	44.3698
810470	+	intergenic_sense	Cphy_0624	810523	53	endo-1,4-beta-xylanase	0	0	0	70.1056	230.266	0	76.8509
810474	+	intergenic_sense	Cphy_0624	810523	49	endo-1,4-beta-xylanase	65.8732	0	0	90.9342	0	0	0
810477	+	intergenic_sense	Cphy_0624	810523	46	endo-1,4-beta-xylanase	45.4773	54.1194	86.8454	114.128	168.76	1478.09	125.077
810480	+	intergenic_sense	Cphy_0624	810523	43	endo-1,4-beta-xylanase	0	0	65.8807	0	0	717.553	0
810481	+	intergenic_sense	Cphy_0624	810523	42	endo-1,4-beta-xylanase	0	102.452	0	0	0	0	0
810483	+	intergenic_sense	Cphy_0624	810523	40	endo-1,4-beta-xylanase	0	0	0	0	0	416.86	0
810487	+	intergenic_sense	Cphy_0624	810523	36	endo-1,4-beta-xylanase	0	0	33.9547	61.578	160.543	695.164	82.6184
810492	+	intergenic_sense	Cphy_0624	810523	31	endo-1,4-beta-xylanase	0	0	0	32.4132	0	448.762	0
810496	+	intergenic_sense	Cphy_0624	810523	27	endo-1,4-beta-xylanase	0	0	0	45.4549	149.845	698.513	106.077
810501	+	intergenic_sense	Cphy_0624	810523	22	endo-1,4-beta-xylanase	0	0	0	63.5604	0	0	0
810502	+	intergenic_sense	Cphy_0624	810523	21	endo-1,4-beta-xylanase	34.9449	0	0	0	0	727.946	0
810507	+	intergenic_sense	Cphy_0624	810523	16	endo-1,4-beta-xylanase	0	70.7392	0	132.209	0	1126.77	144.679
810511	+	intergenic_sense	Cphy_0624	810523	12	endo-1,4-beta-xylanase	55.7421	0	0	81.4989	247.865	1002.86	86.1567
810514	+	intergenic_sense	Cphy_0624	810523	9	endo-1,4-beta-xylanase	0	0	45.1697	53.433	110.802	618.521	85.8382
810517	+	intergenic_sense	Cphy_0624	810523	6	endo-1,4-beta-xylanase	0	0	0	0	61.3331	226.653	0
810522	+	intergenic_sense	Cphy_0624	810523	1	endo-1,4-beta-xylanase	0	0	0	0	0	56.06	0
814747	+	intergenic_sense	Cphy_0627	814818	71	phosphotransferase domain-containing protein	72.2031	101.419	99.9195	0	0	0	0
815602	+	intergenic_sense	Cphy_0628	815782	180	glutamine synthetase, type I	0	0	39.9849	0	0	0	0
833555	+	intergenic_sense	Cphy_0640	833739	184	type IV pilus assembly PilZ	1215.69	1134.07	3484.54	197.658	578.208	1113.85	314.127
833564	+	intergenic_sense	Cphy_0640	833739	175	type IV pilus assembly PilZ	48.6683	0	67.8814	0	0	0	0
833611	+	intergenic_sense	Cphy_0640	833739	128	type IV pilus assembly PilZ	0	0	64.7254	0	0	38.5985	0
833659	+	intergenic_sense	Cphy_0640	833739	80	type IV pilus assembly PilZ	0	0	0	0	0	35.2053	0
833687	+	intergenic_sense	Cphy_0640	833739	52	type IV pilus assembly PilZ	0	0	0	0	0	27.9568	0
833734	+	intergenic_sense	Cphy_0640	833739	5	type IV pilus assembly PilZ	0	0	73.0381	23.5517	0	83.9039	44.0513
837962	-	intergenic_sense	Cphy_0644	837949	13	cold-shock DNA-binding domain-containing protein	50.8479	0	0	53.9582	0	93.3957	26.0416
837971	-	intergenic_sense	Cphy_0644	837949	22	cold-shock DNA-binding domain-containing protein	0	0	0	28.0902	0	0	0
837988	-	intergenic_sense	Cphy_0644	837949	39	cold-shock DNA-binding domain-containing protein	259.365	254.322	635.477	269.123	0	664.761	73.6311
837991	-	intergenic_sense	Cphy_0644	837949	42	cold-shock DNA-binding domain-containing protein	0	0	0	21.3781	0	0	0
837996	-	intergenic_sense	Cphy_0644	837949	47	cold-shock DNA-binding domain-containing protein	0	0	0	0	0	45.2155	0
838013	-	intergenic_sense	Cphy_0644	837949	64	cold-shock DNA-binding domain-containing protein	173.556	220.438	964.229	80.4485	0	507.648	68.819
838278	+	intergenic_sense	Cphy_0645	838382	104	peptidase M16C associated domain-containing protein	41.0888	0	0	0	0	0	0
838380	+	intergenic_sense	Cphy_0645	838382	2	peptidase M16C associated domain-containing protein	228.897	104.6	32.5176	37.6681	0	0	0
842608	+	intergenic_sense	Cphy_0647	842815	207	DNA repair protein RecO	57.9511	0	0	0	0	0	0
842622	+	intergenic_sense	Cphy_0647	842815	193	DNA repair protein RecO	45.983	0	0	0	0	0	0
843815	+	intergenic_sense	Cphy_0648	843851	36	glycyl-tRNA synthetase	32.8175	0	0	0	0	0	0
847643	-	intergenic_sense	Cphy_0650	847411	232	GDSL family lipase	0	59.9064	128.042	22.8352	0	0	0
848159	+	intergenic_sense	Cphy_0651	848249	90	pyruvate phosphate dikinase	712.931	806.849	118.63	95.2571	90.5973	258.174	69.4559
848162	+	intergenic_sense	Cphy_0651	848249	87	pyruvate phosphate dikinase	105.422	81.8192	0	52.6923	0	73.8372	0
848175	+	intergenic_sense	Cphy_0651	848249	74	pyruvate phosphate dikinase	37.9499	0	0	0	0	0	0
848235	+	intergenic_sense	Cphy_0651	848249	14	pyruvate phosphate dikinase	0	0	0	0	0	29.6252	0
848236	+	intergenic_sense	Cphy_0651	848249	13	pyruvate phosphate dikinase	53.8007	0	0	0	0	0	0
855384	+	intergenic_sense	Cphy_0655	855418	34	GntR family transcriptional regulator	49.8658	0	0	0	0	0	0
855402	+	intergenic_sense	Cphy_0655	855418	16	GntR family transcriptional regulator	523.37	177.361	99.8634	61.578	39.3913	78.0646	0
879001	+	intergenic_sense	Cphy_0675	879014	13	hypothetical protein	226.799	176.74	0	0	0	171.314	0
879963	+	intergenic_sense	Cphy_0676	880172	209	hypothetical protein	65.5828	0	95.8339	0	0	0	0
885949	+	intergenic_sense	Cphy_0681	885976	27	cobalamin (vitamin B12) biosynthesis CbiM protein	139.571	68.7553	0	0	58.2801	0	0
885956	+	intergenic_sense	Cphy_0681	885976	20	cobalamin (vitamin B12) biosynthesis CbiM protein	195.381	67.1832	0	0	73.4459	0	0
885963	+	intergenic_sense	Cphy_0681	885976	13	cobalamin (vitamin B12) biosynthesis CbiM protein	62.1764	0	0	0	0	0	0
893142	-	intergenic_sense	Cphy_0689	893111	31	urease subunit gamma	79.1203	0	0	0	53.0924	0	0
902497	+	intergenic_sense	Cphy_0697	902506	9	extracellular solute-binding protein	0	0	31.0805	0	0	0	0
908233	-	intergenic_sense	Cphy_0700	908227	6	hypothetical protein	74.9406	39.5658	91.4385	0	249.676	0	0
908236	-	intergenic_sense	Cphy_0700	908227	9	hypothetical protein	0	0	0	25.3671	103.926	0	0
908239	-	intergenic_sense	Cphy_0700	908227	12	hypothetical protein	0	0	0	0	38.0259	0	0
908244	-	intergenic_sense	Cphy_0700	908227	17	hypothetical protein	0	0	0	0	143.069	0	0
908260	-	intergenic_sense	Cphy_0700	908227	33	hypothetical protein	69.9419	0	0	0	0	0	29.5798
908261	-	intergenic_sense	Cphy_0700	908227	34	hypothetical protein	0	0	0	0	188.343	0	0
908274	-	intergenic_sense	Cphy_0700	908227	47	hypothetical protein	64.7573	34.2729	0	33.4878	226.965	0	0
908280	-	intergenic_sense	Cphy_0700	908227	53	hypothetical protein	185.71	176.949	532.595	27.8989	762.033	141.15	39.8761
920709	+	intergenic_sense	Cphy_0710	920894	185	NAD-dependent epimerase/dehydratase	0	0	0	0	0	48.2931	0
920720	+	intergenic_sense	Cphy_0710	920894	174	NAD-dependent epimerase/dehydratase	65.0477	40.5165	36.2653	0	0	129.119	0
920875	+	intergenic_sense	Cphy_0710	920894	19	NAD-dependent epimerase/dehydratase	0	0	0	0	0	36.0395	0
924342	+	intergenic_sense	Cphy_0712	924369	27	hypothetical protein	246.562	314.011	558.856	0	421.909	197.312	77.4878
932490	-	intergenic_sense	Cphy_0718	932423	67	hypothetical protein	0	0	0	20.8286	0	0	0
932788	-	intergenic_sense	Cphy_0718	932423	365	hypothetical protein	0	0	0	25.5584	0	0	0
932934	-	intergenic_sense	Cphy_0718	932423	511	hypothetical protein	0	0	0	36.4265	0	0	0
934793	-	intergenic_sense	Cphy_0720	934784	9	flavin-nucleotide-binding protein-like protein	0	60.8123	0	0	0	0	0
934944	+	intergenic_sense	Cphy_0721	934969	25	hypothetical protein	0	434.063	0	127.169	0	0	65.9177
934950	+	intergenic_sense	Cphy_0721	934969	19	hypothetical protein	0	0	0	20.4704	0	0	0
936449	+	intergenic_sense	Cphy_0722	936471	22	hypothetical protein	0	0	0	37.8594	0	0	0
941071	+	intergenic_sense	Cphy_0726	941104	33	arsenate reductase	0	33.3221	0	0	0	0	0
941092	+	intergenic_sense	Cphy_0726	941104	12	arsenate reductase	61.5369	0	0	0	0	0	0
944098	-	intergenic_sense	Cphy_0729	943824	274	proton-coupled thiamine transporter YuaJ	669.411	607.771	2148.7	154.759	54.11	376.193	124.44
951310	+	intergenic_sense	Cphy_0737	951365	55	rhodanese domain-containing protein	40.7168	0	69.3465	0	0	0	40.1946
952389	+	intergenic_sense	Cphy_0739	952692	303	thioredoxin	1388.18	507.1	0	0	51.1067	0	0
952408	+	intergenic_sense	Cphy_0739	952692	284	thioredoxin	81.538	0	0	0	0	0	0
952506	-	intergenic_sense	Cphy_0738	952290	216	MerR family transcriptional regulator	388.854	0	0	0	0	0	0
952638	+	intergenic_sense	Cphy_0739	952692	54	thioredoxin	0	47.5838	0	41.8727	0	0	0
954249	+	intergenic_sense	Cphy_0741	954274	25	pyruvate kinase	149.963	59.9064	0	0	0	0	0
962729	+	intergenic_sense	Cphy_0747	962917	188	C_GCAxxG_C_C family protein	0	0	0	0	29.2146	59.1375	0
962742	+	intergenic_sense	Cphy_0747	962917	175	C_GCAxxG_C_C family protein	50.7435	0	0	0	0	0	0
962765	+	intergenic_sense	Cphy_0747	962917	152	C_GCAxxG_C_C family protein	41.7805	0	0	0	0	0	0
962768	+	intergenic_sense	Cphy_0747	962917	149	C_GCAxxG_C_C family protein	0	0	0	0	0	30.5159	0
962823	+	intergenic_sense	Cphy_0747	962917	94	C_GCAxxG_C_C family protein	37.764	0	0	0	0	0	0
962901	+	intergenic_sense	Cphy_0747	962917	16	C_GCAxxG_C_C family protein	111.403	0	67.6276	0	50.3374	82.6642	0
964015	+	intergenic_sense	Cphy_0748	964360	345	threonyl-tRNA synthetase	0	0	54.6937	0	0	0	0
968549	+	intergenic_sense	Cphy_0750	968580	31	peptidylprolyl isomerase FKBP-type	0	0	102.794	0	0	0	0
968575	+	intergenic_sense	Cphy_0750	968580	5	peptidylprolyl isomerase FKBP-type	0	0	0	0	0	30.4594	0
971340	+	intergenic_sense	Cphy_0752	971491	151	purine nucleoside phosphorylase	834.67	412.622	326.725	44.189	241.485	319.342	58.8412
971347	+	intergenic_sense	Cphy_0752	971491	144	purine nucleoside phosphorylase	68.2975	0	0	0	34.3029	0	0
971358	+	intergenic_sense	Cphy_0752	971491	133	purine nucleoside phosphorylase	2152.79	527.696	343.774	202.791	522.511	889.26	128.262
971376	+	intergenic_sense	Cphy_0752	971491	115	purine nucleoside phosphorylase	63.6414	0	0	0	83.3743	0	0
971384	+	intergenic_sense	Cphy_0752	971491	107	purine nucleoside phosphorylase	200.52	39.8952	0	0	51.4047	88.0749	0
971399	+	intergenic_sense	Cphy_0752	971491	92	purine nucleoside phosphorylase	738.342	123.406	84.5909	82.9075	153.594	353.134	44.0513
971420	+	intergenic_sense	Cphy_0752	971491	71	purine nucleoside phosphorylase	55.1842	0	0	0	0	0	0
980989	-	intergenic_sense	Cphy_0759	980723	266	carboxypeptidase Taq	128.161	0	144.779	0	61.3331	64.7406	0
983893	+	intergenic_sense	Cphy_0762	983970	77	hypothetical protein	37.578	78.4653	138.214	23.9099	39.1429	0	0
986861	+	intergenic_sense	Cphy_0764	986994	133	basic membrane lipoprotein	41.0888	0	69.6564	0	0	0	0
1006734	-	intergenic_sense	Cphy_0780	1006698	36	hypothetical protein	45.6633	0	0	0	0	0	0
1008142	+	intergenic_sense	Cphy_0783	1008212	70	hypothetical protein	0	0	0	34.5868	0	0	0
1008150	+	intergenic_sense	Cphy_0783	1008212	62	hypothetical protein	0	0	0	61.912	0	0	0
1008158	+	intergenic_sense	Cphy_0783	1008212	54	hypothetical protein	0	0	0	29.6901	0	0	0
1008161	+	intergenic_sense	Cphy_0783	1008212	51	hypothetical protein	0	0	0	30.789	0	0	0
1008769	+	intergenic_sense	Cphy_0784	1009795	1026	hypothetical protein	0	0	0	36.7604	0	0	0
1009337	+	intergenic_sense	Cphy_0784	1009795	458	hypothetical protein	0	0	0	31.1472	0	0	0
1009355	+	intergenic_sense	Cphy_0784	1009795	440	hypothetical protein	0	0	0	29.7144	0	0	0
1009461	+	intergenic_sense	Cphy_0784	1009795	334	hypothetical protein	0	0	0	36.2109	0	0	0
1009498	+	intergenic_sense	Cphy_0784	1009795	297	hypothetical protein	0	0	0	29.3318	0	0	0
1009575	+	intergenic_sense	Cphy_0784	1009795	220	hypothetical protein	0	0	0	47.0548	0	0	0
1009607	+	intergenic_sense	Cphy_0784	1009795	188	hypothetical protein	0	0	0	27.1582	0	0	0
1024273	-	intergenic_sense	Cphy_0800	1024262	11	hypothetical protein	36.8862	0	0	0	0	0	0
1026976	-	intergenic_sense	Cphy_0803	1026971	5	ABC transporter	0	0	0	32.2462	0	0	0
1027348	+	intergenic_sense	Cphy_0804	1028119	771	hypothetical protein	0	0	70.5018	34.4198	0	0	0
1028041	+	intergenic_sense	Cphy_0804	1028119	78	hypothetical protein	85.9265	0	0	0	0	69.7227	0
1028045	+	intergenic_sense	Cphy_0804	1028119	74	hypothetical protein	108.74	0	0	30.6221	0	93.3957	0
1029392	+	intergenic_sense	Cphy_0805	1029458	66	extracellular solute-binding protein	67.5242	0	0	0	0	0	0
1029408	+	intergenic_sense	Cphy_0805	1029458	50	extracellular solute-binding protein	937.006	0	0	0	157.242	0	0
1029437	+	intergenic_sense	Cphy_0805	1029458	21	extracellular solute-binding protein	104.224	0	0	0	0	0	0
1029440	+	intergenic_sense	Cphy_0805	1029458	18	extracellular solute-binding protein	45.5295	0	0	0	0	0	0
1038046	+	intergenic_sense	Cphy_0812	1038064	18	extracellular solute-binding protein	45.6633	0	0	0	0	0	0
1038055	+	intergenic_sense	Cphy_0812	1038064	9	extracellular solute-binding protein	38.2697	0	0	0	0	0	0
1046031	+	intergenic_sense	Cphy_0817	1046130	99	hypothetical protein	64.4375	0	0	0	0	46.1062	0
1046034	+	intergenic_sense	Cphy_0817	1046130	96	hypothetical protein	64.3038	0	0	0	0	0	0
1050617	+	intergenic_sense	Cphy_0821	1050649	32	hypothetical protein	242.046	0	0	0	60.1664	0	0
1050633	+	intergenic_sense	Cphy_0821	1050649	16	hypothetical protein	91.4015	0	0	0	0	0	0
1050637	+	intergenic_sense	Cphy_0821	1050649	12	hypothetical protein	71.9355	0	0	0	0	0	0
1052367	+	intergenic_sense	Cphy_0823	1052389	22	hypothetical protein	63.612	0	0	0	0	0	0
1052370	+	intergenic_sense	Cphy_0823	1052389	19	hypothetical protein	339.468	53.2061	52.1014	23.0022	45.1	65.349	0
1054170	+	intergenic_sense	Cphy_0826	1054316	146	glutamate dehydrogenase	82.0438	0	0	0	0	0	0
1054188	+	intergenic_sense	Cphy_0826	1054316	128	glutamate dehydrogenase	197.12	0	0	0	0	0	0
1054191	+	intergenic_sense	Cphy_0826	1054316	125	glutamate dehydrogenase	72.2031	0	0	0	0	0	0
1054224	+	intergenic_sense	Cphy_0826	1054316	92	glutamate dehydrogenase	93.953	0	0	0	0	0	0
1074084	+	intergenic_sense	Cphy_0844	1074172	88	hypothetical protein	203.212	366.842	607.943	36.976	174.642	230.882	65.5992
1074087	+	intergenic_sense	Cphy_0844	1074172	85	hypothetical protein	0	0	0	0	0	69.3171	0
1074092	+	intergenic_sense	Cphy_0844	1074172	80	hypothetical protein	0	34.4376	57.8217	0	0	57.8413	0
1074099	+	intergenic_sense	Cphy_0844	1074172	73	hypothetical protein	47.709	71.8099	112.15	0	0	0	0
1074103	+	intergenic_sense	Cphy_0844	1074172	69	hypothetical protein	188.046	200.135	238.078	96.5959	154.785	276.907	0
1074123	+	intergenic_sense	Cphy_0844	1074172	49	hypothetical protein	61.5369	53.8274	111.614	33.8946	47.3837	99.6072	0
1074133	+	intergenic_sense	Cphy_0844	1074172	39	hypothetical protein	0	0	0	0	0	62.3279	0
1074136	+	intergenic_sense	Cphy_0844	1074172	36	hypothetical protein	61.6185	58.5813	0	40.7495	0	121.06	0
1074145	+	intergenic_sense	Cphy_0844	1074172	27	hypothetical protein	40.7168	85.8693	115.334	41.6572	74.4635	84.4789	0
1074148	+	intergenic_sense	Cphy_0844	1074172	24	hypothetical protein	49.6504	0	0	34.8023	0	92.043	0
1074152	+	intergenic_sense	Cphy_0844	1074172	20	hypothetical protein	49.8364	0	0	0	0	0	0
1074153	+	intergenic_sense	Cphy_0844	1074172	19	hypothetical protein	0	66.1052	112.459	48.5363	50.3374	86.0574	44.6882
1074159	+	intergenic_sense	Cphy_0844	1074172	13	hypothetical protein	0	0	0	0	0	33.5369	0
1074165	+	intergenic_sense	Cphy_0844	1074172	7	hypothetical protein	0	0	0	0	0	48.0338	0
1079935	-	intergenic_sense	Cphy_0846a	17	504	hypothetical protein WP_049762298	145.179	0	0	0	84.2429	0	0
1079957	-	intergenic_sense	Cphy_0846a	39	526	hypothetical protein WP_049762298	76.0858	0	0	0	49.0217	0	0
1080927	-	intergenic_sense	Cphy_0846b	1080908	19	hypothetical protein WP_041703193	0	0	0	36.4508	0	0	0
1080933	-	intergenic_sense	Cphy_0846b	1080908	25	hypothetical protein WP_041703193	0	0	0	97.7192	0	0	58.8412
1080939	-	intergenic_sense	Cphy_0846b	1080908	31	hypothetical protein WP_041703193	0	299.211	0	362.62	0	0	220.221
1080945	-	intergenic_sense	Cphy_0846b	1080908	37	hypothetical protein WP_041703193	0	0	0	303.619	0	0	231.473
1080952	-	intergenic_sense	Cphy_0846b	1080908	44	hypothetical protein WP_041703193	0	0	0	81.165	0	0	47.908
1080963	-	intergenic_sense	Cphy_0846b	1080908	55	hypothetical protein WP_041703193	0	0	0	36.976	0	0	0
1080970	-	intergenic_sense	Cphy_0846b	1080908	62	hypothetical protein WP_041703193	0	1600.94	0	1856.13	0	0	1739.41
1085409	-	intergenic_sense	Cphy_0850	1085408	1	hypothetical protein	77.8934	0	0	0	0	0	0
1085417	-	intergenic_sense	Cphy_0850	1085408	9	hypothetical protein	102.596	0	0	0	0	0	0
1089415	+	intergenic_sense	Cphy_0854	1089598	183	transcriptional regulator TrmB	0	0	41.422	0	0	0	0
1101754	+	intergenic_sense	Cphy_0862	1101768	14	extracellular solute-binding protein	102.365	0	0	0	0	0	0
1117111	-	intergenic_sense	Cphy_0869	1116722	389	degV family protein	0	0	54.3559	0	0	0	0
1117296	+	intergenic_sense	Cphy_0870	1117321	25	hypothetical protein	54.9688	35.0589	0	0	0	0	22.1849
1120206	+	intergenic_sense	Cphy_0873	1120236	30	hypothetical protein	214.756	90.7056	360.764	0	144.211	174.112	0
1123593	-	intergenic_sense	Cphy_0874	1123458	135	hypothetical protein	41.141	0	0	0	0	0	0
1123755	+	intergenic_sense	Cphy_0875	1123806	51	glycoside hydrolase family protein	88.2693	0	196.881	0	33.0866	103.621	0
1123772	+	intergenic_sense	Cphy_0875	1123806	34	glycoside hydrolase family protein	0	0	0	0	0	31.0343	0
1123775	+	intergenic_sense	Cphy_0875	1123806	31	glycoside hydrolase family protein	0	0	0	0	0	40.2104	0
1129274	-	intergenic_sense	Cphy_0878	1129267	7	hypothetical protein	347.038	0	0	0	30.1826	0	0
1129279	-	intergenic_sense	Cphy_0878	1129267	12	hypothetical protein	198.422	0	0	0	0	0	0
1129282	-	intergenic_sense	Cphy_0878	1129267	15	hypothetical protein	65.9548	0	0	0	0	0	0
1129292	-	intergenic_sense	Cphy_0878	1129267	25	hypothetical protein	712.562	0	0	38.3846	0	0	0
1129295	-	intergenic_sense	Cphy_0878	1129267	28	hypothetical protein	179.09	0	0	0	0	0	0
1129301	-	intergenic_sense	Cphy_0878	1129267	34	hypothetical protein	176.777	0	0	0	0	0	0
1129304	-	intergenic_sense	Cphy_0878	1129267	37	hypothetical protein	131.136	0	0	0	0	0	0
1129317	-	intergenic_sense	Cphy_0878	1129267	50	hypothetical protein	74.3304	0	0	0	0	0	0
1129324	-	intergenic_sense	Cphy_0878	1129267	57	hypothetical protein	1187.41	0	0	0	0	0	0
1129325	-	intergenic_sense	Cphy_0878	1129267	58	hypothetical protein	0	0	0	38.7428	0	0	0
1129329	-	intergenic_sense	Cphy_0878	1129267	62	hypothetical protein	247.277	0	0	0	41.228	0	0
1129334	-	intergenic_sense	Cphy_0878	1129267	67	hypothetical protein	552.831	0	0	0	71.5099	0	0
1129337	-	intergenic_sense	Cphy_0878	1129267	70	hypothetical protein	149.039	0	0	0	0	0	0
1129340	-	intergenic_sense	Cphy_0878	1129267	73	hypothetical protein	176.375	0	0	0	48.4014	0	0
1129344	-	intergenic_sense	Cphy_0878	1129267	77	hypothetical protein	346.486	0	0	0	41.4267	0	0
1139899	-	intergenic_sense	Cphy_0888	1139820	79	hypothetical protein	101.301	0	0	0	0	0	0
1140466	-	intergenic_sense	Cphy_0889	1140453	13	S-ribosylhomocysteinase	468.209	142.01	57.5399	0	0	0	0
1140672	+	intergenic_sense	Cphy_0890	1140679	7	No annotation found: putative pseudogene	132.735	38.7797	0	0	0	0	0
1149490	-	intergenic_sense	Cphy_0898	1149330	160	XRE family transcriptional regulator	74.784	31.5853	0	0	0	0	0
1153171	+	intergenic_sense	Cphy_0901	1153271	100	redox-sensing transcriptional repressor Rex	39.7053	0	0	0	56.0461	0	0
1153181	+	intergenic_sense	Cphy_0901	1153271	90	redox-sensing transcriptional repressor Rex	262.087	104.219	77.3774	0	217.955	199.823	0
1153184	+	intergenic_sense	Cphy_0901	1153271	87	redox-sensing transcriptional repressor Rex	0	0	0	0	0	32.962	0
1153228	+	intergenic_sense	Cphy_0901	1153271	43	redox-sensing transcriptional repressor Rex	78.8527	0	0	0	32.1682	44.9563	0
1158732	+	intergenic_sense	Cphy_0907	1158767	35	hypothetical protein	261.907	267.168	359.271	30.0726	70.5915	144.43	0
1158735	+	intergenic_sense	Cphy_0907	1158767	32	hypothetical protein	0	0	46.3249	0	0	0	33.755
1158752	+	intergenic_sense	Cphy_0907	1158767	15	hypothetical protein	103.986	0	0	0	0	0	0
1178775	+	intergenic_sense	Cphy_0925	1178997	222	hypothetical protein	55.7943	0	0	0	0	35.2053	0
1178805	+	intergenic_sense	Cphy_0925	1178997	192	hypothetical protein	202.083	97.1066	106.711	30.6221	35.3206	145.375	0
1178814	+	intergenic_sense	Cphy_0925	1178997	183	hypothetical protein	0	0	0	0	0	46.9404	0
1178862	+	intergenic_sense	Cphy_0925	1178997	135	hypothetical protein	62.1764	0	0	0	0	0	0
1181152	+	intergenic_sense	Cphy_0927	1181187	35	hypothetical protein	55.2364	63.2154	65.5988	0	0	0	0
1198027	+	intergenic_sense	Cphy_0938	1198305	278	leucyl-tRNA synthetase	88.3215	41.7967	0	0	0	0	0
1205451	+	intergenic_sense	Cphy_0940	1205467	16	ECF subfamily RNA polymerase sigma-24 factor	44.9715	0	97.271	0	0	0	29.5798
1208269	+	intergenic_sense	Cphy_0945	1208352	83	hypothetical protein	0	0	0	0	0	56.6015	0
1208335	+	intergenic_sense	Cphy_0945	1208352	17	hypothetical protein	40.7168	0	0	0	0	48.0338	0
1215106	+	intergenic_sense	Cphy_0949	1215221	115	lactoylglutathione lyase	294.829	248.519	529.692	23.3604	768.884	276.809	63.3349
1215109	+	intergenic_sense	Cphy_0949	1215221	112	lactoylglutathione lyase	0	0	0	0	47.036	0	0
1215113	+	intergenic_sense	Cphy_0949	1215221	108	lactoylglutathione lyase	0	0	0	0	76.3002	0	0
1215114	+	intergenic_sense	Cphy_0949	1215221	107	lactoylglutathione lyase	0	0	34.2365	0	0	0	0
1215116	+	intergenic_sense	Cphy_0949	1215221	105	lactoylglutathione lyase	0	0	0	0	62.5991	0	0
1215121	+	intergenic_sense	Cphy_0949	1215221	100	lactoylglutathione lyase	0	0	31.0805	0	80.2716	32.1278	0
1215127	+	intergenic_sense	Cphy_0949	1215221	94	lactoylglutathione lyase	0	0	0	0	85.3599	39.117	0
1215131	+	intergenic_sense	Cphy_0949	1215221	90	lactoylglutathione lyase	0	0	0	0	82.2573	0	0
1215177	+	intergenic_sense	Cphy_0949	1215221	44	lactoylglutathione lyase	132.461	60.9395	66.7261	0	101.42	111.714	0
1215183	+	intergenic_sense	Cphy_0949	1215221	38	lactoylglutathione lyase	0	0	0	0	62.2514	0	0
1215201	+	intergenic_sense	Cphy_0949	1215221	20	lactoylglutathione lyase	281.487	86.4458	91.4666	27.1825	240.269	180.919	0
1215211	+	intergenic_sense	Cphy_0949	1215221	10	lactoylglutathione lyase	0	0	0	0	0	36.0959	0
1215452	+	intergenic_sense	Cphy_0950	1215463	11	N-acetyltransferase GCN5	367.583	133.453	92.0582	25.8923	67.4888	276.016	29.8983
1217891	+	intergenic_sense	Cphy_0955	1217945	54	xylose isomerase domain-containing protein	34.3869	0	0	0	0	0	0
1219024	+	intergenic_sense	Cphy_0956	1219342	318	alanyl-tRNA synthetase	209.46	0	0	0	0	0	0
1219044	+	intergenic_sense	Cphy_0956	1219342	298	alanyl-tRNA synthetase	79.3813	0	0	0	0	0	0
1221260	+	intergenic_sense	Cphy_0957	1221625	365	ATPase of the ABC class-like protein	0	0	28.4881	0	0	0	0
1226654	-	intergenic_sense	Cphy_0959	1226627	27	hypothetical protein	0	0	0	0	0	55.4851	0
1226683	-	intergenic_sense	Cphy_0959	1226627	56	hypothetical protein	0	0	51.4817	0	0	270.21	0
1226802	-	intergenic_sense	Cphy_0959	1226627	175	hypothetical protein	0	0	0	0	0	31.2936	0
1226809	-	intergenic_sense	Cphy_0959	1226627	182	hypothetical protein	0	0	0	0	0	49.3865	0
1226840	-	intergenic_sense	Cphy_0959	1226627	213	hypothetical protein	0	0	0	0	0	34.6868	0
1226907	-	intergenic_sense	Cphy_0959	1226627	280	hypothetical protein	0	0	0	0	0	93.8577	0
1228392	+	intergenic_sense	Cphy_0961	1228402	10	ABC transporter	76.807	0	0	25.3671	0	0	36.6563
1235031	+	intergenic_sense	Cphy_0967	1235059	28	hypothetical protein	0	217.286	0	68.6727	0	0	58.2043
1235050	+	intergenic_sense	Cphy_0967	1235059	9	hypothetical protein	0	0	0	25.0089	0	0	0
1235053	+	intergenic_sense	Cphy_0967	1235059	6	hypothetical protein	0	0	0	106.459	0	0	58.5227
1236220	+	intergenic_sense	Cphy_0968	1236682	462	nitroreductase	0	0	36.2653	0	0	0	0
1236237	+	intergenic_sense	Cphy_0968	1236682	445	nitroreductase	272.56	145.439	195.05	70.1056	52.3231	186.329	98.6822
1248991	+	intergenic_sense	Cphy_0982	1249131	140	exodeoxyribonuclease III	250.154	118.121	381.165	0	278.121	175.351	62.6979
1249011	+	intergenic_sense	Cphy_0982	1249131	120	exodeoxyribonuclease III	0	0	0	0	24.1262	27.9568	0
1251780	+	intergenic_sense	Cphy_0985	1251841	61	hypothetical protein	67.0707	0	0	0	88.5123	0	0
1266953	+	intergenic_sense	Cphy_1003	1267185	232	FMN-binding domain-containing protein	115.158	181.089	228.581	0	0	0	0
1267031	+	intergenic_sense	Cphy_1003	1267185	154	FMN-binding domain-containing protein	79.5151	0	0	0	0	0	0
1267085	+	intergenic_sense	Cphy_1003	1267185	100	FMN-binding domain-containing protein	90.4716	0	0	0	0	0	0
1267096	+	intergenic_sense	Cphy_1003	1267185	89	FMN-binding domain-containing protein	199.248	0	0	0	0	0	0
1267114	+	intergenic_sense	Cphy_1003	1267185	71	FMN-binding domain-containing protein	79.7304	0	0	0	93.0543	0	0
1267138	+	intergenic_sense	Cphy_1003	1267185	47	FMN-binding domain-containing protein	74.3304	0	0	0	52.5217	0	0
1267158	+	intergenic_sense	Cphy_1003	1267185	27	FMN-binding domain-containing protein	38.1359	0	0	0	0	0	0
1267166	+	intergenic_sense	Cphy_1003	1267185	19	FMN-binding domain-containing protein	655.661	448.631	180.059	52.9321	328.583	130.213	71.3668
1267175	+	intergenic_sense	Cphy_1003	1267185	10	FMN-binding domain-containing protein	39.0136	0	0	0	0	0	0
1267179	+	intergenic_sense	Cphy_1003	1267185	6	FMN-binding domain-containing protein	530.415	367.845	159.912	49.11	207.531	159.15	0
1269269	+	intergenic_sense	Cphy_1004	1269352	83	ArsR family transcriptional regulator	0	0	0	0	0	32.962	0
1273630	+	intergenic_sense	Cphy_1008	1273642	12	MerR family transcriptional regulator	61.1421	0	76.2782	0	0	0	0
1274881	+	intergenic_sense	Cphy_1009	1274886	5	histidine--tRNA ligase	63.4261	0	0	0	0	0	0
1277965	+	intergenic_sense	Cphy_1011	1278019	54	hypothetical protein	119.109	69.8708	0	0	0	0	0
1277996	+	intergenic_sense	Cphy_1011	1278019	23	hypothetical protein	161.924	78.9668	0	0	0	0	0
1293825	+	intergenic_sense	Cphy_1023	1294163	338	hypothetical protein	42.0187	36.0097	190.231	0	59.1984	0	0
1303046	-	intergenic_sense	Cphy_1029	1303036	10	iron-containing alcohol dehydrogenase	69.5178	0	0	0	0	0	0
1303052	-	intergenic_sense	Cphy_1029	1303036	16	iron-containing alcohol dehydrogenase	57.4975	0	0	0	0	0	0
1303055	-	intergenic_sense	Cphy_1029	1303036	19	iron-containing alcohol dehydrogenase	82.6539	0	0	0	0	0	0
1303059	-	intergenic_sense	Cphy_1029	1303036	23	iron-containing alcohol dehydrogenase	1848.54	230.672	142.751	63.8943	179.159	258.362	0
1303062	-	intergenic_sense	Cphy_1029	1303036	26	iron-containing alcohol dehydrogenase	103.05	0	0	0	0	0	0
1309551	+	intergenic_sense	Cphy_1037	1310081	530	ABC transporter	0	0	90.0295	0	0	41.3038	0
1312129	-	intergenic_sense	Cphy_1038	1312103	26	hypothetical protein	0	0	0	0	0	0	88.4211
1313527	+	intergenic_sense	Cphy_1040	1313619	92	protein tyrosine phosphatase	0	0	75.6866	0	0	0	0
1318382	+	intergenic_sense	Cphy_1047	1318430	48	SPP1 family holin	288.107	69.8708	0	31.1472	41.228	0	0
1318387	+	intergenic_sense	Cphy_1047	1318430	43	SPP1 family holin	90.39	0	0	0	0	0	0
1318421	+	intergenic_sense	Cphy_1047	1318430	9	SPP1 family holin	87.9723	0	0	0	0	0	0
1323798	-	intergenic_sense	Cphy_1051	1323727	71	diguanylate cyclase/phosphodiesterase	0	0	0	0	58.9501	31.0908	0
1323934	+	intergenic_sense	Cphy_1052	1323957	23	hypothetical protein	0	0	0	0	0	64.1991	0
1331255	+	intergenic_sense	Cphy_1057	1331318	63	ABC transporter	863.106	292.435	241.007	29.8813	38.0756	0	0
1331264	+	intergenic_sense	Cphy_1057	1331318	54	ABC transporter	43.4021	0	0	0	0	0	0
1331275	+	intergenic_sense	Cphy_1057	1331318	43	ABC transporter	1494.34	131.552	174.62	150.053	0	0	0
1331284	+	intergenic_sense	Cphy_1057	1331318	34	ABC transporter	1036.08	126.76	147.316	134.24	50.5361	114.51	0
1331289	+	intergenic_sense	Cphy_1057	1331318	29	ABC transporter	134.461	0	28.4881	0	0	0	0
1331301	+	intergenic_sense	Cphy_1057	1331318	17	ABC transporter	543.871	68.134	55.2293	86.0374	24.1262	60.2309	0
1331304	+	intergenic_sense	Cphy_1057	1331318	14	ABC transporter	82.1482	0	0	0	0	0	0
1331307	+	intergenic_sense	Cphy_1057	1331318	11	ABC transporter	65.6872	0	0	0	0	0	0
1331312	+	intergenic_sense	Cphy_1057	1331318	6	ABC transporter	0	0	0	22.644	0	0	0
1331316	+	intergenic_sense	Cphy_1057	1331318	2	ABC transporter	97.3888	0	0	22.0945	0	0	0
1349709	+	intergenic_sense	Cphy_1068	1349837	128	phosphate ABC transporter periplasmic component-like protein	47.2327	0	90.3954	0	46.0183	0	0
1352417	+	intergenic_sense	Cphy_1069	1352436	19	hypothetical protein	323.258	355.927	869.127	42.3979	62.3508	125.649	0
1354730	+	intergenic_sense	Cphy_1071	1354865	135	glycoside hydrolase family protein	0	0	0	0	1111.81	216.599	82.972
1354737	+	intergenic_sense	Cphy_1071	1354865	128	glycoside hydrolase family protein	0	0	0	0	70.0452	0	0
1354836	+	intergenic_sense	Cphy_1071	1354865	29	glycoside hydrolase family protein	0	0	0	0	57.1631	0	0
1354849	+	intergenic_sense	Cphy_1071	1354865	16	glycoside hydrolase family protein	0	0	0	0	35.1219	0	0
1354854	+	intergenic_sense	Cphy_1071	1354865	11	glycoside hydrolase family protein	0	0	0	0	0	56.8043	0
1361882	+	intergenic_sense	Cphy_1077	1361911	29	LacI family transcriptional regulator	57.2822	0	0	0	0	0	0
1361894	+	intergenic_sense	Cphy_1077	1361911	17	LacI family transcriptional regulator	76.0043	0	61.8512	0	0	57.2099	0
1368712	-	intergenic_sense	Cphy_1082	1368686	26	diguanylate cyclase	46.0874	0	0	0	0	0	0
1376612	-	intergenic_sense	Cphy_1088	1376570	42	GntR family transcriptional regulator	256.501	0	0	0	0	0	0
1384245	+	intergenic_sense	Cphy_1094	1384261	16	ECF subfamily RNA polymerase sigma-24 factor	92.3086	0	0	0	24.1262	0	0
1389492	+	intergenic_sense	Cphy_1100	1389516	24	peptidase M42 family protein	90.1585	0	0	0	0	0	0
1392492	+	intergenic_sense	Cphy_1103	1392551	59	oxidoreductase domain-containing protein	69.3318	0	0	19.5627	0	53.9296	0
1392508	+	intergenic_sense	Cphy_1103	1392551	43	oxidoreductase domain-containing protein	1509.99	679.91	874.906	447.531	406.521	1113.57	271.986
1392513	+	intergenic_sense	Cphy_1103	1392551	38	oxidoreductase domain-containing protein	0	0	0	0	0	63.8834	0
1392514	+	intergenic_sense	Cphy_1103	1392551	37	oxidoreductase domain-containing protein	0	39.8128	0	0	42.4443	0	0
1392521	+	intergenic_sense	Cphy_1103	1392551	30	oxidoreductase domain-containing protein	229.001	89.2982	0	68.1475	55.6244	111.974	56.2584
1392524	+	intergenic_sense	Cphy_1103	1392551	27	oxidoreductase domain-containing protein	711.648	252.345	258.254	210.772	137.212	338.48	225.034
1392533	+	intergenic_sense	Cphy_1103	1392551	18	oxidoreductase domain-containing protein	609.587	204.312	236.106	140.712	106.26	321.131	135.02
1396008	+	intergenic_sense	Cphy_1105	1396495	487	nicotinate-nucleotide--dimethylbenzimidazole phosphoribosyltransferase	108.724	196.631	424.306	0	26.1615	70.7493	33.4366
1405158	+	intergenic_sense	Cphy_1115	1405544	386	seryl-tRNA synthetase	124.539	0	0	0	0	0	0
1405324	+	intergenic_sense	Cphy_1115	1405544	220	seryl-tRNA synthetase	79.9164	0	0	0	0	0	0
1405410	+	intergenic_sense	Cphy_1115	1405544	134	seryl-tRNA synthetase	70.5293	0	0	0	0	0	0
1405539	+	intergenic_sense	Cphy_1115	1405544	5	seryl-tRNA synthetase	225.788	51.9259	45.7333	21.7363	0	0	0
1407032	+	intergenic_sense	Cphy_1116	1407094	62	MATE efflux family protein	0	0	0	0	0	27.9568	0
1424429	+	intergenic_sense	Cphy_1131	1424436	7	hypothetical protein	72.2553	0	0	23.3604	0	0	0
1435538	-	intergenic_sense	Cphy_1138	1435286	252	ribosome small subunit-dependent GTPase A	0	0	42.0137	0	0	0	0
1440229	+	intergenic_sense	Cphy_1142	1440284	55	hypothetical protein	181.061	0	0	0	32.0689	0	0
1440247	+	intergenic_sense	Cphy_1142	1440284	37	hypothetical protein	187.087	0	0	21.9275	27.1295	43.8064	0
1440278	+	intergenic_sense	Cphy_1142	1440284	6	hypothetical protein	193.61	143.298	326.218	0	139.718	108.852	0
1447899	+	intergenic_sense	Cphy_1148	1447986	87	AraC family transcriptional regulator	90.687	0	39.9849	0	0	0	0
1470886	-	intergenic_sense	Cphy_1158	1470873	13	N-acetyltransferase GCN5	109.699	0	0	0	0	0	0
1471608	-	intergenic_sense	Cphy_1159	1471604	4	hypothetical protein	0	0	0	174.224	0	0	110.287
1471616	-	intergenic_sense	Cphy_1159	1471604	12	hypothetical protein	0	397.058	0	234.609	0	0	0
1471621	-	intergenic_sense	Cphy_1159	1471604	17	hypothetical protein	238.663	9640.49	176.649	2857.39	64.4358	309.365	6198.63
1474797	+	intergenic_sense	Cphy_1163	1475031	234	cellulase	0	0	0	39.1253	0	0	0
1474800	+	intergenic_sense	Cphy_1163	1475031	231	cellulase	0	0	0	69.796	0	0	0
1474803	+	intergenic_sense	Cphy_1163	1475031	228	cellulase	0	0	0	135.436	0	0	125.749
1474811	+	intergenic_sense	Cphy_1163	1475031	220	cellulase	277.164	437.671	0	0	0	0	0
1474824	+	intergenic_sense	Cphy_1163	1475031	207	cellulase	0	0	0	0	0	0	39.8761
1474830	+	intergenic_sense	Cphy_1163	1475031	201	cellulase	42.6582	0	0	0	0	0	0
1474890	+	intergenic_sense	Cphy_1163	1475031	141	cellulase	0	138.776	0	46.7694	0	0	0
1474912	+	intergenic_sense	Cphy_1163	1475031	119	cellulase	0	102.317	0	40.4398	0	0	54.3476
1474944	+	intergenic_sense	Cphy_1163	1475031	87	cellulase	43.9601	196.571	0	109.78	0	0	43.4143
1474959	+	intergenic_sense	Cphy_1163	1475031	72	cellulase	0	0	0	30.4551	0	0	0
1476615	+	intergenic_sense	Cphy_1164	1476825	210	gluconate 5-dehydrogenase	86.7814	54.2017	0	0	0	0	0
1478995	+	intergenic_sense	Cphy_1166	1479120	125	UDP-glucose 4-epimerase	90.873	0	0	0	0	0	0
1479035	+	intergenic_sense	Cphy_1166	1479120	85	UDP-glucose 4-epimerase	124.062	0	0	0	0	0	0
1482689	+	intergenic_sense	Cphy_1169	1482901	212	alpha-N-arabinofuranosidase	37.392	0	123.449	0	47.1353	227.861	56.2584
1482792	+	intergenic_sense	Cphy_1169	1482901	109	alpha-N-arabinofuranosidase	0	0	0	0	0	60.8623	0
1482814	+	intergenic_sense	Cphy_1169	1482901	87	alpha-N-arabinofuranosidase	0	0	0	0	0	70.8161	0
1493621	+	intergenic_sense	Cphy_1177	1493642	21	class II aldolase/adducin family protein	0	0	0	0	214.058	170.942	0
1497830	+	intergenic_sense	Cphy_1182	1497843	13	microcompartments protein	0	0	0	0	41.1783	0	0
1498350	+	intergenic_sense	Cphy_1183	1498518	168	propanediol utilization protein	0	0	0	0	33.1859	0	0
1501718	+	intergenic_sense	Cphy_1187	1501898	180	DeoR family transcriptional regulator	0	0	80.3077	0	0	44.6072	0
1501756	+	intergenic_sense	Cphy_1187	1501898	142	DeoR family transcriptional regulator	0	0	44.3242	0	0	0	0
1505935	+	intergenic_sense	Cphy_1189	1506141	206	peptidase domain-containing protein	2451.02	1492.43	5092.74	365.003	184.62	1045	223.795
1505941	+	intergenic_sense	Cphy_1189	1506141	200	peptidase domain-containing protein	142.494	92.3152	190.147	26.633	0	60.5466	0
1505948	+	intergenic_sense	Cphy_1189	1506141	193	peptidase domain-containing protein	49.918	0	0	0	0	0	0
1505952	+	intergenic_sense	Cphy_1189	1506141	189	peptidase domain-containing protein	145.819	55.9761	152.472	40.5825	0	46.6811	0
1505955	+	intergenic_sense	Cphy_1189	1506141	186	peptidase domain-containing protein	0	0	133.734	0	0	59.194	0
1505960	+	intergenic_sense	Cphy_1189	1506141	181	peptidase domain-containing protein	370.781	167.554	379.336	112.455	0	136.74	0
1505963	+	intergenic_sense	Cphy_1189	1506141	178	peptidase domain-containing protein	42.4722	0	0	0	0	0	0
1505974	+	intergenic_sense	Cphy_1189	1506141	167	peptidase domain-containing protein	91.9888	43.863	94.6226	0	0	42.4537	0
1505981	+	intergenic_sense	Cphy_1189	1506141	160	peptidase domain-containing protein	51.3536	0	0	0	0	0	0
1505992	+	intergenic_sense	Cphy_1189	1506141	149	peptidase domain-containing protein	39.6531	0	0	0	0	0	0
1505993	+	intergenic_sense	Cphy_1189	1506141	148	peptidase domain-containing protein	0	0	50.918	0	0	0	0
1506032	+	intergenic_sense	Cphy_1189	1506141	109	peptidase domain-containing protein	102.923	0	0	0	0	0	0
1506036	+	intergenic_sense	Cphy_1189	1506141	105	peptidase domain-containing protein	81.6718	0	0	0	0	33.0184	0
1506039	+	intergenic_sense	Cphy_1189	1506141	102	peptidase domain-containing protein	64.3332	0	68.1912	0	0	0	0
1506056	+	intergenic_sense	Cphy_1189	1506141	85	peptidase domain-containing protein	58.0033	0	38.5478	0	0	0	0
1506067	+	intergenic_sense	Cphy_1189	1506141	74	peptidase domain-containing protein	38.6417	0	0	0	0	0	0
1506091	+	intergenic_sense	Cphy_1189	1506141	50	peptidase domain-containing protein	97.813	0	129.451	35.3275	0	69.982	0
1506100	+	intergenic_sense	Cphy_1189	1506141	41	peptidase domain-containing protein	0	0	74.1934	0	0	0	0
1506103	+	intergenic_sense	Cphy_1189	1506141	38	peptidase domain-containing protein	0	0	33.6729	0	0	0	0
1506106	+	intergenic_sense	Cphy_1189	1506141	35	peptidase domain-containing protein	143.372	81.0706	211.703	44.2133	0	93.8808	0
1506114	+	intergenic_sense	Cphy_1189	1506141	27	peptidase domain-containing protein	50.9817	0	63.2883	0	0	0	0
1506119	+	intergenic_sense	Cphy_1189	1506141	22	peptidase domain-containing protein	152.759	67.3854	0	56.1318	0	112.087	29.8983
1506125	+	intergenic_sense	Cphy_1189	1506141	16	peptidase domain-containing protein	0	0	137.482	0	0	63.3649	0
1506129	+	intergenic_sense	Cphy_1189	1506141	12	peptidase domain-containing protein	99.4118	64.6603	138.073	0	0	38.9707	0
1506134	+	intergenic_sense	Cphy_1189	1506141	7	peptidase domain-containing protein	96.7493	41.093	0	34.5868	0	71.8762	26.0416
1506138	+	intergenic_sense	Cphy_1189	1506141	3	peptidase domain-containing protein	0	0	81.6607	0	0	46.6247	0
1507302	+	intergenic_sense	Cphy_1190	1507360	58	hypothetical protein	45.3957	0	0	0	0	0	0
1508327	+	intergenic_sense	Cphy_1192	1508346	19	FeoA family protein	350.982	0	0	0	0	0	0
1508339	+	intergenic_sense	Cphy_1192	1508346	7	FeoA family protein	194.37	0	0	0	0	0	0
1512655	+	intergenic_sense	Cphy_1197	1512878	223	peptidoglycan binding domain-containing protein	255.414	154.078	195.557	40.2243	29.2146	324.817	36.6563
1512762	+	intergenic_sense	Cphy_1197	1512878	116	peptidoglycan binding domain-containing protein	63.1063	37.0429	0	0	0	0	0
1512823	+	intergenic_sense	Cphy_1197	1512878	55	peptidoglycan binding domain-containing protein	557.77	802.298	733.279	0	152.253	285.579	0
1512831	+	intergenic_sense	Cphy_1197	1512878	47	peptidoglycan binding domain-containing protein	95.4475	66.3971	50.918	0	0	41.676	0
1512837	+	intergenic_sense	Cphy_1197	1512878	41	peptidoglycan binding domain-containing protein	58.9332	0	0	0	0	34.1119	0
1515010	+	intergenic_sense	Cphy_1198	1515105	95	hypothetical protein	31.7538	0	0	0	0	0	0
1538521	+	intergenic_sense	Cphy_1219	1538568	47	xylose isomerase	130.206	6378.87	187.159	35.5188	6614.56	771.985	344.662
1538524	+	intergenic_sense	Cphy_1219	1538568	44	xylose isomerase	0	0	0	0	79.3532	0	0
1538527	+	intergenic_sense	Cphy_1219	1538568	41	xylose isomerase	0	0	0	0	64.1378	0	0
1538531	+	intergenic_sense	Cphy_1219	1538568	37	xylose isomerase	0	63.4624	0	0	136.566	0	0
1538535	+	intergenic_sense	Cphy_1219	1538568	33	xylose isomerase	0	89.5077	0	0	0	0	0
1538538	+	intergenic_sense	Cphy_1219	1538568	30	xylose isomerase	0	47.8757	0	0	0	0	0
1538542	+	intergenic_sense	Cphy_1219	1538568	26	xylose isomerase	0	59.2027	0	0	112.489	0	29.8983
1538548	+	intergenic_sense	Cphy_1219	1538568	20	xylose isomerase	0	69.9532	0	0	173.872	0	0
1538564	+	intergenic_sense	Cphy_1219	1538568	4	xylose isomerase	0	149.781	0	0	206.116	0	40.8315
1538567	+	intergenic_sense	Cphy_1219	1538568	1	xylose isomerase	0	0	0	0	89.53	0	0
1560129	+	intergenic_sense	Cphy_1236	1560165	36	metal dependent phophohydrolase	173.608	203.953	299.364	0	0	73.3648	0
1560148	+	intergenic_sense	Cphy_1236	1560165	17	metal dependent phophohydrolase	293.514	175.168	201.024	46.6025	38.0756	134.068	0
1571932	+	intergenic_sense	Cphy_1245	1571956	24	nuclease SbcCD subunit D	0	0	86.0841	0	0	0	0
1571955	+	intergenic_sense	Cphy_1245	1571956	1	nuclease SbcCD subunit D	54.4925	0	38.266	0	0	0	0
1579033	-	intergenic_sense	Cphy_1249	1579018	15	dipicolinate synthase subunit A	0	0	0	64.6837	0	0	0
1579180	+	intergenic_sense	Cphy_1250	1579431	251	phosphoglycerate mutase	167.099	0	0	0	0	0	0
1579204	-	intergenic_sense	Cphy_1249	1579018	186	dipicolinate synthase subunit A	628.805	0	0	0	0	0	0
1584179	+	intergenic_sense	Cphy_1254	1584256	77	GDSL family lipase	51.6212	0	0	0	0	0	0
1585992	-	intergenic_sense	Cphy_1255	1585960	32	peptidyl-prolyl isomerase	163.536	85.6223	91.2689	0	0	0	0
1597721	+	intergenic_sense	Cphy_1267	1597743	22	hypothetical protein	0	41.0107	91.1848	33.7034	0	0	0
1597738	+	intergenic_sense	Cphy_1267	1597743	5	hypothetical protein	0	0	0	36.9274	0	0	0
1609083	+	intergenic_sense	Cphy_1279	1609133	50	GntR family transcriptional regulator	54.4403	0	0	0	0	0	0
1609099	+	intergenic_sense	Cphy_1279	1609133	34	GntR family transcriptional regulator	72.4706	0	0	0	0	54.1324	0
1609105	+	intergenic_sense	Cphy_1279	1609133	28	GntR family transcriptional regulator	0	78.016	0	0	0	0	0
1613043	+	intergenic_sense	Cphy_1284	1613051	8	hypothetical protein	49.9702	0	0	0	0	0	0
1613786	+	intergenic_sense	Cphy_1285	1613797	11	hypothetical protein	0	100.708	75.0949	0	101.245	0	0
1623842	-	intergenic_sense	Cphy_1296	1623773	69	pyridoxamine 5'-phosphate oxidase-like FMN-binding protein	65.8504	0	0	0	0	0	0
1629252	+	intergenic_sense	Cphy_1302	1629279	27	RNA methylase	103.213	44.6491	129.873	0	26.1119	0	0
1636563	+	intergenic_sense	Cphy_1308	1636790	227	APHP domain-containing protein	0	0	0	0	94.9661	0	0
1642950	+	intergenic_sense	Cphy_1312	1643002	52	hypothetical protein	0	0	42.0137	0	0	0	0
1651746	-	intergenic_sense	Cphy_1319	1651745	1	hypothetical protein	95.6334	0	48.3257	0	98.7387	73.5445	0
1652149	+	intergenic_sense	Cphy_1320	1652242	93	small acid-soluble spore protein alpha/beta type	1865.73	5502.06	287.896	1822.58	3776.84	127.464	3366.33
1652153	+	intergenic_sense	Cphy_1320	1652242	89	small acid-soluble spore protein alpha/beta type	0	0	0	32.6044	0	0	54.9845
1652171	+	intergenic_sense	Cphy_1320	1652242	71	small acid-soluble spore protein alpha/beta type	597.932	669.377	0	1048.42	447.105	0	900.841
1652193	+	intergenic_sense	Cphy_1320	1652242	49	small acid-soluble spore protein alpha/beta type	0	0	0	0	0	0	52.0832
1652215	+	intergenic_sense	Cphy_1320	1652242	27	small acid-soluble spore protein alpha/beta type	0	0	0	0	0	0	89.3765
1652226	+	intergenic_sense	Cphy_1320	1652242	16	small acid-soluble spore protein alpha/beta type	0	0	0	47.0548	0	0	22.1849
1652234	+	intergenic_sense	Cphy_1320	1652242	8	small acid-soluble spore protein alpha/beta type	64.6235	0	0	191.826	0	0	152.711
1652784	+	intergenic_sense	Cphy_1321	1652972	188	methyltransferase	0	80.247	180.453	0	0	71.64	0
1652804	+	intergenic_sense	Cphy_1321	1652972	168	methyltransferase	271.317	184.174	375.25	79.1826	0	552.8	108.66
1652841	+	intergenic_sense	Cphy_1321	1652972	131	methyltransferase	45.7155	0	0	0	0	0	0
1657443	+	intergenic_sense	Cphy_1326	1657582	139	phosphate acetyltransferase	880.203	361.797	2169.21	47.4616	0	157.541	55.6214
1657456	+	intergenic_sense	Cphy_1326	1657582	126	phosphate acetyltransferase	49.4644	0	32.5176	0	0	0	0
1657463	+	intergenic_sense	Cphy_1326	1657582	119	phosphate acetyltransferase	75.2081	0	0	0	0	0	0
1657532	+	intergenic_sense	Cphy_1326	1657582	50	phosphate acetyltransferase	62.1242	0	0	0	0	0	0
1657581	+	intergenic_sense	Cphy_1326	1657582	1	phosphate acetyltransferase	47.1511	0	0	0	0	0	0
1660151	+	intergenic_sense	Cphy_1328	1660204	53	hypothetical protein	197.753	116.466	214.154	0	0	79.0013	0
1660154	+	intergenic_sense	Cphy_1328	1660204	50	hypothetical protein	0	0	33.9547	0	0	0	0
1660164	+	intergenic_sense	Cphy_1328	1660204	40	hypothetical protein	70.2095	0	0	0	0	0	0
1660173	+	intergenic_sense	Cphy_1328	1660204	31	hypothetical protein	42.0187	0	0	0	0	0	0
1660194	+	intergenic_sense	Cphy_1328	1660204	10	hypothetical protein	0	43.2042	0	0	0	0	0
1666146	+	intergenic_sense	Cphy_1335	1666260	114	hypothetical protein	34.5729	0	88.3666	0	0	0	0
1666160	+	intergenic_sense	Cphy_1335	1666260	100	hypothetical protein	0	0	0	0	0	37.1329	0
1666166	+	intergenic_sense	Cphy_1335	1666260	94	hypothetical protein	0	0	0	0	0	39.3762	0
1666195	+	intergenic_sense	Cphy_1335	1666260	65	hypothetical protein	0	0	0	0	0	46.7376	0
1666217	+	intergenic_sense	Cphy_1335	1666260	43	hypothetical protein	45.7155	0	87.1272	0	0	74.8408	0
1672851	+	intergenic_sense	Cphy_1338	1672882	31	NUDIX hydrolase	47.9766	0	0	0	0	0	0
1672860	+	intergenic_sense	Cphy_1338	1672882	22	NUDIX hydrolase	303.622	96.4926	69.9662	33.8703	0	117.384	0
1672876	+	intergenic_sense	Cphy_1338	1672882	6	NUDIX hydrolase	125.922	0	0	0	0	41.8788	0
1674169	+	intergenic_sense	Cphy_1340	1674206	37	hypothetical protein	121.645	0	197.782	0	33.2356	0	25.7231
1674194	+	intergenic_sense	Cphy_1340	1674206	12	hypothetical protein	111.931	0	90.9029	44.7385	0	47.9774	49.1819
1674911	-	intergenic_sense	Cphy_1341	1674841	70	hypothetical protein	0	35.3884	0	0	0	52.7232	0
1674950	-	intergenic_sense	Cphy_1341	1674841	109	hypothetical protein	0	0	104.372	35.6858	0	73.9501	0
1674959	-	intergenic_sense	Cphy_1341	1674841	118	hypothetical protein	493.522	424.114	565.82	351.94	66.2725	496.773	117.01
1674962	-	intergenic_sense	Cphy_1341	1674841	121	hypothetical protein	0	33.4868	0	31.888	0	0	0
1674973	-	intergenic_sense	Cphy_1341	1674841	132	hypothetical protein	58.7994	0	137.426	51.8332	0	113.732	63.6533
1674978	-	intergenic_sense	Cphy_1341	1674841	137	hypothetical protein	64.6235	84.4619	202.207	27.1825	0	84.5814	0
1675059	+	intergenic_sense	Cphy_1342	1675200	141	GtrA family protein	131.299	99.1427	354.284	0	0	0	0
1675081	+	intergenic_sense	Cphy_1342	1675200	119	GtrA family protein	62.5484	40.0599	47.1704	0	0	0	0
1675096	+	intergenic_sense	Cphy_1342	1675200	104	GtrA family protein	78.1088	75.9498	227.426	0	81.9592	0	0
1675153	+	intergenic_sense	Cphy_1342	1675200	47	GtrA family protein	54.0389	0	0	0	0	0	0
1678739	+	intergenic_sense	Cphy_1345	1678757	18	prephenate dehydratase	0	0	48.6355	0	0	0	0
1681606	+	intergenic_sense	Cphy_1347	1681633	27	NMT1/THI5-like domain-containing protein	0	187.7	0	45.6462	0	0	22.1849
1681623	+	intergenic_sense	Cphy_1347	1681633	10	NMT1/THI5-like domain-containing protein	0	57.2563	0	53.6243	0	0	0
1681627	+	intergenic_sense	Cphy_1347	1681633	6	NMT1/THI5-like domain-containing protein	0	0	0	42.5892	0	0	0
1685878	-	intergenic_sense	Cphy_1351	1685871	7	hypothetical protein	39.8913	0	0	0	0	0	0
1685885	-	intergenic_sense	Cphy_1351	1685871	14	hypothetical protein	68.2387	0	0	0	0	0	0
1685889	-	intergenic_sense	Cphy_1351	1685871	18	hypothetical protein	0	0	77.6592	33.1539	0	0	0
1685892	-	intergenic_sense	Cphy_1351	1685871	21	hypothetical protein	168.15	50.728	52.3551	0	0	80.1051	0
1685903	-	intergenic_sense	Cphy_1351	1685871	32	hypothetical protein	307.11	162.149	119.363	48.7518	65.3541	277.199	41.4685
1685908	-	intergenic_sense	Cphy_1351	1685871	37	hypothetical protein	2123.74	2606.2	3901.15	296.691	1143.48	1088.4	378.805
1688818	+	intergenic_sense	Cphy_1353	1688857	39	hypothetical protein	0	28.6506	54.4119	0	0	0	0
1689976	-	intergenic_sense	Cphy_1354	1689967	9	TrpR-like protein YerC/YecD	0	0	62.4148	0	0	0	0
1689980	-	intergenic_sense	Cphy_1354	1689967	13	TrpR-like protein YerC/YecD	0	0	0	26.8	0	95.2899	0
1689989	-	intergenic_sense	Cphy_1354	1689967	22	TrpR-like protein YerC/YecD	0	0	0	0	0	66.4989	0
1689997	-	intergenic_sense	Cphy_1354	1689967	30	TrpR-like protein YerC/YecD	0	0	58.1035	0	0	57.8977	0
1690021	-	intergenic_sense	Cphy_1354	1689967	54	TrpR-like protein YerC/YecD	0	0	0	0	0	31.925	0
1690025	-	intergenic_sense	Cphy_1354	1689967	58	TrpR-like protein YerC/YecD	0	0	0	0	0	71.6734	0
1690028	-	intergenic_sense	Cphy_1354	1689967	61	TrpR-like protein YerC/YecD	0	0	0	0	0	37.7643	0
1690034	-	intergenic_sense	Cphy_1354	1689967	67	TrpR-like protein YerC/YecD	0	0	103.527	30.2638	0	76.9942	33.755
1690037	-	intergenic_sense	Cphy_1354	1689967	70	TrpR-like protein YerC/YecD	0	0	38.266	0	0	32.7027	0
1690047	-	intergenic_sense	Cphy_1354	1689967	80	TrpR-like protein YerC/YecD	0	0	59.8224	0	0	35.521	0
1690102	-	intergenic_sense	Cphy_1354	1689967	135	TrpR-like protein YerC/YecD	0	0	0	0	0	48.4624	0
1690109	-	intergenic_sense	Cphy_1354	1689967	142	TrpR-like protein YerC/YecD	59.8109	0	212.183	0	0	188.393	0
1690112	-	intergenic_sense	Cphy_1354	1689967	145	TrpR-like protein YerC/YecD	0	0	47.1704	0	0	0	0
1690116	-	intergenic_sense	Cphy_1354	1689967	149	TrpR-like protein YerC/YecD	0	0	46.3249	0	0	0	0
1690120	-	intergenic_sense	Cphy_1354	1689967	153	TrpR-like protein YerC/YecD	0	0	0	0	0	35.2617	0
1690123	-	intergenic_sense	Cphy_1354	1689967	156	TrpR-like protein YerC/YecD	49.546	71.6452	141.173	50.9012	0	150.369	0
1690126	-	intergenic_sense	Cphy_1354	1689967	159	TrpR-like protein YerC/YecD	0	52.2553	94.0309	23.7429	0	100.239	0
1690129	-	intergenic_sense	Cphy_1354	1689967	162	TrpR-like protein YerC/YecD	0	0	157.911	0	0	0	0
1690131	-	intergenic_sense	Cphy_1354	1689967	164	TrpR-like protein YerC/YecD	0	0	0	0	0	84.6482	0
1690132	-	intergenic_sense	Cphy_1354	1689967	165	TrpR-like protein YerC/YecD	0	0	151.853	0	0	0	0
1690140	-	intergenic_sense	Cphy_1354	1689967	173	TrpR-like protein YerC/YecD	46.2734	95.5418	240.389	47.6286	0	179.882	0
1690146	-	intergenic_sense	Cphy_1354	1689967	179	TrpR-like protein YerC/YecD	969.004	2306.99	6909.59	582.417	215.124	2751.32	896.204
1690272	+	intergenic_sense	Cphy_1355	1690386	114	RNA methyltransferase	46.5932	56.3504	66.7822	0	0	0	0
1691968	+	intergenic_sense	Cphy_1356	1692134	166	beta-lactamase domain-containing protein	0	0	0	0	0	0	40.1946
1695954	+	intergenic_sense	Cphy_1359	1696110	156	ArsR family transcriptional regulator	66.8031	0	0	0	0	0	0
1695996	+	intergenic_sense	Cphy_1359	1696110	114	ArsR family transcriptional regulator	63.1063	0	0	0	0	0	0
1696085	+	intergenic_sense	Cphy_1359	1696110	25	ArsR family transcriptional regulator	145.254	100.752	0	22.0945	0	81.9763	29.8983
1696088	+	intergenic_sense	Cphy_1359	1696110	22	ArsR family transcriptional regulator	193.841	142.34	155.262	45.4549	0	206.755	0
1696096	+	intergenic_sense	Cphy_1359	1696110	14	ArsR family transcriptional regulator	150.387	158.593	78.2229	24.1012	42.4443	135.816	0
1706710	+	intergenic_sense	Cphy_1367	1706829	119	TetR family transcriptional regulator	0	0	28.4881	0	0	0	0
1728424	+	intergenic_sense	Cphy_1388	1728440	16	hypothetical protein	63.984	0	0	0	0	0	0
1731685	+	intergenic_sense	Cphy_1392	1731696	11	extracellular solute-binding protein	63.723	0	69.9382	0	34.1042	0	0
1744902	+	intergenic_sense	Cphy_1403	1745089	187	glycosyl hydrolase BNR repeat-containing glycosyl hydrolase	0	0	62.4709	0	0	0	0
1747132	-	intergenic_sense	Cphy_1404	1747128	4	flavoredoxin	155.095	74.7894	0	22.644	0	0	0
1747770	+	intergenic_sense	Cphy_1406	1747940	170	hypothetical protein	93.9824	92.9366	42.8871	0	0	0	0
1769270	+	intergenic_sense	Cphy_1434	1769381	111	hypothetical protein	0	0	64.7814	0	0	0	0
1788521	+	intergenic_sense	Cphy_1448	1788560	39	phosphonate ABC transporter, periplasmic phosphonate-binding protein	0	778.019	2130.94	60.5277	0	285.038	0
1788541	+	intergenic_sense	Cphy_1448	1788560	19	phosphonate ABC transporter, periplasmic phosphonate-binding protein	0	113.03	212.83	0	0	85.6852	0
1788549	+	intergenic_sense	Cphy_1448	1788560	11	phosphonate ABC transporter, periplasmic phosphonate-binding protein	0	52.2553	204.518	22.2858	0	0	0
1788555	+	intergenic_sense	Cphy_1448	1788560	5	phosphonate ABC transporter, periplasmic phosphonate-binding protein	0	0	57.23	0	0	0	0
1798382	-	intergenic_sense	Cphy_1456	1798364	18	hypothetical protein	0	0	0	92.0088	0	0	0
1799443	-	intergenic_sense	Cphy_1457	1799430	13	beta-lactamase	82.9737	0	0	0	0	0	0
1806354	+	intergenic_sense	Cphy_1464	1806408	54	carbonic anhydrase	158.74	0	53.2286	0	0	59.4532	0
1817377	+	intergenic_sense	Cphy_1474	1817390	13	methyl-accepting chemotaxis sensory transducer	66.8553	0	0	0	0	0	0
1820719	-	intergenic_sense	Cphy_1476	1820706	13	C_GCAxxG_C_C family protein	194.027	115.755	93.2135	29.1649	0	0	0
1820736	-	intergenic_sense	Cphy_1476	1820706	30	C_GCAxxG_C_C family protein	203.392	98.7236	79.6599	0	0	0	0
1820808	-	intergenic_sense	Cphy_1476	1820706	102	C_GCAxxG_C_C family protein	78.0566	51.7612	0	0	0	0	0
1820847	-	intergenic_sense	Cphy_1476	1820706	141	C_GCAxxG_C_C family protein	211.379	354.078	164.053	0	0	0	0
1820970	+	intergenic_sense	Cphy_1477	1821004	34	LysR family transcriptional regulator	56.5154	0	160.024	0	0	0	0
1835098	+	intergenic_sense	Cphy_1492	1835240	142	hypothetical protein	38.7754	0	0	0	0	0	0
1835119	+	intergenic_sense	Cphy_1492	1835240	121	hypothetical protein	31.7538	0	0	0	0	0	0
1835182	+	intergenic_sense	Cphy_1492	1835240	58	hypothetical protein	76.8591	87.8158	111.924	0	0	0	0
1835224	+	intergenic_sense	Cphy_1492	1835240	16	hypothetical protein	109.67	44.7314	0	0	0	0	0
1835232	+	intergenic_sense	Cphy_1492	1835240	8	hypothetical protein	0	0	0	0	0	29.6817	0
1835239	+	intergenic_sense	Cphy_1492	1835240	1	hypothetical protein	90.0997	70.073	0	33.5121	0	0	0
1836317	+	intergenic_sense	Cphy_1493	1836361	44	endoribonuclease L-PSP	46.169	0	0	0	73.1975	0	0
1858290	+	intergenic_sense	Cphy_1510	1858460	170	endo-1,4-beta-xylanase	0	0	0	0	0	38.0236	0
1858363	+	intergenic_sense	Cphy_1510	1858460	97	endo-1,4-beta-xylanase	0	0	0	0	192.985	0	0
1858382	+	intergenic_sense	Cphy_1510	1858460	78	endo-1,4-beta-xylanase	0	0	0	0	162.479	0	0
1858386	+	intergenic_sense	Cphy_1510	1858460	74	endo-1,4-beta-xylanase	0	0	0	0	27.1295	0	0
1865179	+	intergenic_sense	Cphy_1516	1865404	225	molybdopterin dehydrogenase FAD-binding	218.081	357.866	993.589	35.9013	0	117.769	103.529
1874327	-	intergenic_sense	Cphy_1523	1874320	7	hypothetical protein	83.8286	27.7821	66.7541	0	0	71.0754	0
1874634	+	intergenic_sense	Cphy_1524	1874838	204	hypothetical protein	66.2745	77.4322	841.594	0	126.936	0	0
1874641	+	intergenic_sense	Cphy_1524	1874838	197	hypothetical protein	40.583	0	0	0	42.2456	0	0
1874820	+	intergenic_sense	Cphy_1524	1874838	18	hypothetical protein	0	0	0	0	0	32.1278	0
1874832	+	intergenic_sense	Cphy_1524	1874838	6	hypothetical protein	0	0	0	0	0	44.1221	0
1876502	+	intergenic_sense	Cphy_1527	1876583	81	N-acetyltransferase GCN5	66.9369	0	0	0	0	0	0
1876506	+	intergenic_sense	Cphy_1527	1876583	77	N-acetyltransferase GCN5	133.264	107.617	0	40.5825	0	0	0
1876509	+	intergenic_sense	Cphy_1527	1876583	74	N-acetyltransferase GCN5	78.9571	0	0	0	0	0	0
1876523	+	intergenic_sense	Cphy_1527	1876583	60	N-acetyltransferase GCN5	1972.12	1104.94	0	585.614	139.371	0	256.559
1876526	+	intergenic_sense	Cphy_1527	1876583	57	N-acetyltransferase GCN5	0	0	0	24.2681	0	0	0
1876537	+	intergenic_sense	Cphy_1527	1876583	46	N-acetyltransferase GCN5	34.3869	0	0	0	0	0	0
1876565	+	intergenic_sense	Cphy_1527	1876583	18	N-acetyltransferase GCN5	541.463	260.67	0	178.022	0	0	99.9912
1876573	+	intergenic_sense	Cphy_1527	1876583	10	N-acetyltransferase GCN5	138.419	81.7368	0	46.7452	0	0	0
1876582	+	intergenic_sense	Cphy_1527	1876583	1	N-acetyltransferase GCN5	62.6821	0	0	0	0	0	0
1878277	-	intergenic_sense	Cphy_1528	1878218	59	AraC family transcriptional regulator	0	0	0	0	39.1926	0	0
1878400	+	intergenic_sense	Cphy_1529	1878477	77	extracellular solute-binding protein	0	144.001	0	0	508.139	53.8962	73.3127
1878415	+	intergenic_sense	Cphy_1529	1878477	62	extracellular solute-binding protein	0	0	0	0	41.1286	0	0
1878421	+	intergenic_sense	Cphy_1529	1878477	56	extracellular solute-binding protein	0	0	0	0	42.196	0	0
1878435	+	intergenic_sense	Cphy_1529	1878477	42	extracellular solute-binding protein	0	0	0	0	127.333	0	0
1878472	+	intergenic_sense	Cphy_1529	1878477	5	extracellular solute-binding protein	0	0	0	19.5627	211.651	47.7746	44.0513
1899586	+	intergenic_sense	Cphy_1547	1899632	46	binding-protein-dependent transport system inner membrane protein	0	0	0	0	0	27.9568	0
1906192	+	intergenic_sense	Cphy_1554	1906256	64	XRE family transcriptional regulator	0	0	92.1143	0	0	0	0
1913671	+	intergenic_sense	Cphy_1556	1913686	15	transglutaminase domain-containing protein	0	0	0	0	0	0	29.2614
1928711	-	intergenic_sense	Cphy_1567	1928687	24	hypothetical protein	0	51.9259	0	41.1077	0	0	0
1930881	-	intergenic_sense	Cphy_1570	1930871	10	ferritin Dps family protein	0	0	0	0	0	39.4327	0
1930894	-	intergenic_sense	Cphy_1570	1930871	23	ferritin Dps family protein	1434.95	1068.26	1187.06	96.9299	937.744	707.337	190.358
1942404	+	intergenic_sense	Cphy_1578	1942457	53	ROK family protein	165.145	0	0	20.8286	135.325	120.924	0
1945316	+	intergenic_sense	Cphy_1581	1945393	77	ABC-type sugar transport system periplasmic component-like protein	0	51.5516	0	0	0	176.465	0
1950702	+	intergenic_sense	Cphy_1585	1950754	52	solute-binding component of ABC transporter	41.8327	1616.81	0	0	191.222	0	0
1950717	+	intergenic_sense	Cphy_1585	1950754	37	solute-binding component of ABC transporter	0	267.999	0	0	0	0	0
1950725	+	intergenic_sense	Cphy_1585	1950754	29	solute-binding component of ABC transporter	139.564	4929.5	0	77.3915	700.132	0	80.0707
1950728	+	intergenic_sense	Cphy_1585	1950754	26	solute-binding component of ABC transporter	0	139.704	0	0	31.2002	0	0
1950731	+	intergenic_sense	Cphy_1585	1950754	23	solute-binding component of ABC transporter	0	358.667	0	0	45.4973	0	0
1950735	+	intergenic_sense	Cphy_1585	1950754	19	solute-binding component of ABC transporter	0	154.587	0	0	0	0	0
1950738	+	intergenic_sense	Cphy_1585	1950754	16	solute-binding component of ABC transporter	0	347.752	0	0	0	0	0
1950745	+	intergenic_sense	Cphy_1585	1950754	9	solute-binding component of ABC transporter	46.5932	2225	0	31.3628	401.358	0	62.061
1950750	+	intergenic_sense	Cphy_1585	1950754	4	solute-binding component of ABC transporter	0	419.861	0	0	0	0	0
1950753	+	intergenic_sense	Cphy_1585	1950754	1	solute-binding component of ABC transporter	0	347.422	0	0	87.3456	0	0
1954934	+	intergenic_sense	Cphy_1588	1954999	65	SecC motif-containing protein	83.4272	0	0	0	0	0	0
1965514	+	intergenic_sense	Cphy_1595	1965566	52	hypothetical protein	48.6683	0	55.2574	0	0	0	0
1965533	+	intergenic_sense	Cphy_1595	1965566	33	hypothetical protein	67.1522	0	0	0	0	0	0
1971170	+	intergenic_sense	Cphy_1598	1971446	276	ABC transporter	51.9931	0	0	0	0	0	0
1971191	+	intergenic_sense	Cphy_1598	1971446	255	ABC transporter	0	0	0	31.721	0	0	0
1973198	+	intergenic_sense	Cphy_1599	1973255	57	hypothetical protein	142.152	0	0	0	0	0	0
1973204	+	intergenic_sense	Cphy_1599	1973255	51	hypothetical protein	65.7688	115.972	0	0	0	0	0
1973217	+	intergenic_sense	Cphy_1599	1973255	38	hypothetical protein	158.211	0	0	0	0	0	0
1973227	+	intergenic_sense	Cphy_1599	1973255	28	hypothetical protein	46.6454	0	0	0	0	0	0
1995120	+	intergenic_sense	Cphy_1618	1995126	6	hypothetical protein	0	0	0	0	0	30.2002	0
2004368	+	intergenic_sense	Cphy_1626	2004412	44	acyl-protein synthetase LuxE	1312.74	444.402	647.252	64.3254	1280.28	783.521	0
2004386	+	intergenic_sense	Cphy_1626	2004412	26	acyl-protein synthetase LuxE	279.344	105.499	127.732	0	264.992	182.564	37.2933
2004401	+	intergenic_sense	Cphy_1626	2004412	11	acyl-protein synthetase LuxE	86.1941	0	0	0	0	68.37	0
2013342	+	intergenic_sense	Cphy_1633	2013355	13	TetR family transcriptional regulator	108.822	31.4205	49.7908	0	43.4123	58.8218	0
2013347	+	intergenic_sense	Cphy_1633	2013355	8	TetR family transcriptional regulator	56.5382	0	0	0	0	0	0
2013350	+	intergenic_sense	Cphy_1633	2013355	5	TetR family transcriptional regulator	45.3435	0	0	0	0	0	54.666
2016004	+	intergenic_sense	Cphy_1636	2016021	17	methyl-accepting chemotaxis sensory transducer	0	0	0	0	0	49.1837	0
2016007	+	intergenic_sense	Cphy_1636	2016021	14	methyl-accepting chemotaxis sensory transducer	0	0	0	0	0	68.6293	0
2018432	+	intergenic_sense	Cphy_1638	2018690	258	hypothetical protein	137.734	213.213	338.476	28.0659	0	61.5168	0
2018437	+	intergenic_sense	Cphy_1638	2018690	253	hypothetical protein	116.535	119.603	91.7203	37.5012	38.324	0	0
2018477	+	intergenic_sense	Cphy_1638	2018690	213	hypothetical protein	71.0056	40.846	0	21.3781	0	0	0
2018486	+	intergenic_sense	Cphy_1638	2018690	204	hypothetical protein	103.451	96.9493	109.275	49.0857	0	0	22.1849
2020757	-	intergenic_sense	Cphy_1639	2020744	13	methyl-accepting chemotaxis sensory transducer	72.4706	50.9751	0	23.3604	0	0	0
2020766	-	intergenic_sense	Cphy_1639	2020744	22	methyl-accepting chemotaxis sensory transducer	42.0187	0	0	0	0	0	0
2020771	-	intergenic_sense	Cphy_1639	2020744	27	methyl-accepting chemotaxis sensory transducer	104.485	0	100.963	29.8813	0	128.601	0
2020779	-	intergenic_sense	Cphy_1639	2020744	35	methyl-accepting chemotaxis sensory transducer	102.387	51.7612	0	24.4594	0	95.4362	0
2020782	-	intergenic_sense	Cphy_1639	2020744	38	methyl-accepting chemotaxis sensory transducer	37.8977	0	0	0	0	36.0395	0
2020792	-	intergenic_sense	Cphy_1639	2020744	48	methyl-accepting chemotaxis sensory transducer	0	0	0	0	0	43.6036	0
2020821	-	intergenic_sense	Cphy_1639	2020744	77	methyl-accepting chemotaxis sensory transducer	0	0	28.4881	0	0	0	0
2020823	-	intergenic_sense	Cphy_1639	2020744	79	methyl-accepting chemotaxis sensory transducer	0	0	0	0	0	54.1888	0
2020876	-	intergenic_sense	Cphy_1639	2020744	132	methyl-accepting chemotaxis sensory transducer	33.6952	0	0	0	0	44.1221	0
2020898	-	intergenic_sense	Cphy_1639	2020744	154	methyl-accepting chemotaxis sensory transducer	182.728	143.418	98.0604	26.633	0	150.087	25.7231
2020904	-	intergenic_sense	Cphy_1639	2020744	160	methyl-accepting chemotaxis sensory transducer	44.4658	0	0	0	0	87.2407	0
2020922	-	intergenic_sense	Cphy_1639	2020744	178	methyl-accepting chemotaxis sensory transducer	0	0	0	0	0	67.4794	0
2020953	-	intergenic_sense	Cphy_1639	2020744	209	methyl-accepting chemotaxis sensory transducer	0	0	0	0	0	0	22.1849
2020956	-	intergenic_sense	Cphy_1639	2020744	212	methyl-accepting chemotaxis sensory transducer	140.523	84.5443	0	40.7495	0	159.692	39.8761
2020984	-	intergenic_sense	Cphy_1639	2020744	240	methyl-accepting chemotaxis sensory transducer	0	0	0	0	0	51.4835	0
2020992	-	intergenic_sense	Cphy_1639	2020744	248	methyl-accepting chemotaxis sensory transducer	0	0	0	0	0	27.6976	0
2021044	-	intergenic_sense	Cphy_1639	2020744	300	methyl-accepting chemotaxis sensory transducer	54.6784	34.4376	73.6298	0	0	69.1478	0
2021048	-	intergenic_sense	Cphy_1639	2020744	304	methyl-accepting chemotaxis sensory transducer	0	0	28.4881	0	0	38.1365	0
2021052	-	intergenic_sense	Cphy_1639	2020744	308	methyl-accepting chemotaxis sensory transducer	166.326	214.202	675.035	33.7277	0	259.899	69.7744
2022759	+	intergenic_sense	Cphy_1641	2023075	316	metallophosphoesterase	0	0	0	0	35.2709	0	0
2029398	-	intergenic_sense	Cphy_1646	2029397	1	hypothetical protein	0	0	0	308.513	0	0	122.53
2029411	-	intergenic_sense	Cphy_1646	2029397	14	hypothetical protein	0	0	0	34.9693	0	0	0
2035482	+	intergenic_sense	Cphy_1653	2035516	34	hemerythrin-like metal-binding protein	74.7546	124.769	317.511	20.8286	0	112.133	79.0802
2035491	+	intergenic_sense	Cphy_1653	2035516	25	hemerythrin-like metal-binding protein	0	0	53.5104	0	0	0	0
2035502	+	intergenic_sense	Cphy_1653	2035516	14	hemerythrin-like metal-binding protein	0	0	67.5996	0	0	0	0
2035507	+	intergenic_sense	Cphy_1653	2035516	9	hemerythrin-like metal-binding protein	0	0	32.7994	0	0	0	0
2035511	+	intergenic_sense	Cphy_1653	2035516	5	hemerythrin-like metal-binding protein	0	0	40.5766	0	0	0	0
2035515	+	intergenic_sense	Cphy_1653	2035516	1	hemerythrin-like metal-binding protein	0	0	0	0	0	56.3192	0
2045285	+	intergenic_sense	Cphy_1664	2045639	354	hypothetical protein	42.2047	0	0	0	0	0	0
2070445	+	intergenic_sense	Cphy_1687	2070592	147	polysaccharide deacetylase	0	0	0	19.2044	0	107.387	37.2933
2070507	+	intergenic_sense	Cphy_1687	2070592	85	polysaccharide deacetylase	0	0	0	0	0	0	29.5798
2070542	+	intergenic_sense	Cphy_1687	2070592	50	polysaccharide deacetylase	0	47.6661	0	0	0	161.134	0
2070589	+	intergenic_sense	Cphy_1687	2070592	3	polysaccharide deacetylase	0	28.7329	0	30.2638	0	82.0892	37.2933
2081516	-	intergenic_sense	Cphy_1694	2081500	16	triple helix repeat-containing collagen	0	0	0	22.2858	0	0	0
2082663	-	intergenic_sense	Cphy_1695	2082656	7	glycosyl transferase family protein	0	0	0	45.121	0	0	55.9399
2082672	-	intergenic_sense	Cphy_1695	2082656	16	glycosyl transferase family protein	0	0	0	29.8813	0	0	55.303
2082683	-	intergenic_sense	Cphy_1695	2082656	27	glycosyl transferase family protein	0	0	0	29.3318	0	0	39.8761
2082690	-	intergenic_sense	Cphy_1695	2082656	34	glycosyl transferase family protein	0	0	0	52.3583	0	0	129.571
2082889	+	intergenic_sense	Cphy_1696	2082909	20	MarR family transcriptional regulator	37.9499	0	40.2947	0	0	0	0
2106144	+	intergenic_sense	Cphy_1714	2106148	4	glycoside hydrolase family protein	37.206	0	0	0	0	0	0
2109334	+	intergenic_sense	Cphy_1715	2109418	84	binding-protein-dependent transport system inner membrane protein	0	0	0	0	0	79.8355	0
2118973	+	intergenic_sense	Cphy_1721	2118995	22	histidine kinase internal region	47.2849	0	97.8627	0	32.0689	0	0
2144577	+	intergenic_sense	Cphy_1743	2144616	39	NADH:flavin oxidoreductase	131.188	0	0	0	0	0	0
2149729	+	intergenic_sense	Cphy_1746	2149901	172	3-carboxymuconate cyclase	0	0	59.8505	0	0	0	0
2158035	+	intergenic_sense	Cphy_1750	2158070	35	glycosyl hydrolase family protein	58.4274	0	42.8591	0	0	0	0
2159500	+	intergenic_sense	Cphy_1751	2159506	6	NADPH-dependent FMN reductase	114.675	0	0	0	0	0	0
2173235	-	intergenic_sense	Cphy_1767	2173201	34	hypothetical protein	80.8169	144.069	0	44.2133	0	0	22.1849
2173256	-	intergenic_sense	Cphy_1767	2173201	55	hypothetical protein	0	52.959	86.6477	0	0	0	44.3698
2192305	+	intergenic_sense	Cphy_1778	2192309	4	hypothetical protein	257.489	0	0	0	153.121	0	0
2211456	-	intergenic_sense	Cphy_1795	2211404	52	hypothetical protein	0	34.1905	166.589	0	0	0	29.5798
2211715	+	intergenic_sense	Cphy_1796	2212085	370	beta-lactamase domain-containing protein	121.057	208.168	304.803	0	0	78.9449	0
2211860	+	intergenic_sense	Cphy_1796	2212085	225	beta-lactamase domain-containing protein	0	0	0	0	0	28.5318	0
2218423	-	intergenic_sense	Cphy_1800	2218289	134	glycoside hydrolase family protein	0	0	0	0	24.1262	0	0
2231691	+	intergenic_sense	Cphy_1807	2231766	75	hypothetical protein	39.8913	0	0	0	0	0	0
2231704	+	intergenic_sense	Cphy_1807	2231766	62	hypothetical protein	70.6858	0	0	0	0	41.3603	0
2232220	+	intergenic_sense	Cphy_1808	2232772	552	BFD/(2Fe-2S)-binding domain-containing protein	48.4008	0	0	0	0	0	0
2232259	+	intergenic_sense	Cphy_1808	2232772	513	BFD/(2Fe-2S)-binding domain-containing protein	35.4506	0	0	0	0	0	0
2232302	+	intergenic_sense	Cphy_1808	2232772	470	BFD/(2Fe-2S)-binding domain-containing protein	117.331	0	0	0	0	0	0
2232317	+	intergenic_sense	Cphy_1808	2232772	455	BFD/(2Fe-2S)-binding domain-containing protein	45.9014	0	0	0	0	0	0
2232697	+	intergenic_sense	Cphy_1808	2232772	75	BFD/(2Fe-2S)-binding domain-containing protein	438.648	211.327	239.12	30.6221	0	207.466	52.4017
2232700	+	intergenic_sense	Cphy_1808	2232772	72	BFD/(2Fe-2S)-binding domain-containing protein	77.8934	0	35.6736	0	0	0	0
2232713	+	intergenic_sense	Cphy_1808	2232772	59	BFD/(2Fe-2S)-binding domain-containing protein	0	0	250.109	0	54.1597	0	50.8093
2232715	+	intergenic_sense	Cphy_1808	2232772	57	BFD/(2Fe-2S)-binding domain-containing protein	95.2615	0	0	0	0	0	0
2232719	+	intergenic_sense	Cphy_1808	2232772	53	BFD/(2Fe-2S)-binding domain-containing protein	88.2399	0	127.084	22.8352	42.1463	48.9809	0
2232723	+	intergenic_sense	Cphy_1808	2232772	49	BFD/(2Fe-2S)-binding domain-containing protein	0	0	36.5471	0	0	0	0
2233355	+	intergenic_sense	Cphy_1809	2233626	271	ribosomal 5S rRNA E-loop binding protein Ctc/L25/TL5	261.633	353.861	623.555	75.9586	0	748.484	346.643
2233436	+	intergenic_sense	Cphy_1809	2233626	190	ribosomal 5S rRNA E-loop binding protein Ctc/L25/TL5	0	0	0	0	0	41.3603	0
2233441	+	intergenic_sense	Cphy_1809	2233626	185	ribosomal 5S rRNA E-loop binding protein Ctc/L25/TL5	0	0	0	0	0	53.7268	0
2233498	+	intergenic_sense	Cphy_1809	2233626	128	ribosomal 5S rRNA E-loop binding protein Ctc/L25/TL5	0	0	0	0	0	66.9044	0
2233511	+	intergenic_sense	Cphy_1809	2233626	115	ribosomal 5S rRNA E-loop binding protein Ctc/L25/TL5	0	0	0	0	0	52.1483	0
2236215	+	intergenic_sense	Cphy_1811	2236246	31	AsnC family transcriptional regulator	0	64.6603	116.601	0	0	0	0
2240305	+	intergenic_sense	Cphy_1814	2240387	82	methyltransferase type 12	0	0	41.422	0	31.1506	66.9609	0
2241491	+	intergenic_sense	Cphy_1815	2241716	225	leucine-rich repeat-containing protein	44.2276	59.9888	155.093	0	0	0	0
2277110	+	intergenic_sense	Cphy_1847	2277137	27	polysaccharide deacetylase	88.9088	0	0	0	40.0613	0	0
2278951	+	intergenic_sense	Cphy_1850	2279006	55	HxlR family transcriptional regulator	0	0	77.9691	0	0	0	0
2280880	+	intergenic_sense	Cphy_1852	2281237	357	glyoxalase/bleomycin resistance protein/dioxygenase	0	0	110.487	0	0	0	0
2283380	-	intergenic_sense	Cphy_1855	2283368	12	hypothetical protein	0	0	0	0	0	56.5451	0
2283387	-	intergenic_sense	Cphy_1855	2283368	19	hypothetical protein	0	0	0	0	0	80.1616	0
2283390	-	intergenic_sense	Cphy_1855	2283368	22	hypothetical protein	0	0	0	0	0	72.8233	0
2284006	-	intergenic_sense	Cphy_1856	2283981	25	TetR family transcriptional regulator	0	0	56.9763	0	0	0	0
2299900	+	intergenic_sense	Cphy_1870	2300033	133	hypothetical protein	151.212	104.054	96.6513	36.9517	0	86.6657	0
2315230	+	intergenic_sense	Cphy_1879	2315244	14	extracellular solute-binding protein	301.805	453.513	276.907	0	388.997	118.976	0
2324140	+	intergenic_sense	Cphy_1883	2324145	5	LacI family transcriptional regulator	0	0	0	0	0	34.4276	0
2326361	+	intergenic_sense	Cphy_1885	2326384	23	hypothetical protein	0	44.5667	0	0	0	0	0
2327442	+	intergenic_sense	Cphy_1886	2327638	196	peptidoglycan binding domain-containing protein	500.319	1404.07	1238.01	78.8244	51.0074	872.701	99.9912
2327446	+	intergenic_sense	Cphy_1886	2327638	192	peptidoglycan binding domain-containing protein	41.4607	0	59.8224	0	0	97.8259	0
2327461	+	intergenic_sense	Cphy_1886	2327638	177	peptidoglycan binding domain-containing protein	62.8681	79.9176	80.2516	0	0	103.835	0
2327464	+	intergenic_sense	Cphy_1886	2327638	174	peptidoglycan binding domain-containing protein	0	0	0	0	0	47.5718	0
2327475	+	intergenic_sense	Cphy_1886	2327638	163	peptidoglycan binding domain-containing protein	0	62.347	46.6348	0	0	0	0
2327493	+	intergenic_sense	Cphy_1886	2327638	145	peptidoglycan binding domain-containing protein	0	0	178.848	42.7804	0	176.95	0
2327494	+	intergenic_sense	Cphy_1886	2327638	144	peptidoglycan binding domain-containing protein	244.219	285.39	0	0	0	0	0
2327513	+	intergenic_sense	Cphy_1886	2327638	125	peptidoglycan binding domain-containing protein	34.3869	0	0	0	0	0	0
2327523	+	intergenic_sense	Cphy_1886	2327638	115	peptidoglycan binding domain-containing protein	112.972	148.71	125.957	28.4484	0	136.886	0
2327526	+	intergenic_sense	Cphy_1886	2327638	112	peptidoglycan binding domain-containing protein	0	0	0	0	0	28.2725	0
2327538	+	intergenic_sense	Cphy_1886	2327638	100	peptidoglycan binding domain-containing protein	0	118.697	138.355	0	0	174.415	29.8983
2327544	+	intergenic_sense	Cphy_1886	2327638	94	peptidoglycan binding domain-containing protein	91.6169	50.1067	0	26.633	0	163.603	0
2327566	+	intergenic_sense	Cphy_1886	2327638	72	peptidoglycan binding domain-containing protein	0	0	0	0	0	32.962	0
2327574	+	intergenic_sense	Cphy_1886	2327638	64	peptidoglycan binding domain-containing protein	0	0	0	0	0	48.2931	0
2327602	+	intergenic_sense	Cphy_1886	2327638	36	peptidoglycan binding domain-containing protein	0	0	0	0	0	58.4727	0
2327606	+	intergenic_sense	Cphy_1886	2327638	32	peptidoglycan binding domain-containing protein	113.553	96.3279	114.742	0	0	116.145	0
2327623	+	intergenic_sense	Cphy_1886	2327638	15	peptidoglycan binding domain-containing protein	119.302	120.764	113.868	36.5935	0	164.178	0
2327632	+	intergenic_sense	Cphy_1886	2327638	6	peptidoglycan binding domain-containing protein	90.1813	99.3898	120.8	23.1935	0	153.221	0
2327637	+	intergenic_sense	Cphy_1886	2327638	1	peptidoglycan binding domain-containing protein	49.0403	0	0	0	0	77.197	0
2332734	+	intergenic_sense	Cphy_1888	2332943	209	hypothetical protein	0	0	1346.49	0	0	507.781	0
2332759	+	intergenic_sense	Cphy_1888	2332943	184	hypothetical protein	0	0	2503.53	0	0	3257.06	0
2332784	+	intergenic_sense	Cphy_1888	2332943	159	hypothetical protein	0	0	144.695	0	0	185.067	0
2332790	+	intergenic_sense	Cphy_1888	2332943	153	hypothetical protein	0	0	229.736	0	0	129.425	0
2332793	+	intergenic_sense	Cphy_1888	2332943	150	hypothetical protein	0	0	387.676	0	0	520.682	0
2332796	+	intergenic_sense	Cphy_1888	2332943	147	hypothetical protein	0	0	575.231	0	0	581.388	0
2332802	+	intergenic_sense	Cphy_1888	2332943	141	hypothetical protein	0	0	0	0	0	62.5307	0
2332805	+	intergenic_sense	Cphy_1888	2332943	138	hypothetical protein	0	0	123.111	0	0	104.815	0
2332836	+	intergenic_sense	Cphy_1888	2332943	107	hypothetical protein	0	0	0	0	0	72.3382	0
2332837	+	intergenic_sense	Cphy_1888	2332943	106	hypothetical protein	0	0	57.5399	0	0	0	0
2332843	+	intergenic_sense	Cphy_1888	2332943	100	hypothetical protein	0	0	320.894	0	0	382.127	0
2332847	+	intergenic_sense	Cphy_1888	2332943	96	hypothetical protein	0	0	111.332	0	0	116.753	0
2332862	+	intergenic_sense	Cphy_1888	2332943	81	hypothetical protein	0	0	55.2574	0	0	0	0
2332865	+	intergenic_sense	Cphy_1888	2332943	78	hypothetical protein	0	0	80.8152	0	0	139.615	0
2332911	+	intergenic_sense	Cphy_1888	2332943	32	hypothetical protein	0	0	50.6643	0	0	0	0
2332918	+	intergenic_sense	Cphy_1888	2332943	25	hypothetical protein	0	0	99.2157	0	0	124.599	0
2332938	+	intergenic_sense	Cphy_1888	2332943	5	hypothetical protein	0	0	113.051	0	0	160.932	0
2336363	-	intergenic_sense	Cphy_1889	2336311	52	Ig domain-containing protein	0	215.444	0	0	0	0	0
2340363	+	intergenic_sense	Cphy_1894	2340490	127	cyclase family protein	0	0	0	0	200.406	0	29.2614
2340364	+	intergenic_sense	Cphy_1894	2340490	126	cyclase family protein	275.787	357.836	0	0	0	173.965	0
2340366	+	intergenic_sense	Cphy_1894	2340490	124	cyclase family protein	0	0	0	0	39.2423	0	0
2340386	+	intergenic_sense	Cphy_1894	2340490	104	cyclase family protein	49.1741	35.1413	0	0	0	45.0128	0
2344703	-	intergenic_sense	Cphy_1900	2344670	33	phosphoglycerate mutase	41.6467	0	0	0	0	0	0
2356003	+	intergenic_sense	Cphy_1910	2356046	43	TetR family transcriptional regulator	0	0	29.9252	0	0	66.0703	0
2356006	+	intergenic_sense	Cphy_1910	2356046	40	TetR family transcriptional regulator	284.453	92.188	200.262	19.2044	186.903	329.325	29.8983
2356012	+	intergenic_sense	Cphy_1910	2356046	34	TetR family transcriptional regulator	61.1127	0	0	0	0	70.5569	0
2356033	+	intergenic_sense	Cphy_1910	2356046	13	TetR family transcriptional regulator	0	0	0	0	45.2987	0	0
2356038	+	intergenic_sense	Cphy_1910	2356046	8	TetR family transcriptional regulator	66.4311	0	42.0137	0	35.2709	104.984	0
2356044	+	intergenic_sense	Cphy_1910	2356046	2	TetR family transcriptional regulator	38.6417	0	0	0	0	0	0
2360824	+	intergenic_sense	Cphy_1913	2360855	31	hypothetical protein	0	0	49.509	0	0	0	0
2368636	+	intergenic_sense	Cphy_1919	2369079	443	glycosyl hydrolase family protein	0	0	0	19.2044	0	0	0
2368673	+	intergenic_sense	Cphy_1919	2369079	406	glycosyl hydrolase family protein	37.9499	47.7485	0	80.8068	0	0	51.4463
2368701	+	intergenic_sense	Cphy_1919	2369079	378	glycosyl hydrolase family protein	0	0	0	32.6287	0	0	0
2368710	+	intergenic_sense	Cphy_1919	2369079	369	glycosyl hydrolase family protein	0	0	0	47.4859	0	0	0
2368716	+	intergenic_sense	Cphy_1919	2369079	363	glycosyl hydrolase family protein	0	0	0	30.8133	0	0	0
2368771	+	intergenic_sense	Cphy_1919	2369079	308	glycosyl hydrolase family protein	0	0	0	46.0287	0	0	0
2368786	+	intergenic_sense	Cphy_1919	2369079	293	glycosyl hydrolase family protein	0	0	0	30.2638	0	0	0
2368813	+	intergenic_sense	Cphy_1919	2369079	266	glycosyl hydrolase family protein	0	0	92.9878	0	28.0975	0	0
2372784	+	intergenic_sense	Cphy_1922	2373128	344	ABC transporter	0	0	31.3623	0	0	0	0
2372807	+	intergenic_sense	Cphy_1922	2373128	321	ABC transporter	0	0	0	49.11	0	0	0
2374922	+	intergenic_sense	Cphy_1923	2375371	449	D-isomer specific 2-hydroxyacid dehydrogenase NAD-binding subunit	84.5953	137.833	0	0	0	58.3598	0
2374931	+	intergenic_sense	Cphy_1923	2375371	440	D-isomer specific 2-hydroxyacid dehydrogenase NAD-binding subunit	0	0	0	0	0	43.6036	0
2374935	+	intergenic_sense	Cphy_1923	2375371	436	D-isomer specific 2-hydroxyacid dehydrogenase NAD-binding subunit	51.6734	45.4352	45.4515	0	0	0	0
2374941	+	intergenic_sense	Cphy_1923	2375371	430	D-isomer specific 2-hydroxyacid dehydrogenase NAD-binding subunit	0	0	42.8871	0	0	0	0
2374956	+	intergenic_sense	Cphy_1923	2375371	415	D-isomer specific 2-hydroxyacid dehydrogenase NAD-binding subunit	41.327	56.3504	0	0	0	40.4697	0
2375016	+	intergenic_sense	Cphy_1923	2375371	355	D-isomer specific 2-hydroxyacid dehydrogenase NAD-binding subunit	0	40.7636	34.2365	0	0	37.7643	0
2375024	+	intergenic_sense	Cphy_1923	2375371	347	D-isomer specific 2-hydroxyacid dehydrogenase NAD-binding subunit	118.261	115.8	60.6959	0	0	82.8105	0
2375045	+	intergenic_sense	Cphy_1923	2375371	326	D-isomer specific 2-hydroxyacid dehydrogenase NAD-binding subunit	0	38.076	0	0	0	26.2885	0
2375176	+	intergenic_sense	Cphy_1923	2375371	195	D-isomer specific 2-hydroxyacid dehydrogenase NAD-binding subunit	0	0	0	0	0	41.0446	0
2378431	-	intergenic_sense	Cphy_1925	2378367	64	sodium ion-translocating decarboxylase subunit beta	0	0	46.6348	0	0	0	0
2378872	+	intergenic_sense	Cphy_1926	2378975	103	No annotation found: putative pseudogene	313.662	172.158	381.785	0	0	56.8608	0
2378881	+	intergenic_sense	Cphy_1926	2378975	94	No annotation found: putative pseudogene	61.9382	0	35.11	0	0	0	0
2378885	+	intergenic_sense	Cphy_1926	2378975	90	No annotation found: putative pseudogene	64.1994	0	0	0	0	0	0
2378892	+	intergenic_sense	Cphy_1926	2378975	83	No annotation found: putative pseudogene	103.079	40.9283	0	0	0	0	0
2378895	+	intergenic_sense	Cphy_1926	2378975	80	No annotation found: putative pseudogene	75.4463	0	0	0	0	0	0
2379332	+	intergenic_sense	Cphy_1927	2379565	233	H(+)-transporting two-sector ATPase	93.7964	0	0	0	0	0	0
2379341	+	intergenic_sense	Cphy_1927	2379565	224	H(+)-transporting two-sector ATPase	44.6518	0	0	0	0	0	0
2379371	+	intergenic_sense	Cphy_1927	2379565	194	H(+)-transporting two-sector ATPase	96.7493	0	0	0	0	0	0
2385009	+	intergenic_sense	Cphy_1930	2385034	25	toxin secretion/phage lysis holin	0	0	0	32.6287	0	0	0
2385016	+	intergenic_sense	Cphy_1930	2385034	18	toxin secretion/phage lysis holin	0	0	0	0	0	0	93.2332
2385022	+	intergenic_sense	Cphy_1930	2385034	12	toxin secretion/phage lysis holin	0	508.142	0	476.198	0	0	553.313
2385026	+	intergenic_sense	Cphy_1930	2385034	8	toxin secretion/phage lysis holin	0	0	0	0	0	0	252.419
2385029	+	intergenic_sense	Cphy_1930	2385034	5	toxin secretion/phage lysis holin	41.8327	1146.71	0	1115.58	0	0	1114.37
2385032	+	intergenic_sense	Cphy_1930	2385034	2	toxin secretion/phage lysis holin	105.742	2374.57	0	2216.57	49.2204	54.8202	2200.87
2396000	-	intergenic_sense	Cphy_1937	2395993	7	glycoside hydrolase family protein	118.669	0	0	35.71	0	0	0
2396787	+	intergenic_sense	Cphy_1939	2397078	291	hypothetical protein	0	0	174.986	0	0	0	0
2398686	+	intergenic_sense	Cphy_1941	2398748	62	phospholipid/glycerol acyltransferase	0	0	61.0338	0	0	0	0
2401446	-	intergenic_sense	Cphy_1943	2401404	42	chitinase	0	0	0	0	0	55.2258	0
2401468	-	intergenic_sense	Cphy_1943	2401404	64	chitinase	154.306	382.234	285.867	0	300.137	237.297	25.7231
2402832	+	intergenic_sense	Cphy_1945	2402848	16	hypothetical protein	0	0	0	48.7032	0	0	0
2403226	+	intergenic_sense	Cphy_1946	2403312	86	hypothetical protein	0	0	0	0	0	0	58.8412
2404410	-	intergenic_sense	Cphy_1947	2404271	139	hypothetical protein	0	0	0	29.5474	0	63.0492	0
2404430	-	intergenic_sense	Cphy_1947	2404271	159	hypothetical protein	0	0	0	25.3671	0	0	0
2404449	-	intergenic_sense	Cphy_1947	2404271	178	hypothetical protein	0	59.7792	146.216	21.0198	0	0	25.7231
2410330	+	intergenic_sense	Cphy_1953	2410384	54	helix-hairpin-helix repeat-containing competence protein ComEA	38.7754	0	81.1812	0	0	0	0
2410380	+	intergenic_sense	Cphy_1953	2410384	4	helix-hairpin-helix repeat-containing competence protein ComEA	0	0	0	0	0	35.8367	0
2427345	-	intergenic_sense	Cphy_1966	2427266	79	methyltransferase type 11	0	0	52.1014	0	0	0	0
2429007	+	intergenic_sense	Cphy_1968	2429017	10	von Willebrand factor type A	65.1293	0	32.5176	0	0	52.9825	0
2434787	+	intergenic_sense	Cphy_1973	2434856	69	ThiJ/PfpI domain-containing protein	0	0	42.8871	0	0	0	0
2436332	+	intergenic_sense	Cphy_1975	2436461	129	Ig domain-containing protein	0	0	81.7728	0	0	0	0
2436357	+	intergenic_sense	Cphy_1975	2436461	104	Ig domain-containing protein	129.433	0	97.4968	23.3604	0	88.3906	0
2436393	+	intergenic_sense	Cphy_1975	2436461	68	Ig domain-containing protein	0	0	32.5176	0	0	0	0
2436413	+	intergenic_sense	Cphy_1975	2436461	48	Ig domain-containing protein	116.982	0	55.2293	24.2681	0	76.7119	0
2440630	-	intergenic_sense	Cphy_1976	2440587	43	methyl-accepting chemotaxis sensory transducer	0	0	0	0	0	50.2771	0
2446711	+	intergenic_sense	Cphy_1981	2447051	340	5'-nucleotidase	83.747	75.2012	226.552	0	0	126.855	29.5798
2446850	+	intergenic_sense	Cphy_1981	2447051	201	5'-nucleotidase	0	0	0	0	0	41.8788	0
2469583	+	intergenic_sense	Cphy_2001	2469662	79	DEAD/DEAH box helicase	98.6157	0	0	0	0	0	0
2469620	+	intergenic_sense	Cphy_2001	2469662	42	DEAD/DEAH box helicase	44.0938	0	0	0	0	0	0
2471280	+	intergenic_sense	Cphy_2002	2471352	72	hypothetical protein	41.2748	0	100.455	41.132	0	0	69.7744
2477081	+	intergenic_sense	Cphy_2007	2477436	355	two component AraC family transcriptional regulator	0	125.233	100.173	0	0	0	0
2490732	+	intergenic_sense	Cphy_2016	2490733	1	hypothetical protein	0	26.8314	0	0	0	33.2777	0
2495441	+	intergenic_sense	Cphy_2021	2495717	276	hypothetical protein	0	39.8128	72.5305	0	0	0	0
2495452	+	intergenic_sense	Cphy_2021	2495717	265	hypothetical protein	62.1764	46.7977	0	0	0	106.168	0
2495458	+	intergenic_sense	Cphy_2021	2495717	259	hypothetical protein	46.2734	44.8138	0	0	0	85.6287	0
2495498	+	intergenic_sense	Cphy_2021	2495717	219	hypothetical protein	74.7546	72.4687	0	0	0	177.875	44.6882
2499263	-	intergenic_sense	Cphy_2023	2499246	17	hypothetical protein	182.721	0	0	0	0	0	0
2523574	+	intergenic_sense	Cphy_2044	2523737	163	hypothetical protein	32.6315	0	0	0	0	34.6868	0
2525060	+	intergenic_sense	Cphy_2045	2525098	38	hypothetical protein	0	0	0	0	0	27.1226	0
2525975	+	intergenic_sense	Cphy_2046	2526021	46	FAD-dependent pyridine nucleotide-disulfide oxidoreductase	0	54.2017	0	0	0	0	0
2526005	+	intergenic_sense	Cphy_2046	2526021	16	FAD-dependent pyridine nucleotide-disulfide oxidoreductase	0	0	0	0	0	33.3341	0
2526019	+	intergenic_sense	Cphy_2046	2526021	2	FAD-dependent pyridine nucleotide-disulfide oxidoreductase	0	0	0	0	0	60.0512	0
2532223	+	intergenic_sense	Cphy_2051	2532252	29	hypothetical protein	33.6952	0	0	0	0	0	0
2532235	+	intergenic_sense	Cphy_2051	2532252	17	hypothetical protein	70.5521	0	0	0	0	0	0
2532243	+	intergenic_sense	Cphy_2051	2532252	9	hypothetical protein	64.17	0	0	0	0	0	0
2540913	+	intergenic_sense	Cphy_2057	2540994	81	pyrrolidone-carboxylate peptidase	0	0	77.7153	0	0	0	0
2543510	+	intergenic_sense	Cphy_2059	2543795	285	hypothetical protein	67.5764	102.407	140.722	0	0	0	0
2544669	+	intergenic_sense	Cphy_2060	2544977	308	MATE efflux family protein	0	0	39.1395	0	0	0	0
2548903	+	intergenic_sense	Cphy_2064	2549113	210	mismatch repair ATPase	0	0	47.1984	0	0	27.6976	0
2548921	+	intergenic_sense	Cphy_2064	2549113	192	mismatch repair ATPase	91.8323	60.6476	123.055	0	34.2533	208.334	29.5798
2548924	+	intergenic_sense	Cphy_2064	2549113	189	mismatch repair ATPase	267.144	225.439	333.884	86.8025	208.547	654.953	90.6503
2548940	+	intergenic_sense	Cphy_2064	2549113	173	mismatch repair ATPase	0	0	0	0	0	35.4645	0
2557936	+	intergenic_sense	Cphy_2073	2558011	75	hypothetical protein	83.5838	0	0	0	0	0	0
2557943	+	intergenic_sense	Cphy_2073	2558011	68	hypothetical protein	100.632	0	0	0	0	0	0
2557949	+	intergenic_sense	Cphy_2073	2558011	62	hypothetical protein	58.695	0	0	0	0	0	0
2566170	+	intergenic_sense	Cphy_2080	2566265	95	cell wall hydrolase/autolysin	70.1573	138.297	219.001	0	0	0	0
2566192	+	intergenic_sense	Cphy_2080	2566265	73	cell wall hydrolase/autolysin	99.6728	0	143.794	34.2529	0	33.8526	0
2566207	+	intergenic_sense	Cphy_2080	2566265	58	cell wall hydrolase/autolysin	123.609	114.31	179.721	51.2594	0	43.8629	0
2571865	+	intergenic_sense	Cphy_2084	2571880	15	methyl-accepting chemotaxis sensory transducer	207.036	0	82.872	0	0	110.857	0
2571879	+	intergenic_sense	Cphy_2084	2571880	1	methyl-accepting chemotaxis sensory transducer	137.623	0	45.4515	0	0	0	0
2574254	+	intergenic_sense	Cphy_2085	2574440	186	Pyrrolo-quinoline quinone	0	56.0209	123.449	0	0	168.442	0
2574277	+	intergenic_sense	Cphy_2085	2574440	163	Pyrrolo-quinoline quinone	36.5143	0	62.9784	0	0	125.434	25.7231
2576186	+	intergenic_sense	Cphy_2086	2576711	525	Pyrrolo-quinoline quinone	0	0	34.2365	0	0	0	0
2576347	+	intergenic_sense	Cphy_2086	2576711	364	Pyrrolo-quinoline quinone	345.439	141.935	125.703	0	0	121.24	0
2576350	+	intergenic_sense	Cphy_2086	2576711	361	Pyrrolo-quinoline quinone	140.047	56.1033	54.3559	0	0	0	0
2576407	+	intergenic_sense	Cphy_2086	2576711	304	Pyrrolo-quinoline quinone	73.5343	37.7466	0	0	0	37.1329	0
2576446	+	intergenic_sense	Cphy_2086	2576711	265	Pyrrolo-quinoline quinone	102.469	0	0	0	0	68.6293	0
2581580	+	intergenic_sense	Cphy_2090	2581836	256	hypothetical protein	0	0	42.8871	0	0	0	0
2590517	-	intergenic_sense	Cphy_2094	2590483	34	PHP family histidinol phosphatase/hydrolase	363.834	172.675	144.949	0	155.977	410.433	25.7231
2592571	-	intergenic_sense	Cphy_2096	2592569	2	coat F domain-containing protein	0	0	0	132.971	29.1649	0	0
2592575	-	intergenic_sense	Cphy_2096	2592569	6	coat F domain-containing protein	0	0	0	105.646	0	0	0
2592768	-	intergenic_sense	Cphy_2097	2592764	4	hypothetical protein	0	0	0	70.3909	0	0	0
2592783	-	intergenic_sense	Cphy_2097	2592764	19	hypothetical protein	0	0	0	66.5932	0	0	0
2592792	-	intergenic_sense	Cphy_2097	2592764	28	hypothetical protein	101.941	0	0	636.621	337.071	0	33.1181
2596442	+	intergenic_sense	Cphy_2101	2596443	1	hypothetical protein	0	79.1242	0	130.894	0	0	0
2597737	+	intergenic_sense	Cphy_2102	2597738	1	integrase family protein	59.4911	35.2237	0	0	0	0	0
2601967	+	intergenic_sense	Cphy_2105	2602117	150	endo-1,4-beta-xylanase	0	182.512	0	0	0	0	0
2602042	+	intergenic_sense	Cphy_2105	2602117	75	endo-1,4-beta-xylanase	0	51.2222	0	0	106.979	0	0
2602068	+	intergenic_sense	Cphy_2105	2602117	49	endo-1,4-beta-xylanase	0	2936.07	0	32.9626	425.262	33.0184	1145.4
2602088	+	intergenic_sense	Cphy_2105	2602117	29	endo-1,4-beta-xylanase	0	50.481	0	0	0	0	0
2605433	+	intergenic_sense	Cphy_2108	2605495	62	endo-1,4-beta-xylanase	0	0	0	0	97.4727	0	0
2610858	+	intergenic_sense	Cphy_2111	2610968	110	XRE family transcriptional regulator	0	0	32.5176	0	0	0	0
2616600	+	intergenic_sense	Cphy_2117	2616794	194	rubredoxin-type Fe(Cys)4 protein	164.303	161.4	900.237	81.3805	47.334	1046.22	176.559
2616609	+	intergenic_sense	Cphy_2117	2616794	185	rubredoxin-type Fe(Cys)4 protein	0	0	0	0	0	38.08	0
2616622	+	intergenic_sense	Cphy_2117	2616794	172	rubredoxin-type Fe(Cys)4 protein	76.1152	35.306	0	34.4441	0	484.643	43.7328
2616639	+	intergenic_sense	Cphy_2117	2616794	155	rubredoxin-type Fe(Cys)4 protein	98.7723	0	0	0	57.1134	31.2936	0
2616683	+	intergenic_sense	Cphy_2117	2616794	111	rubredoxin-type Fe(Cys)4 protein	177.602	305.334	0	0	0	0	0
2616724	+	intergenic_sense	Cphy_2117	2616794	70	rubredoxin-type Fe(Cys)4 protein	0	0	0	0	0	61.0651	0
2616781	+	intergenic_sense	Cphy_2117	2616794	13	rubredoxin-type Fe(Cys)4 protein	51.9638	0	0	0	0	89.3377	0
2617388	+	intergenic_sense	Cphy_2118	2617414	26	hypothetical protein	60.8745	0	0	0	34.2533	0	0
2634608	-	intergenic_sense	Cphy_2128	2634589	19	mannan endo-1,4-beta-mannosidase	0	0	0	0	57.6101	0	0
2634666	-	intergenic_sense	Cphy_2128	2634589	77	mannan endo-1,4-beta-mannosidase	74.0401	0	121.476	0	183.801	212.823	33.755
2634793	+	intergenic_sense	Cphy_2129	2634921	128	ArsR family transcriptional regulator	117.86	0	71.9108	0	0	151.643	0
2639863	-	intergenic_sense	Cphy_2132	2639602	261	P-type HAD superfamily ATPase	68.1637	0	229.906	0	0	0	0
2640071	+	intergenic_sense	Cphy_2133	2640085	14	hypothetical protein	0	42.9946	0	0	0	0	0
2640081	+	intergenic_sense	Cphy_2133	2640085	4	hypothetical protein	216.149	170.406	87.7469	44.189	0	68.6857	0
2650758	+	intergenic_sense	Cphy_2142	2650834	76	hypothetical protein	40.7168	0	0	0	0	0	0
2650779	+	intergenic_sense	Cphy_2142	2650834	55	hypothetical protein	262.377	0	0	47.8198	0	0	48.5449
2650788	+	intergenic_sense	Cphy_2142	2650834	46	hypothetical protein	54.9688	0	0	0	0	0	0
2660235	+	intergenic_sense	Cphy_2150	2660334	99	phosphodiesterase	68.5063	100.588	327.768	0	101.841	210.603	0
2668431	+	intergenic_sense	Cphy_2158	2668476	45	hypothetical protein	0	34.3552	0	0	0	97.0712	0
2668448	+	intergenic_sense	Cphy_2158	2668476	28	hypothetical protein	0	0	0	0	0	81.9198	0
2676793	+	intergenic_sense	Cphy_2169	2677724	931	hypothetical protein	0	0	44.0424	0	0	0	0
2678951	+	intergenic_sense	Cphy_2170	2678983	32	hypothetical protein	94.7785	0	0	0	0	56.06	0
2678961	+	intergenic_sense	Cphy_2170	2678983	22	hypothetical protein	87.6003	0	0	0	0	0	0
2678964	+	intergenic_sense	Cphy_2170	2678983	19	hypothetical protein	257.133	96.7772	84.5909	31.1472	0	181.414	0
2678967	+	intergenic_sense	Cphy_2170	2678983	16	hypothetical protein	934.016	291.2	346.592	97.5734	0	586.832	0
2678968	+	intergenic_sense	Cphy_2170	2678983	15	hypothetical protein	0	0	0	0	0	0	78.4433
2678970	+	intergenic_sense	Cphy_2170	2678983	13	hypothetical protein	263.917	0	117.954	32.0549	33.1362	167.233	0
2678973	+	intergenic_sense	Cphy_2170	2678983	10	hypothetical protein	55.1026	0	0	0	0	0	0
2692994	-	intergenic_sense	Cphy_2181	2692935	59	threonine aldolase	91.7213	68.1715	0	0	0	0	0
2693016	-	intergenic_sense	Cphy_2181	2692935	81	threonine aldolase	0	0	62.1891	0	0	0	0
2702783	+	intergenic_sense	Cphy_2188	2702785	2	hypothetical protein	40.769	0	0	0	0	0	0
2710567	-	intergenic_sense	Cphy_2194	2710530	37	hypothetical protein	0	0	0	0	0	27.6976	0
2710570	-	intergenic_sense	Cphy_2194	2710530	40	hypothetical protein	57.6019	0	0	0	0	66.9609	0
2723725	-	intergenic_sense	Cphy_2208	2723719	6	hypothetical protein	70.924	69.9083	130.662	0	0	105.672	0
2723731	-	intergenic_sense	Cphy_2208	2723719	12	hypothetical protein	614.387	604.41	667.794	36.044	262.732	602.412	29.8983
2723734	-	intergenic_sense	Cphy_2208	2723719	15	hypothetical protein	0	31.5853	65.3451	0	46.366	61.3808	0
2723745	-	intergenic_sense	Cphy_2208	2723719	26	hypothetical protein	135.786	145.604	0	0	0	185.372	0
2723754	-	intergenic_sense	Cphy_2208	2723719	35	hypothetical protein	641.09	694.576	862.393	0	259.58	853.402	0
2723765	-	intergenic_sense	Cphy_2208	2723719	46	hypothetical protein	46.2734	121.677	192.006	0	0	55.1924	0
2723773	-	intergenic_sense	Cphy_2208	2723719	54	hypothetical protein	47.4709	65.1993	336.925	0	52.5217	62.2945	0
2735555	-	intergenic_sense	Cphy_2214	2735244	311	nucleotide sugar dehydrogenase	54.6784	0	0	0	54.3087	0	0
2735577	-	intergenic_sense	Cphy_2214	2735244	333	nucleotide sugar dehydrogenase	0	0	124.942	0	39.0436	63.5009	0
2745451	-	intergenic_sense	Cphy_2224	2745414	37	No annotation found: putative pseudogene	0	0	41.1402	0	0	58.3264	0
2745467	-	intergenic_sense	Cphy_2224	2745414	53	No annotation found: putative pseudogene	0	0	45.7613	0	0	35.8367	0
2745535	-	intergenic_sense	Cphy_2224	2745414	121	No annotation found: putative pseudogene	110.607	58.1247	121.11	20.4704	0	180.108	0
2755513	-	intergenic_sense	Cphy_2235	2755505	8	GntR family transcriptional regulator	0	50.481	0	0	0	0	0
2755547	-	intergenic_sense	Cphy_2235	2755505	42	GntR family transcriptional regulator	39.5194	0	0	0	0	0	0
2755577	-	intergenic_sense	Cphy_2235	2755505	72	GntR family transcriptional regulator	87.3328	69.9532	0	0	0	0	0
2755587	-	intergenic_sense	Cphy_2235	2755505	82	GntR family transcriptional regulator	46.7791	0	0	0	0	0	0
2755594	-	intergenic_sense	Cphy_2235	2755505	89	GntR family transcriptional regulator	0	198.495	0	0	0	0	0
2755604	-	intergenic_sense	Cphy_2235	2755505	99	GntR family transcriptional regulator	192.51	203.706	0	0	0	0	29.8983
2758576	+	intergenic_sense	Cphy_2239	2758623	47	AraC family transcriptional regulator	0	0	39.4213	0	0	0	0
2764295	-	intergenic_sense	Cphy_2243	2764294	1	periplasmic binding protein/LacI transcriptional regulator	93.3201	0	0	0	0	0	0
2764305	-	intergenic_sense	Cphy_2243	2764294	11	periplasmic binding protein/LacI transcriptional regulator	0	0	0	0	0	151.925	0
2764306	-	intergenic_sense	Cphy_2243	2764294	12	periplasmic binding protein/LacI transcriptional regulator	0	0	121.955	0	0	0	0
2764309	-	intergenic_sense	Cphy_2243	2764294	15	periplasmic binding protein/LacI transcriptional regulator	1615.09	0	245.546	0	0	358.714	0
2764312	-	intergenic_sense	Cphy_2243	2764294	18	periplasmic binding protein/LacI transcriptional regulator	390.74	0	0	0	0	0	0
2764313	-	intergenic_sense	Cphy_2243	2764294	19	periplasmic binding protein/LacI transcriptional regulator	0	0	0	0	0	74.0066	0
2764318	-	intergenic_sense	Cphy_2243	2764294	24	periplasmic binding protein/LacI transcriptional regulator	496.132	0	119.081	0	0	0	0
2764322	-	intergenic_sense	Cphy_2243	2764294	28	periplasmic binding protein/LacI transcriptional regulator	895.613	0	170.789	0	0	168.901	0
2764330	-	intergenic_sense	Cphy_2243	2764294	36	periplasmic binding protein/LacI transcriptional regulator	1750.1	0	0	0	0	377.674	0
2764336	-	intergenic_sense	Cphy_2243	2764294	42	periplasmic binding protein/LacI transcriptional regulator	40.769	0	0	0	0	0	0
2764340	-	intergenic_sense	Cphy_2243	2764294	46	periplasmic binding protein/LacI transcriptional regulator	360.085	0	79.4062	0	0	84.3325	0
2764344	-	intergenic_sense	Cphy_2243	2764294	50	periplasmic binding protein/LacI transcriptional regulator	468.157	0	104.682	0	0	196.453	0
2764350	-	intergenic_sense	Cphy_2243	2764294	56	periplasmic binding protein/LacI transcriptional regulator	16025	327.187	4503.54	0	59.2481	2507.06	0
2770076	-	intergenic_sense	Cphy_2249	2769996	80	hypothetical protein	0	0	0	0	0	89.2247	0
2770079	-	intergenic_sense	Cphy_2249	2769996	83	hypothetical protein	128.8	235.253	275.188	0	233.071	505.651	33.755
2776048	-	intergenic_sense	Cphy_2253	2775952	96	two component AraC family transcriptional regulator	0	0	0	0	0	37.2458	0
2776079	-	intergenic_sense	Cphy_2253	2775952	127	two component AraC family transcriptional regulator	0	0	0	0	0	29.9409	0
2776100	-	intergenic_sense	Cphy_2253	2775952	148	two component AraC family transcriptional regulator	63.5598	53.5804	0	0	0	122.153	0
2776121	-	intergenic_sense	Cphy_2253	2775952	169	two component AraC family transcriptional regulator	0	0	0	0	0	55.8572	0
2776170	-	intergenic_sense	Cphy_2253	2775952	218	two component AraC family transcriptional regulator	83.2118	91.8659	0	0	0	155.86	0
2776182	-	intergenic_sense	Cphy_2253	2775952	230	two component AraC family transcriptional regulator	55.1548	0	0	0	0	109.787	0
2776202	-	intergenic_sense	Cphy_2253	2775952	250	two component AraC family transcriptional regulator	72.9242	0	141.651	0	56.0957	199.589	0
2777223	-	intergenic_sense	Cphy_2254	2777086	137	N-acetyltransferase GCN5	37.206	0	33.9547	0	0	0	0
2783886	-	intergenic_sense	Cphy_2258	2783832	54	cell wall hydrolase/autolysin	50.5575	0	0	0	0	0	0
2784049	+	intergenic_sense	Cphy_2259	2784064	15	PP-loop domain-containing protein	95.2027	0	0	0	0	0	0
2785688	-	intergenic_sense	Cphy_2260	2785681	7	hypothetical protein	0	0	0	0	24.1262	0	0
2785700	-	intergenic_sense	Cphy_2260	2785681	19	hypothetical protein	0	0	96.1438	0	184.099	0	0
2787918	-	intergenic_sense	Cphy_2261	2787524	394	phosphoglucomutase/phosphomannomutase alpha/beta/subunit	0	0	118.32	0	0	0	0
2818421	-	intergenic_sense	Cphy_2284	2818384	37	signal peptidase I	41.8327	0	0	0	0	0	0
2818437	-	intergenic_sense	Cphy_2284	2818384	53	signal peptidase I	599.394	312.888	363.218	76.4352	0	437.546	0
2818513	-	intergenic_sense	Cphy_2284	2818384	129	signal peptidase I	0	0	0	0	0	29.1067	0
2818585	-	intergenic_sense	Cphy_2284	2818384	201	signal peptidase I	0	0	31.3623	0	0	0	0
2818590	-	intergenic_sense	Cphy_2284	2818384	206	signal peptidase I	66.8847	0	0	0	0	89.7098	0
2818606	-	intergenic_sense	Cphy_2284	2818384	222	signal peptidase I	0	0	35.3918	0	0	0	0
2818611	-	intergenic_sense	Cphy_2284	2818384	227	signal peptidase I	74.5458	0	0	0	0	89.9126	0
2818640	-	intergenic_sense	Cphy_2284	2818384	256	signal peptidase I	0	0	0	0	0	43.8629	0
2818688	-	intergenic_sense	Cphy_2284	2818384	304	signal peptidase I	0	0	45.4515	0	0	0	0
2818694	-	intergenic_sense	Cphy_2284	2818384	310	signal peptidase I	59.1191	71.0687	0	0	0	56.7479	0
2818697	-	intergenic_sense	Cphy_2284	2818384	313	signal peptidase I	42.2047	0	0	0	0	69.1144	0
2818730	-	intergenic_sense	Cphy_2284	2818384	346	signal peptidase I	236.046	121.625	219.734	45.2637	0	206.17	69.7744
2821292	-	intergenic_sense	Cphy_2287	2821262	30	oxidoreductase FAD/NAD(P)-binding subunit	79.5444	42.4181	37.9842	0	0	0	0
2823364	-	intergenic_sense	Cphy_2289	2823359	5	peptidase M23B	1498.12	842.777	0	134.981	120.11	0	33.755
2823524	+	intergenic_sense	Cphy_2290	2823526	2	FliA/WhiG family RNA polymerase sigma factor	0	0	0	22.2858	0	0	0
2830347	-	intergenic_sense	Cphy_2296	2830334	13	hypothetical protein	0	43.9454	0	0	0	0	0
2831267	-	intergenic_sense	Cphy_2298	2831266	1	hypothetical protein	209.982	88.6768	0	0	41.2776	182.88	26.0416
2831270	-	intergenic_sense	Cphy_2298	2831266	4	hypothetical protein	0	265.656	199.051	53.6243	0	486.514	0
2831275	-	intergenic_sense	Cphy_2298	2831266	9	hypothetical protein	69.8081	43.6983	0	0	0	0	0
2831278	-	intergenic_sense	Cphy_2298	2831266	12	hypothetical protein	50.3715	36.1744	0	0	0	0	0
2831298	-	intergenic_sense	Cphy_2298	2831266	32	hypothetical protein	103.288	66.1876	56.1028	0	0	119.515	33.4366
2831312	-	intergenic_sense	Cphy_2298	2831266	46	hypothetical protein	56.8058	0	0	0	0	0	0
2831315	-	intergenic_sense	Cphy_2298	2831266	49	hypothetical protein	238.79	88.7592	79.9698	22.0945	51.4047	180.523	22.1849
2831328	-	intergenic_sense	Cphy_2298	2831266	62	hypothetical protein	0	0	0	0	0	49.1272	0
2831337	-	intergenic_sense	Cphy_2298	2831266	71	hypothetical protein	0	0	138.383	0	0	0	0
2831342	-	intergenic_sense	Cphy_2298	2831266	76	hypothetical protein	0	840.981	801.079	99.1035	274.672	1501.74	0
2831348	-	intergenic_sense	Cphy_2298	2831266	82	hypothetical protein	0	0	0	0	0	50.2207	0
2831362	-	intergenic_sense	Cphy_2298	2831266	96	hypothetical protein	0	0	58.4414	0	0	0	0
2832923	+	intergenic_sense	Cphy_2300	2833053	130	phosphotransferase system, phosphocarrier protein HPr	170.528	329.867	971.978	89.6925	166.872	556.628	348.27
2832937	+	intergenic_sense	Cphy_2300	2833053	116	phosphotransferase system, phosphocarrier protein HPr	0	0	46.3249	0	0	0	0
2832987	+	intergenic_sense	Cphy_2300	2833053	66	phosphotransferase system, phosphocarrier protein HPr	0	0	0	0	0	31.6093	0
2836803	-	intergenic_sense	Cphy_2303	2836741	62	hypothetical protein	0	37.8289	69.9382	0	0	0	0
2855099	-	intergenic_sense	Cphy_2315	2855026	73	GTP-binding protein LepA	59.8925	0	33.6729	0	0	38.0236	0
2855388	-	intergenic_sense	Cphy_2315	2855026	362	GTP-binding protein LepA	38.6417	0	0	0	0	0	0
2858172	-	intergenic_sense	Cphy_2317	2858162	10	germination protease	370.543	0	0	0	47.1353	0	32.7996
2858308	+	intergenic_sense	Cphy_2318	2858396	88	30S ribosomal protein S20	108.747	136.433	181.552	0	0	0	0
2858331	+	intergenic_sense	Cphy_2318	2858396	65	30S ribosomal protein S20	0	33.4868	0	0	0	0	0
2858356	+	intergenic_sense	Cphy_2318	2858396	40	30S ribosomal protein S20	95.7084	99.053	74.4752	23.5517	0	0	0
2870007	-	intergenic_sense	Cphy_2329	2869994	13	deoxyadenosine kinase	94.622	67.2207	59.2868	0	0	84.8176	51.7647
2871768	-	intergenic_sense	Cphy_2330	2871740	28	hypothetical protein	41.4607	0	0	30.2395	0	270.087	0
2875669	-	intergenic_sense	Cphy_2332	2875661	8	Beta-N-acetylhexosaminidase	42.0187	0	0	0	0	0	0
2875674	-	intergenic_sense	Cphy_2332	2875661	13	Beta-N-acetylhexosaminidase	103.05	0	0	0	0	0	0
2875693	-	intergenic_sense	Cphy_2332	2875661	32	Beta-N-acetylhexosaminidase	48.5867	0	0	0	0	0	0
2875712	-	intergenic_sense	Cphy_2332	2875661	51	Beta-N-acetylhexosaminidase	100.922	0	0	0	0	0	0
2875715	-	intergenic_sense	Cphy_2332	2875661	54	Beta-N-acetylhexosaminidase	66.7509	0	0	0	0	0	0
2875731	-	intergenic_sense	Cphy_2332	2875661	70	Beta-N-acetylhexosaminidase	96.2436	0	0	0	0	0	0
2875734	-	intergenic_sense	Cphy_2332	2875661	73	Beta-N-acetylhexosaminidase	277.425	0	0	28.4484	0	0	0
2875741	-	intergenic_sense	Cphy_2332	2875661	80	Beta-N-acetylhexosaminidase	43.2683	0	0	0	0	0	0
2875748	-	intergenic_sense	Cphy_2332	2875661	87	Beta-N-acetylhexosaminidase	85.2348	0	0	0	0	0	0
2875755	-	intergenic_sense	Cphy_2332	2875661	94	Beta-N-acetylhexosaminidase	211.588	0	0	0	0	0	0
2876396	-	intergenic_sense	Cphy_2333	2876390	6	GatB/YqeY domain-containing protein	135.042	39.9775	75.6305	22.644	0	0	0
2876408	-	intergenic_sense	Cphy_2333	2876390	18	GatB/YqeY domain-containing protein	0	0	0	0	0	37.5051	0
2876426	-	intergenic_sense	Cphy_2333	2876390	36	GatB/YqeY domain-containing protein	41.4607	0	0	0	0	0	0
2876453	-	intergenic_sense	Cphy_2333	2876390	63	GatB/YqeY domain-containing protein	91.6985	56.0209	135.565	0	0	0	0
2876601	+	intergenic_sense	Cphy_2334	2876608	7	GTP cyclohydrolase I	0	0	0	33.5121	0	0	29.5798
2880678	-	intergenic_sense	Cphy_2336	2880664	14	group 1 glycosyl transferase	0	0	0	0	0	60.6031	0
2880687	-	intergenic_sense	Cphy_2336	2880664	23	group 1 glycosyl transferase	35.2646	0	0	0	0	56.2294	0
2907954	-	intergenic_sense	Cphy_2354	2907831	123	CopY family transcriptional regulator	0	0	0	0	0	31.8685	0
2929213	-	intergenic_sense	Cphy_2377	2929115	98	hypothetical protein	48.6683	41.9615	77.7153	0	0	45.1821	0
2940484	-	intergenic_sense	Cphy_2384	2940348	136	NLP/P60 protein	0	0	0	0	0	75.4722	0
2940505	-	intergenic_sense	Cphy_2384	2940348	157	NLP/P60 protein	46.355	255.257	423.996	40.7738	0	0	0
2942304	-	intergenic_sense	Cphy_2385	2942294	10	stage IV sporulation protein A	485.391	0	0	28.2572	96.604	0	0
2942309	-	intergenic_sense	Cphy_2385	2942294	15	stage IV sporulation protein A	53.1612	0	0	0	0	0	0
2942324	-	intergenic_sense	Cphy_2385	2942294	30	stage IV sporulation protein A	518.303	0	0	27.1582	73.4955	0	0
2952950	+	intergenic_sense	Cphy_2396	2952992	42	hypothetical protein	0	37.0429	0	60.8373	0	0	0
2958941	-	intergenic_sense	Cphy_2403	2958937	4	50S ribosomal protein L19	84.9966	100.999	269.694	0	0	63.3084	0
2958947	-	intergenic_sense	Cphy_2403	2958937	10	50S ribosomal protein L19	168.894	158.173	0	161.899	0	103.462	44.0513
2958952	-	intergenic_sense	Cphy_2403	2958937	15	50S ribosomal protein L19	0	0	73.9116	27.7077	0	0	0
2958964	-	intergenic_sense	Cphy_2403	2958937	27	50S ribosomal protein L19	0	0	0	33.3209	0	0	0
2958968	-	intergenic_sense	Cphy_2403	2958937	31	50S ribosomal protein L19	112.28	114.932	253.548	77.8438	0	73.3187	0
2958972	-	intergenic_sense	Cphy_2403	2958937	35	50S ribosomal protein L19	55.1026	46.633	0	51.2594	0	0	0
2958977	-	intergenic_sense	Cphy_2403	2958937	40	50S ribosomal protein L19	74.3826	89.0511	0	78.0594	0	0	0
2958981	-	intergenic_sense	Cphy_2403	2958937	44	50S ribosomal protein L19	80.3406	85.4127	223.961	74.8111	0	51.3141	0
2958990	-	intergenic_sense	Cphy_2403	2958937	53	50S ribosomal protein L19	52.2313	39.8952	0	48.178	0	0	22.1849
2958998	-	intergenic_sense	Cphy_2403	2958937	61	50S ribosomal protein L19	93.9008	108.149	248.674	91.6263	0	85.0204	37.2933
2959022	-	intergenic_sense	Cphy_2403	2958937	85	50S ribosomal protein L19	0	28.6506	0	0	0	0	0
2959026	-	intergenic_sense	Cphy_2403	2958937	89	50S ribosomal protein L19	36.3283	48.2875	90.0014	23.5517	0	0	0
2959031	-	intergenic_sense	Cphy_2403	2958937	94	50S ribosomal protein L19	0	0	77.0676	0	0	0	0
2959044	-	intergenic_sense	Cphy_2403	2958937	107	50S ribosomal protein L19	0	0	82.5341	0	0	0	0
2959045	-	intergenic_sense	Cphy_2403	2958937	108	50S ribosomal protein L19	0	34.3552	0	0	0	0	0
2959051	-	intergenic_sense	Cphy_2403	2958937	114	50S ribosomal protein L19	0	220.348	0	172.172	0	0	41.4685
2959052	-	intergenic_sense	Cphy_2403	2958937	115	50S ribosomal protein L19	0	0	0	0	0	126.358	0
2959060	-	intergenic_sense	Cphy_2403	2958937	123	50S ribosomal protein L19	59.2529	55.4819	116.743	23.5517	0	37.1894	0
2959063	-	intergenic_sense	Cphy_2403	2958937	126	50S ribosomal protein L19	111.217	0	0	78.9914	0	67.8516	48.5449
2959069	-	intergenic_sense	Cphy_2403	2958937	132	50S ribosomal protein L19	1392.26	2243.97	6272.94	417.531	39.0933	698.037	201.256
2965193	-	intergenic_sense	Cphy_2410	2965071	122	helix-turn-helix protein YlxM/p13 family protein	0	38.6973	113.925	35.1606	0	0	51.1278
2971159	-	intergenic_sense	Cphy_2417	2971149	10	N-acetyltransferase GCN5	40.0773	0	0	0	0	0	0
2971219	-	intergenic_sense	Cphy_2417	2971149	70	N-acetyltransferase GCN5	54.4925	50.6457	109.078	0	0	0	0
2972732	-	intergenic_sense	Cphy_2418	2972706	26	aldehyde dehydrogenase	123.824	0	0	0	0	0	0
2972741	-	intergenic_sense	Cphy_2418	2972706	35	aldehyde dehydrogenase	55.9281	0	0	0	0	0	0
2972767	-	intergenic_sense	Cphy_2418	2972706	61	aldehyde dehydrogenase	106.195	0	0	0	0	56.4886	0
2972780	-	intergenic_sense	Cphy_2418	2972706	74	aldehyde dehydrogenase	54.3587	0	0	0	0	0	0
2972897	-	intergenic_sense	Cphy_2418	2972706	191	aldehyde dehydrogenase	68.1637	0	94.115	0	0	0	0
2986641	-	intergenic_sense	Cphy_2432	2986585	56	hypothetical protein	62.5256	0	75.9123	0	0	29.6817	0
2986719	-	intergenic_sense	Cphy_2432	2986585	134	hypothetical protein	63.1357	112.499	158.051	0	0	0	0
2992137	-	intergenic_sense	Cphy_2437	2992094	43	propionyl-CoA carboxylase	196.859	167.239	299.421	29.8813	558.054	250.926	25.7231
2994168	-	intergenic_sense	Cphy_2439	2994147	21	recA protein	64.1178	0	0	46.0044	0	0	0
2994190	-	intergenic_sense	Cphy_2439	2994147	43	recA protein	48.4823	0	0	0	0	0	0
2994338	-	intergenic_sense	Cphy_2439	2994147	191	recA protein	95.3431	77.3947	73.404	0	70.1942	43.9758	0
2994612	+	intergenic_sense	Cphy_2440	2994740	128	BFD/(2Fe-2S)-binding domain-containing protein	44.9715	59.9888	180.679	0	0	0	32.7996
2994660	+	intergenic_sense	Cphy_2440	2994740	80	BFD/(2Fe-2S)-binding domain-containing protein	348.31	1333.71	0	37.6681	78.2859	0	36.3379
3004707	-	intergenic_sense	Cphy_2447	3004705	2	fatty acid/phospholipid synthesis protein PlsX	69.8081	50.0243	0	0	0	0	0
3004713	-	intergenic_sense	Cphy_2447	3004705	8	fatty acid/phospholipid synthesis protein PlsX	79.3063	83.6384	88.3947	0	0	0	0
3010867	-	intergenic_sense	Cphy_2452	3010793	74	hypothetical protein	150.661	128.085	160.334	18.2967	80.1226	0	0
3014569	-	intergenic_sense	Cphy_2455	3014287	282	MiaB-like tRNA modifying enzyme YliG	69.9419	52.2553	96.1718	0	0	0	0
3020416	-	intergenic_sense	Cphy_2459	3020405	11	hypothetical protein	0	32.3713	0	0	0	0	0
3020435	-	intergenic_sense	Cphy_2459	3020405	30	hypothetical protein	0	47.0073	111.98	0	0	0	0
3025121	-	intergenic_sense	Cphy_2463	3024975	146	iron-containing alcohol dehydrogenase	148.296	0	206.912	0	0	71.5271	0
3028759	-	intergenic_sense	Cphy_2466	3028755	4	extracellular solute-binding protein	0	0	0	0	0	38.8013	0
3028767	-	intergenic_sense	Cphy_2466	3028755	12	extracellular solute-binding protein	0	0	0	0	0	53.2083	0
3028799	-	intergenic_sense	Cphy_2466	3028755	44	extracellular solute-binding protein	0	0	0	24.6506	0	46.1062	0
3028805	-	intergenic_sense	Cphy_2466	3028755	50	extracellular solute-binding protein	975.194	405.472	54.4119	3429.33	260.697	5930.98	1375.04
3028808	-	intergenic_sense	Cphy_2466	3028755	53	extracellular solute-binding protein	0	0	0	0	0	112.605	0
3028809	-	intergenic_sense	Cphy_2466	3028755	54	extracellular solute-binding protein	0	0	0	34.945	0	0	0
3028813	-	intergenic_sense	Cphy_2466	3028755	58	extracellular solute-binding protein	0	0	0	0	0	52.464	0
3028816	-	intergenic_sense	Cphy_2466	3028755	61	extracellular solute-binding protein	0	0	0	0	0	40.0076	0
3029886	-	intergenic_sense	Cphy_2467	3029881	5	LacI family transcriptional regulator	0	0	0	0	0	65.2361	0
3029894	-	intergenic_sense	Cphy_2467	3029881	13	LacI family transcriptional regulator	0	0	0	80.2087	0	164.415	0
3029899	-	intergenic_sense	Cphy_2467	3029881	18	LacI family transcriptional regulator	0	0	0	76.9604	0	132.197	0
3029902	-	intergenic_sense	Cphy_2467	3029881	21	LacI family transcriptional regulator	0	0	0	43.9978	0	81.9763	0
3029907	-	intergenic_sense	Cphy_2467	3029881	26	LacI family transcriptional regulator	0	0	0	0	0	75.0435	0
3029908	-	intergenic_sense	Cphy_2467	3029881	27	LacI family transcriptional regulator	0	0	0	35.877	0	0	0
3033097	-	intergenic_sense	Cphy_2470	3033074	23	peptidase U4 sporulation factor SpoIIGA	64.4375	0	0	0	0	0	0
3067847	-	intergenic_sense	Cphy_2497	3067844	3	sporulation transcriptional activator Spo0A	0	0	98.7081	0	0	0	0
3067850	-	intergenic_sense	Cphy_2497	3067844	6	sporulation transcriptional activator Spo0A	0	0	0	0	0	55.9701	0
3067853	-	intergenic_sense	Cphy_2497	3067844	9	sporulation transcriptional activator Spo0A	0	0	76.2502	0	0	234.117	0
3067856	-	intergenic_sense	Cphy_2497	3067844	12	sporulation transcriptional activator Spo0A	0	0	62.4428	0	0	0	0
3067864	-	intergenic_sense	Cphy_2497	3067844	20	sporulation transcriptional activator Spo0A	0	58.7909	0	0	0	124.25	0
3067870	-	intergenic_sense	Cphy_2497	3067844	26	sporulation transcriptional activator Spo0A	0	0	92.3681	0	0	221.943	0
3067875	-	intergenic_sense	Cphy_2497	3067844	31	sporulation transcriptional activator Spo0A	0	106.255	227.567	20.4704	0	597.296	0
3067880	-	intergenic_sense	Cphy_2497	3067844	36	sporulation transcriptional activator Spo0A	0	0	35.6736	0	0	75.698	0
3067884	-	intergenic_sense	Cphy_2497	3067844	40	sporulation transcriptional activator Spo0A	0	0	49.7908	0	0	77.3099	0
3067887	-	intergenic_sense	Cphy_2497	3067844	43	sporulation transcriptional activator Spo0A	0	0	32.7994	0	0	0	0
3067892	-	intergenic_sense	Cphy_2497	3067844	48	sporulation transcriptional activator Spo0A	0	0	81.7167	0	0	158.881	0
3067896	-	intergenic_sense	Cphy_2497	3067844	52	sporulation transcriptional activator Spo0A	0	0	0	0	0	32.4435	0
3067900	-	intergenic_sense	Cphy_2497	3067844	56	sporulation transcriptional activator Spo0A	0	0	0	0	0	57.8079	0
3067906	-	intergenic_sense	Cphy_2497	3067844	62	sporulation transcriptional activator Spo0A	190.755	384.69	765.913	97.2152	98.1681	3164.69	141.141
3067910	-	intergenic_sense	Cphy_2497	3067844	66	sporulation transcriptional activator Spo0A	0	219.914	289.165	0	35.2709	567.897	0
3067915	-	intergenic_sense	Cphy_2497	3067844	71	sporulation transcriptional activator Spo0A	0	113.285	197.332	0	0	570.307	0
3067918	-	intergenic_sense	Cphy_2497	3067844	74	sporulation transcriptional activator Spo0A	0	0	0	0	0	63.7935	0
3067920	-	intergenic_sense	Cphy_2497	3067844	76	sporulation transcriptional activator Spo0A	0	0	42.0137	0	0	0	0
3067923	-	intergenic_sense	Cphy_2497	3067844	79	sporulation transcriptional activator Spo0A	0	0	58.1316	0	0	112.312	0
3067927	-	intergenic_sense	Cphy_2497	3067844	83	sporulation transcriptional activator Spo0A	0	0	0	0	0	415.418	0
3067935	-	intergenic_sense	Cphy_2497	3067844	91	sporulation transcriptional activator Spo0A	0	0	44.606	0	0	0	0
3067940	-	intergenic_sense	Cphy_2497	3067844	96	sporulation transcriptional activator Spo0A	0	0	71.9669	0	0	0	0
3067943	-	intergenic_sense	Cphy_2497	3067844	99	sporulation transcriptional activator Spo0A	0	0	68.1912	0	0	145.477	0
3067947	-	intergenic_sense	Cphy_2497	3067844	103	sporulation transcriptional activator Spo0A	0	0	0	0	0	193.511	0
3067955	-	intergenic_sense	Cphy_2497	3067844	111	sporulation transcriptional activator Spo0A	0	0	76.8138	0	0	179.16	0
3067960	-	intergenic_sense	Cphy_2497	3067844	116	sporulation transcriptional activator Spo0A	0	0	32.7994	0	0	0	0
3067964	-	intergenic_sense	Cphy_2497	3067844	120	sporulation transcriptional activator Spo0A	0	34.3552	97.4968	0	0	241.432	0
3067969	-	intergenic_sense	Cphy_2497	3067844	125	sporulation transcriptional activator Spo0A	0	0	0	0	0	124.34	0
3067977	-	intergenic_sense	Cphy_2497	3067844	133	sporulation transcriptional activator Spo0A	0	54.2017	0	0	0	249.707	0
3067986	-	intergenic_sense	Cphy_2497	3067844	142	sporulation transcriptional activator Spo0A	0	0	51.1999	0	0	111.85	0
3067990	-	intergenic_sense	Cphy_2497	3067844	146	sporulation transcriptional activator Spo0A	0	0	104.119	0	0	302.464	0
3067995	-	intergenic_sense	Cphy_2497	3067844	151	sporulation transcriptional activator Spo0A	0	0	0	0	0	85.911	0
3068004	-	intergenic_sense	Cphy_2497	3067844	160	sporulation transcriptional activator Spo0A	46.6454	63.8742	223.172	0	40.3096	648.913	0
3068009	-	intergenic_sense	Cphy_2497	3067844	165	sporulation transcriptional activator Spo0A	0	0	60.4141	0	0	123.822	0
3068013	-	intergenic_sense	Cphy_2497	3067844	169	sporulation transcriptional activator Spo0A	0	0	121.73	0	0	155.544	0
3068018	-	intergenic_sense	Cphy_2497	3067844	174	sporulation transcriptional activator Spo0A	0	0	94.3408	0	0	0	0
3068025	-	intergenic_sense	Cphy_2497	3067844	181	sporulation transcriptional activator Spo0A	0	0	85.4644	0	0	149.479	0
3068028	-	intergenic_sense	Cphy_2497	3067844	184	sporulation transcriptional activator Spo0A	0	0	0	0	0	67.0174	0
3068037	-	intergenic_sense	Cphy_2497	3067844	193	sporulation transcriptional activator Spo0A	0	56.8894	0	0	0	250.924	0
3068041	-	intergenic_sense	Cphy_2497	3067844	197	sporulation transcriptional activator Spo0A	0	0	0	0	0	45.3285	0
3068047	-	intergenic_sense	Cphy_2497	3067844	203	sporulation transcriptional activator Spo0A	0	0	59.5406	0	0	59.0476	0
3068053	-	intergenic_sense	Cphy_2497	3067844	209	sporulation transcriptional activator Spo0A	0	0	0	0	0	456.057	0
3068056	-	intergenic_sense	Cphy_2497	3067844	212	sporulation transcriptional activator Spo0A	0	0	0	0	0	43.9193	0
3068066	-	intergenic_sense	Cphy_2497	3067844	222	sporulation transcriptional activator Spo0A	0	36.9605	69.3185	0	0	338.074	0
3068073	-	intergenic_sense	Cphy_2497	3067844	229	sporulation transcriptional activator Spo0A	0	0	37.9842	0	0	0	0
3068080	-	intergenic_sense	Cphy_2497	3067844	236	sporulation transcriptional activator Spo0A	0	0	39.4213	0	0	48.7217	0
3068087	-	intergenic_sense	Cphy_2497	3067844	243	sporulation transcriptional activator Spo0A	0	0	0	0	0	51.1678	0
3068105	-	intergenic_sense	Cphy_2497	3067844	261	sporulation transcriptional activator Spo0A	0	0	0	0	60.1168	0	0
3068108	-	intergenic_sense	Cphy_2497	3067844	264	sporulation transcriptional activator Spo0A	0	0	0	0	0	322.225	0
3068115	-	intergenic_sense	Cphy_2497	3067844	271	sporulation transcriptional activator Spo0A	0	54.3664	111.586	0	0	267.687	0
3068124	-	intergenic_sense	Cphy_2497	3067844	280	sporulation transcriptional activator Spo0A	0	33.3221	61.0057	0	0	0	0
3068142	-	intergenic_sense	Cphy_2497	3067844	298	sporulation transcriptional activator Spo0A	0	49.6126	0	0	0	0	0
3068145	-	intergenic_sense	Cphy_2497	3067844	301	sporulation transcriptional activator Spo0A	0	0	161.63	0	0	398.328	0
3068149	-	intergenic_sense	Cphy_2497	3067844	305	sporulation transcriptional activator Spo0A	0	0	50.6362	0	0	44.4378	0
3068152	-	intergenic_sense	Cphy_2497	3067844	308	sporulation transcriptional activator Spo0A	0	0	0	0	0	60.3439	0
3068161	-	intergenic_sense	Cphy_2497	3067844	317	sporulation transcriptional activator Spo0A	0	70.0355	0	0	0	297.751	0
3068167	-	intergenic_sense	Cphy_2497	3067844	323	sporulation transcriptional activator Spo0A	0	0	0	0	0	33.0184	0
3068170	-	intergenic_sense	Cphy_2497	3067844	326	sporulation transcriptional activator Spo0A	0	0	0	0	0	73.4881	0
3068174	-	intergenic_sense	Cphy_2497	3067844	330	sporulation transcriptional activator Spo0A	0	0	0	0	0	64.312	0
3068179	-	intergenic_sense	Cphy_2497	3067844	335	sporulation transcriptional activator Spo0A	0	0	0	0	0	47.1996	0
3068184	-	intergenic_sense	Cphy_2497	3067844	340	sporulation transcriptional activator Spo0A	0	0	0	0	0	44.4378	0
3068191	-	intergenic_sense	Cphy_2497	3067844	347	sporulation transcriptional activator Spo0A	0	0	28.4881	0	0	45.7006	0
3068198	-	intergenic_sense	Cphy_2497	3067844	354	sporulation transcriptional activator Spo0A	0	0	41.45	0	0	0	0
3068201	-	intergenic_sense	Cphy_2497	3067844	357	sporulation transcriptional activator Spo0A	0	0	0	0	0	91.6939	0
3068206	-	intergenic_sense	Cphy_2497	3067844	362	sporulation transcriptional activator Spo0A	0	0	0	0	0	54.0425	0
3068212	-	intergenic_sense	Cphy_2497	3067844	368	sporulation transcriptional activator Spo0A	0	0	0	0	0	80.0153	0
3068233	-	intergenic_sense	Cphy_2497	3067844	389	sporulation transcriptional activator Spo0A	1343.14	7776.51	16345.6	383.345	86.328	8699.89	255.604
3068236	-	intergenic_sense	Cphy_2497	3067844	392	sporulation transcriptional activator Spo0A	0	0	44.8878	0	0	34.6303	0
3068246	-	intergenic_sense	Cphy_2497	3067844	402	sporulation transcriptional activator Spo0A	52.6033	87.8907	218.832	42.7561	80.5199	1097.9	37.2933
3068258	-	intergenic_sense	Cphy_2497	3067844	414	sporulation transcriptional activator Spo0A	0	0	0	0	32.0689	228.863	0
3068266	-	intergenic_sense	Cphy_2497	3067844	422	sporulation transcriptional activator Spo0A	185.733	253.513	1869.82	72.3035	267.051	2739.92	177.161
3076082	-	intergenic_sense	Cphy_2500	3075851	231	Ig domain-containing protein	0	0	32.5176	0	0	0	0
3076097	-	intergenic_sense	Cphy_2500	3075851	246	Ig domain-containing protein	52.1269	49.6126	211.589	0	70.0452	0	0
3078683	-	intergenic_sense	Cphy_2504	3078674	9	hypothetical protein	0	0	62.1891	0	0	0	0
3078720	-	intergenic_sense	Cphy_2504	3078674	46	hypothetical protein	75.7661	64.7801	0	20.8286	0	61.3244	0
3078743	-	intergenic_sense	Cphy_2504	3078674	69	hypothetical protein	38.2697	0	108.26	0	0	0	0
3089398	-	intergenic_sense	Cphy_2516	3089367	31	hypothetical protein	237.831	120.052	165.66	47.6529	62.4501	171.201	37.2933
3089418	-	intergenic_sense	Cphy_2516	3089367	51	hypothetical protein	35.6366	28.6506	54.4119	0	0	0	0
3090424	-	intergenic_sense	Cphy_2517	3090421	3	hypothetical protein	62.3918	0	0	0	0	0	0
3090427	-	intergenic_sense	Cphy_2517	3090421	6	hypothetical protein	55.318	0	0	0	0	0	0
3095299	-	intergenic_sense	Cphy_2524	3095276	23	stage III sporulation protein AA	53.8529	0	0	0	0	0	0
3095474	+	intergenic_sense	Cphy_2525	3095595	121	shikimate dehydrogenase	56.2185	0	0	0	0	0	0
3101771	-	intergenic_sense	Cphy_2533	3101658	113	HAD family phosphatase	53.9867	64.5779	115.699	0	0	0	0
3102136	+	intergenic_sense	Cphy_2534	3102399	263	gluconate 5-dehydrogenase	0	0	69.0647	0	0	0	0
3102200	+	intergenic_sense	Cphy_2534	3102399	199	gluconate 5-dehydrogenase	0	0	100.935	0	0	0	0
3105023	-	intergenic_sense	Cphy_2536	3105003	20	peptidase C26	82.8171	0	0	0	0	0	0
3107515	-	intergenic_sense	Cphy_2537	3107510	5	small GTP-binding protein	187.436	144.54	0	41.6815	288.373	252.659	0
3107516	-	intergenic_sense	Cphy_2537	3107510	6	small GTP-binding protein	0	0	0	0	0	0	37.2933
3107519	-	intergenic_sense	Cphy_2537	3107510	9	small GTP-binding protein	932.555	485.42	496.162	171.859	907.788	1226.21	201.256
3107522	-	intergenic_sense	Cphy_2537	3107510	12	small GTP-binding protein	307.029	154.625	0	68.4571	0	364.948	47.908
3107530	-	intergenic_sense	Cphy_2537	3107510	20	small GTP-binding protein	130.631	76.1968	75.6305	33.8946	0	174.335	25.7231
3107536	-	intergenic_sense	Cphy_2537	3107510	26	small GTP-binding protein	753.628	461.65	464.011	162.521	843.921	936.269	101.265
3107539	-	intergenic_sense	Cphy_2537	3107510	29	small GTP-binding protein	33.6952	0	0	0	40.3096	0	0
3107544	-	intergenic_sense	Cphy_2537	3107510	34	small GTP-binding protein	177.968	0	95.2142	0	175.436	219.145	0
3107549	-	intergenic_sense	Cphy_2537	3107510	39	small GTP-binding protein	0	0	0	0	54.11	0	0
3107553	-	intergenic_sense	Cphy_2537	3107510	43	small GTP-binding protein	0	0	37.7024	0	0	0	0
3107558	-	intergenic_sense	Cphy_2537	3107510	48	small GTP-binding protein	64.9955	0	35.11	0	55.2767	95.3798	0
3107561	-	intergenic_sense	Cphy_2537	3107510	51	small GTP-binding protein	42.0187	0	0	0	83.4736	68.4265	0
3107565	-	intergenic_sense	Cphy_2537	3107510	55	small GTP-binding protein	570.923	278.495	218.607	121.675	578.533	588.421	124.122
3107572	-	intergenic_sense	Cphy_2537	3107510	62	small GTP-binding protein	1404.76	1003.8	806.348	0	1640.81	1762.72	0
3107575	-	intergenic_sense	Cphy_2537	3107510	65	small GTP-binding protein	354.721	188.613	0	0	0	387.381	0
3107578	-	intergenic_sense	Cphy_2537	3107510	68	small GTP-binding protein	326.56	236.781	0	64.5167	483.839	435.562	48.5449
3107583	-	intergenic_sense	Cphy_2537	3107510	73	small GTP-binding protein	177.893	131.806	167.407	0	305.326	0	67.8285
3107588	-	intergenic_sense	Cphy_2537	3107510	78	small GTP-binding protein	0	0	315.032	0	0	0	0
3107591	-	intergenic_sense	Cphy_2537	3107510	81	small GTP-binding protein	1444.75	880.508	882.034	232.387	1860.42	1683.69	181.654
3107594	-	intergenic_sense	Cphy_2537	3107510	84	small GTP-binding protein	417.404	296.44	264.396	69.1493	411.808	493.539	49.1819
3107600	-	intergenic_sense	Cphy_2537	3107510	90	small GTP-binding protein	0	0	0	0	0	0	29.2614
3107602	-	intergenic_sense	Cphy_2537	3107510	92	small GTP-binding protein	170.953	0	0	0	0	0	0
3107610	-	intergenic_sense	Cphy_2537	3107510	100	small GTP-binding protein	8778.92	9557.98	13455.3	562.326	15207.8	8035.19	677.789
3107613	-	intergenic_sense	Cphy_2537	3107510	103	small GTP-binding protein	145.529	0	156.614	0	516.131	183.288	0
3107614	-	intergenic_sense	Cphy_2537	3107510	104	small GTP-binding protein	0	0	0	0	0	0	54.666
3113400	+	intergenic_sense	Cphy_2543	3113407	7	LexA family transcriptional regulator	62.1242	0	0	0	33.1859	48.0338	0
3118923	-	intergenic_sense	Cphy_2551	3118922	1	50S ribosomal protein L21	67.5764	39.0268	0	0	0	0	0
3118935	-	intergenic_sense	Cphy_2551	3118922	13	50S ribosomal protein L21	214.058	0	155.826	45.6219	0	69.982	0
3118940	-	intergenic_sense	Cphy_2551	3118922	18	50S ribosomal protein L21	87.2056	0	0	0	0	0	0
3118960	-	intergenic_sense	Cphy_2551	3118922	38	50S ribosomal protein L21	74.0401	0	0	0	0	0	0
3118983	-	intergenic_sense	Cphy_2551	3118922	61	50S ribosomal protein L21	152.736	0	154.107	46.5296	0	78.5831	0
3118986	-	intergenic_sense	Cphy_2551	3118922	64	50S ribosomal protein L21	68.9076	0	68.445	29.1649	0	0	0
3118995	-	intergenic_sense	Cphy_2551	3118922	73	50S ribosomal protein L21	72.7382	0	0	0	0	26.8634	0
3118999	-	intergenic_sense	Cphy_2551	3118922	77	50S ribosomal protein L21	66.5943	59.2027	48.6075	0	0	0	0
3119003	-	intergenic_sense	Cphy_2551	3118922	81	50S ribosomal protein L21	0	844.513	0	0	0	103.971	0
3119005	-	intergenic_sense	Cphy_2551	3118922	83	50S ribosomal protein L21	1226.79	0	0	0	0	0	0
3119007	-	intergenic_sense	Cphy_2551	3118922	85	50S ribosomal protein L21	0	230.747	0	0	0	38.08	0
3125958	-	intergenic_sense	Cphy_2558	3125909	49	hypothetical protein	68.6923	52.3377	0	0	0	81.4013	0
3133451	-	intergenic_sense	Cphy_2566	3133432	19	hypothetical protein	266.648	100.797	0	0	0	0	0
3133489	-	intergenic_sense	Cphy_2566	3133432	57	hypothetical protein	0	94.3065	0	0	0	0	0
3133524	-	intergenic_sense	Cphy_2566	3133432	92	hypothetical protein	205.326	115.104	0	0	0	0	0
3133537	-	intergenic_sense	Cphy_2566	3133432	105	hypothetical protein	95.7378	0	0	0	0	0	0
3133541	-	intergenic_sense	Cphy_2566	3133432	109	hypothetical protein	1000.64	511.959	0	28.6154	0	0	0
3133544	-	intergenic_sense	Cphy_2566	3133432	112	hypothetical protein	86.4029	71.443	0	0	0	0	0
3133556	-	intergenic_sense	Cphy_2566	3133432	124	hypothetical protein	55.1548	0	0	0	0	0	0
3142316	-	intergenic_sense	Cphy_2573	3142094	222	hypothetical protein	0	0	55.5392	0	0	0	0
3146782	+	intergenic_sense	Cphy_2578	3146942	160	tyrosyl-tRNA synthetase	45.5295	31.5853	0	0	0	0	0
3160579	-	intergenic_sense	Cphy_2587	3160576	3	Serine-type D-Ala-D-Ala carboxypeptidase	233.064	0	0	0	48.2524	0	0
3160583	-	intergenic_sense	Cphy_2587	3160576	7	Serine-type D-Ala-D-Ala carboxypeptidase	82.2004	0	0	0	0	0	0
3160602	-	intergenic_sense	Cphy_2587	3160576	26	Serine-type D-Ala-D-Ala carboxypeptidase	44.9715	0	0	0	0	0	0
3166817	-	intergenic_sense	Cphy_2591	3166809	8	pyrimidine-nucleoside phosphorylase	62.4146	0	0	0	0	35.521	0
3167181	+	intergenic_sense	Cphy_2592	3167211	30	phospho-2-dehydro-3-deoxyheptonate aldolase	69.2796	0	0	0	0	0	0
3167198	+	intergenic_sense	Cphy_2592	3167211	13	phospho-2-dehydro-3-deoxyheptonate aldolase	36.5143	0	0	0	0	0	0
3170929	-	intergenic_sense	Cphy_2595	3170750	179	NUDIX hydrolase	102.097	0	150.809	0	0	0	0
3172375	-	intergenic_sense	Cphy_2596	3172373	2	Ig domain-containing protein	312.177	275.733	182.341	90.0751	49.4687	168.642	0
3172378	-	intergenic_sense	Cphy_2596	3172373	5	Ig domain-containing protein	471.341	353.532	0	0	53.4401	216.699	128.262
3172379	-	intergenic_sense	Cphy_2596	3172373	6	Ig domain-containing protein	0	0	240.417	122.464	0	0	0
3172387	-	intergenic_sense	Cphy_2596	3172373	14	Ig domain-containing protein	264.387	189.414	165.66	63.2265	0	127.248	97.4084
3176413	-	intergenic_sense	Cphy_2598	3176412	1	RNA binding metal dependent phosphohydrolase	301.143	390.537	476.353	93.633	0	391.868	80.0707
3176416	-	intergenic_sense	Cphy_2598	3176412	4	RNA binding metal dependent phosphohydrolase	151.859	155.658	273.216	70.2968	0	193.804	0
3176422	-	intergenic_sense	Cphy_2598	3176412	10	RNA binding metal dependent phosphohydrolase	0	0	0	33.7034	0	0	0
3176424	-	intergenic_sense	Cphy_2598	3176412	12	RNA binding metal dependent phosphohydrolase	77.6847	167.322	0	0	0	0	0
3176427	-	intergenic_sense	Cphy_2598	3176412	15	RNA binding metal dependent phosphohydrolase	88.5074	102.16	178.65	23.5517	0	127.305	0
3176433	-	intergenic_sense	Cphy_2598	3176412	21	RNA binding metal dependent phosphohydrolase	428.315	466.644	711.697	161.398	0	496.278	0
3176436	-	intergenic_sense	Cphy_2598	3176412	24	RNA binding metal dependent phosphohydrolase	0	78.8845	0	0	0	80.6801	0
3176440	-	intergenic_sense	Cphy_2598	3176412	28	RNA binding metal dependent phosphohydrolase	424.008	622.481	1235.87	88.8091	0	472.471	22.1849
3176446	-	intergenic_sense	Cphy_2598	3176412	34	RNA binding metal dependent phosphohydrolase	473.166	453.333	0	140.02	0	530.49	0
3176449	-	intergenic_sense	Cphy_2598	3176412	37	RNA binding metal dependent phosphohydrolase	0	62.594	0	0	0	0	0
3176453	-	intergenic_sense	Cphy_2598	3176412	41	RNA binding metal dependent phosphohydrolase	323.369	376.567	1077.93	54.1494	0	374.455	0
3176456	-	intergenic_sense	Cphy_2598	3176412	44	RNA binding metal dependent phosphohydrolase	2512.64	5228.51	12426.1	464.106	387.457	3270.11	384.856
3176459	-	intergenic_sense	Cphy_2598	3176412	47	RNA binding metal dependent phosphohydrolase	0	0	122.603	0	0	0	0
3178194	-	intergenic_sense	Cphy_2599	3178060	134	tRNA-i(6)A37 thiotransferase enzyme MiaB	0	26.8314	98.7081	0	0	0	33.1181
3196645	-	intergenic_sense	Cphy_2616	3196594	51	30S ribosomal protein S21	66.8553	58.9931	0	0	0	0	0
3196667	-	intergenic_sense	Cphy_2616	3196594	73	30S ribosomal protein S21	526.558	466.06	682.249	64.3011	0	330.04	75.8955
3196763	-	intergenic_sense	Cphy_2616	3196594	169	30S ribosomal protein S21	0	0	0	29.1892	0	0	0
3199699	-	intergenic_sense	Cphy_2617	3199474	225	alanyl-tRNA synthetase	74.784	78.5925	373.98	0	0	0	0
3200167	-	intergenic_sense	Cphy_2617	3199474	693	alanyl-tRNA synthetase	0	73.1349	118.827	0	0	0	50.8093
3211313	-	intergenic_sense	Cphy_2622	3211209	104	1-deoxy-D-xylulose 5-phosphate reductoisomerase	73.8541	0	0	0	0	0	0
3214625	-	intergenic_sense	Cphy_2626	3214550	75	uridylate kinase	56.1957	0	128.661	0	0	0	0
3216520	-	intergenic_sense	Cphy_2628	3216515	5	ArsR family transcriptional regulator	156.851	93.5954	148.697	0	0	120.113	36.6563
3221201	-	intergenic_sense	Cphy_2633	3221194	7	flavodoxin	84.7813	43.3689	0	0	0	47.7746	0
3221384	-	intergenic_sense	Cphy_2633	3221194	190	flavodoxin	49.8364	0	0	0	0	0	0
3221400	-	intergenic_sense	Cphy_2633	3221194	206	flavodoxin	318.99	176.448	84.3091	69.7231	54.6068	181.989	44.3698
3221407	-	intergenic_sense	Cphy_2633	3221194	213	flavodoxin	74.4348	0	0	0	0	58.5626	0
3221458	-	intergenic_sense	Cphy_2633	3221194	264	flavodoxin	779.434	376.26	249.941	171.31	122.592	355.151	0
3221459	-	intergenic_sense	Cphy_2633	3221194	265	flavodoxin	0	0	0	0	0	0	54.9845
3221466	-	intergenic_sense	Cphy_2633	3221194	272	flavodoxin	0	0	0	20.8286	0	0	0
3221469	-	intergenic_sense	Cphy_2633	3221194	275	flavodoxin	0	0	0	0	0	43.5472	0
3221476	-	intergenic_sense	Cphy_2633	3221194	282	flavodoxin	116.639	50.0243	49.1991	26.0835	0	0	0
3221482	-	intergenic_sense	Cphy_2633	3221194	288	flavodoxin	103.794	53.498	35.3918	22.8352	0	43.8064	0
3221494	-	intergenic_sense	Cphy_2633	3221194	300	flavodoxin	132.2	92.0307	48.0438	38.3846	0	0	0
3221499	-	intergenic_sense	Cphy_2633	3221194	305	flavodoxin	40.955	0	0	0	0	0	0
3221504	-	intergenic_sense	Cphy_2633	3221194	310	flavodoxin	0	0	31.3623	0	0	0	0
3221505	-	intergenic_sense	Cphy_2633	3221194	311	flavodoxin	0	0	0	0	0	43.0287	0
3221510	-	intergenic_sense	Cphy_2633	3221194	316	flavodoxin	328.593	195.306	192.485	0	76.4492	0	70.7298
3221517	-	intergenic_sense	Cphy_2633	3221194	323	flavodoxin	0	34.3552	35.11	0	0	32.1842	0
3221524	-	intergenic_sense	Cphy_2633	3221194	330	flavodoxin	48.0288	0	33.6729	0	0	0	0
3221528	-	intergenic_sense	Cphy_2633	3221194	334	flavodoxin	372.018	159.993	160.813	48.5363	0	238.68	0
3221548	-	intergenic_sense	Cphy_2633	3221194	354	flavodoxin	52.4695	0	0	0	0	0	0
3221568	-	intergenic_sense	Cphy_2633	3221194	374	flavodoxin	64.8911	55.4819	42.5773	0	0	0	0
3221572	-	intergenic_sense	Cphy_2633	3221194	378	flavodoxin	105.764	0	51.1999	0	0	60.5466	0
3221575	-	intergenic_sense	Cphy_2633	3221194	381	flavodoxin	44.518	0	0	0	0	0	0
3221584	-	intergenic_sense	Cphy_2633	3221194	390	flavodoxin	62.3102	0	104.456	0	0	0	0
3221592	-	intergenic_sense	Cphy_2633	3221194	398	flavodoxin	116.082	38.1583	0	0	0	66.386	0
3221604	-	intergenic_sense	Cphy_2633	3221194	410	flavodoxin	65.5534	0	49.4809	0	0	0	0
3221620	-	intergenic_sense	Cphy_2633	3221194	426	flavodoxin	83.0259	32.4537	44.3242	0	0	0	0
3221632	-	intergenic_sense	Cphy_2633	3221194	438	flavodoxin	121.697	33.3221	48.0438	0	0	0	0
3221679	-	intergenic_sense	Cphy_2633	3221194	485	flavodoxin	132.014	67.842	58.4414	0	0	0	0
3221688	-	intergenic_sense	Cphy_2633	3221194	494	flavodoxin	70.849	40.9283	49.7908	0	0	0	0
3238204	-	intergenic_sense	Cphy_2651	3238164	40	phosphoglycerate mutase	133.636	0	42.0137	0	0	78.8423	29.5798
3241403	-	intergenic_sense	Cphy_2654	3241388	15	sugar ABC transporter substrate-binding protein	0	0	0	0	63.6168	0	0
3241417	-	intergenic_sense	Cphy_2654	3241388	29	sugar ABC transporter substrate-binding protein	0	0	0	0	98.4407	0	0
3241420	-	intergenic_sense	Cphy_2654	3241388	32	sugar ABC transporter substrate-binding protein	56.8874	98.0199	0	0	1189.16	0	0
3241446	-	intergenic_sense	Cphy_2654	3241388	58	sugar ABC transporter substrate-binding protein	225.556	423.799	0	0	6348.04	0	0
3243419	-	intergenic_sense	Cphy_2656	3243409	10	binding-protein-dependent transport system inner membrane protein	0	34.4376	0	0	0	0	0
3243433	-	intergenic_sense	Cphy_2656	3243409	24	binding-protein-dependent transport system inner membrane protein	0	294.299	0	0	0	0	0
3243453	-	intergenic_sense	Cphy_2656	3243409	44	binding-protein-dependent transport system inner membrane protein	0	208.617	0	0	55.0781	0	0
3244880	-	intergenic_sense	Cphy_2657	3244874	6	aldo/keto reductase	200.677	58.6637	121.983	0	0	76.7684	0
3244918	-	intergenic_sense	Cphy_2657	3244874	44	aldo/keto reductase	190.203	89.5077	149.908	0	93.9981	100.295	0
3247655	+	intergenic_sense	Cphy_2658a	3247702	47	hypothetical protein WP_041703693	0	0	0	34.2286	0	0	0
3247671	+	intergenic_sense	Cphy_2658a	3247702	31	hypothetical protein WP_041703693	163.425	15525.5	104.175	14808.8	36.1396	200.074	45534.8
3247675	+	intergenic_sense	Cphy_2658a	3247702	27	hypothetical protein WP_041703693	141.907	12074.4	0	23024.2	37.1076	176.725	30983.7
3247678	+	intergenic_sense	Cphy_2658a	3247702	24	hypothetical protein WP_041703693	0	0	0	2569.3	0	0	0
3247688	+	intergenic_sense	Cphy_2658a	3247702	14	hypothetical protein WP_041703693	113.745	11363.7	0	24715.2	43.2633	142.061	32460.7
3247692	+	intergenic_sense	Cphy_2658a	3247702	10	hypothetical protein WP_041703693	2473.02	188362	914.611	379654	522.907	2918.91	433657
3247698	+	intergenic_sense	Cphy_2658a	3247702	4	hypothetical protein WP_041703693	0	0	0	0	0	0	767.732
3247701	+	intergenic_sense	Cphy_2658a	3247702	1	hypothetical protein WP_041703693	0	633.885	0	1541.72	0	0	1900.61
3249577	+	intergenic_sense	Cphy_2660	3249695	118	aldose 1-epimerase	0	0	29.9252	0	0	0	0
3253299	-	intergenic_sense	Cphy_2664	3253260	39	CarD family transcriptional regulator	0	0	0	0	25.1439	0	0
3253326	-	intergenic_sense	Cphy_2664	3253260	66	CarD family transcriptional regulator	109.008	195.096	330.445	32.9869	254.591	182.736	141.813
3255825	-	intergenic_sense	Cphy_2665	3255541	284	threonyl-tRNA synthetase	233.547	0	0	0	0	0	0
3267961	-	intergenic_sense	Cphy_2677	3267955	6	radical SAM domain-containing protein	0	0	0	0	0	64.9768	0
3267976	-	intergenic_sense	Cphy_2677	3267955	21	radical SAM domain-containing protein	0	0	0	0	0	47.9774	0
3267989	-	intergenic_sense	Cphy_2677	3267955	34	radical SAM domain-containing protein	0	0	0	0	33.1859	232.695	0
3268003	-	intergenic_sense	Cphy_2677	3267955	48	radical SAM domain-containing protein	0	0	0	0	0	101.501	0
3268073	-	intergenic_sense	Cphy_2677	3267955	118	radical SAM domain-containing protein	0	0	0	0	33.1362	0	0
3268101	-	intergenic_sense	Cphy_2677	3267955	146	radical SAM domain-containing protein	0	0	79.4623	0	40.26	162.669	0
3271234	-	intergenic_sense	Cphy_2680	3271225	9	30S ribosomal protein S2	50.7435	0	0	0	0	0	0
3271237	-	intergenic_sense	Cphy_2680	3271225	12	30S ribosomal protein S2	40.3971	0	53.5104	0	0	0	0
3271295	-	intergenic_sense	Cphy_2680	3271225	70	30S ribosomal protein S2	43.4021	0	0	0	0	0	0
3271305	-	intergenic_sense	Cphy_2680	3271225	80	30S ribosomal protein S2	303.57	198.36	354.06	78.2506	0	175.575	0
3271328	-	intergenic_sense	Cphy_2680	3271225	103	30S ribosomal protein S2	44.5996	0	118.292	0	0	0	0
3273421	-	intergenic_sense	Cphy_2683	3273411	10	hypothetical protein	0	0	0	0	271.121	0	0
3290109	-	intergenic_sense	Cphy_2701	3290073	36	response regulator receiver protein	0	0	49.7908	0	0	0	0
3296619	-	intergenic_sense	Cphy_2708	3296549	70	hypothetical protein	64.1472	0	0	0	0	0	0
3299695	-	intergenic_sense	Cphy_2711	3299499	196	flagellar hook-length control protein	105.073	0	0	0	125.744	0	0
3307319	-	intergenic_sense	Cphy_2720	3307301	18	flagellar basal-body rod protein FlgB	0	0	0	32.4132	0	0	0
3307324	-	intergenic_sense	Cphy_2720	3307301	23	flagellar basal-body rod protein FlgB	0	0	0	23.3604	0	0	0
3307379	-	intergenic_sense	Cphy_2720	3307301	78	flagellar basal-body rod protein FlgB	39.5194	0	0	29.9056	0	30.4594	0
3307399	-	intergenic_sense	Cphy_2720	3307301	98	flagellar basal-body rod protein FlgB	48.3486	0	0	0	0	0	0
3307408	-	intergenic_sense	Cphy_2720	3307301	107	flagellar basal-body rod protein FlgB	0	0	69.0367	0	0	0	0
3307409	-	intergenic_sense	Cphy_2720	3307301	108	flagellar basal-body rod protein FlgB	0	0	0	0	0	46.4784	0
3307431	-	intergenic_sense	Cphy_2720	3307301	130	flagellar basal-body rod protein FlgB	74.0401	39.8128	143.652	0	0	59.2735	0
3307521	-	intergenic_sense	Cphy_2720	3307301	220	flagellar basal-body rod protein FlgB	0	0	0	28.2572	0	0	0
3308694	-	intergenic_sense	Cphy_2721	3308683	11	transcriptional repressor CodY	0	0	0	0	0	0	47.2711
3308695	-	intergenic_sense	Cphy_2721	3308683	12	transcriptional repressor CodY	0	0	148.133	35.6858	0	196.678	0
3308701	-	intergenic_sense	Cphy_2721	3308683	18	transcriptional repressor CodY	0	0	0	0	0	33.8526	0
3308709	-	intergenic_sense	Cphy_2721	3308683	26	transcriptional repressor CodY	80.8169	0	0	0	0	107.431	0
3308735	-	intergenic_sense	Cphy_2721	3308683	52	transcriptional repressor CodY	0	0	0	0	0	42.138	0
3308739	-	intergenic_sense	Cphy_2721	3308683	56	transcriptional repressor CodY	258.279	158.413	139.482	57.8046	0	301.56	0
3308759	-	intergenic_sense	Cphy_2721	3308683	76	transcriptional repressor CodY	549.626	495.085	1190.75	56.1561	142.573	773.44	52.4017
3315517	-	intergenic_sense	Cphy_2725	3315496	21	transcriptional regulator NrdR	0	0	0	0	34.0546	0	0
3315524	-	intergenic_sense	Cphy_2725	3315496	28	transcriptional regulator NrdR	0	0	0	0	0	34.946	0
3315529	-	intergenic_sense	Cphy_2725	3315496	33	transcriptional regulator NrdR	101.167	85.3303	210.238	18.2967	161.139	206.001	0
3315546	-	intergenic_sense	Cphy_2725	3315496	50	transcriptional regulator NrdR	617.901	749.197	2306.32	119.24	1281.09	1001.74	94.1886
3324764	-	intergenic_sense	Cphy_2733	3324745	19	extracellular solute-binding protein	0	0	66.4723	0	0	0	0
3324769	-	intergenic_sense	Cphy_2733	3324745	24	extracellular solute-binding protein	0	0	35.11	0	0	0	0
3324773	-	intergenic_sense	Cphy_2733	3324745	28	extracellular solute-binding protein	0	0	38.8577	0	0	0	0
3324805	-	intergenic_sense	Cphy_2733	3324745	60	extracellular solute-binding protein	0	0	86.8735	0	0	0	0
3324820	-	intergenic_sense	Cphy_2733	3324745	75	extracellular solute-binding protein	0	0	109.05	0	0	0	0
3324827	-	intergenic_sense	Cphy_2733	3324745	82	extracellular solute-binding protein	0	0	81.9705	0	0	0	0
3324921	-	intergenic_sense	Cphy_2733	3324745	176	extracellular solute-binding protein	0	0	73.6578	0	0	0	0
3324924	-	intergenic_sense	Cphy_2733	3324745	179	extracellular solute-binding protein	0	0	148.809	0	0	0	0
3324932	-	intergenic_sense	Cphy_2733	3324745	187	extracellular solute-binding protein	31.7538	0	9400.08	0	0	243.801	0
3333386	-	intergenic_sense	Cphy_2739	3333360	26	ribokinase-like domain-containing protein	57.23	0	0	0	0	0	0
3333392	-	intergenic_sense	Cphy_2739	3333360	32	ribokinase-like domain-containing protein	91.8551	0	0	0	0	39.9512	0
3333399	-	intergenic_sense	Cphy_2739	3333360	39	ribokinase-like domain-containing protein	113.798	30.4698	0	0	0	44.7535	0
3333404	-	intergenic_sense	Cphy_2739	3333360	44	ribokinase-like domain-containing protein	52.0453	0	0	0	0	0	0
3333407	-	intergenic_sense	Cphy_2739	3333360	47	ribokinase-like domain-containing protein	165.791	0	0	0	0	0	0
3333416	-	intergenic_sense	Cphy_2739	3333360	56	ribokinase-like domain-containing protein	58.9332	0	0	0	0	0	0
3333426	-	intergenic_sense	Cphy_2739	3333360	66	ribokinase-like domain-containing protein	182.712	0	114.854	0	45.1993	75.8674	0
3333435	-	intergenic_sense	Cphy_2739	3333360	75	ribokinase-like domain-containing protein	46.2212	0	0	0	0	0	0
3333508	-	intergenic_sense	Cphy_2739	3333360	148	ribokinase-like domain-containing protein	35.6366	0	0	0	0	0	0
3333535	-	intergenic_sense	Cphy_2739	3333360	175	ribokinase-like domain-containing protein	278.583	73.0526	99.2437	0	30.1329	0	0
3333556	-	intergenic_sense	Cphy_2739	3333360	196	ribokinase-like domain-containing protein	188.164	0	149.344	0	0	86.5655	0
3336741	-	intergenic_sense	Cphy_2741	3336674	67	altronate oxidoreductase	0	0	55.7929	0	0	0	0
3336832	-	intergenic_sense	Cphy_2741	3336674	158	altronate oxidoreductase	0	0	725.869	0	0	0	0
3336977	+	intergenic_sense	Cphy_2742	3337192	215	LacI family transcriptional regulator	47.0467	0	413.767	0	0	0	0
3337135	+	intergenic_sense	Cphy_2742	3337192	57	LacI family transcriptional regulator	0	0	74.2495	0	0	0	0
3340677	-	intergenic_sense	Cphy_2744	3340653	24	hypothetical protein	56.1141	0	0	0	0	0	0
3345325	+	intergenic_sense	Cphy_2750	3345346	21	aspartate carbamoyltransferase	224.812	0	0	0	0	0	0
3348672	-	intergenic_sense	Cphy_2752	3348664	8	formate--tetrahydrofolate ligase	0	0	0	27.8989	202.069	47.7181	0
3348680	-	intergenic_sense	Cphy_2752	3348664	16	formate--tetrahydrofolate ligase	0	0	0	0	36.1396	0	0
3348692	-	intergenic_sense	Cphy_2752	3348664	28	formate--tetrahydrofolate ligase	0	0	0	0	43.0646	0	0
3349072	-	intergenic_sense	Cphy_2752	3348664	408	formate--tetrahydrofolate ligase	0	0	0	33.5364	0	0	0
3349081	-	intergenic_sense	Cphy_2752	3348664	417	formate--tetrahydrofolate ligase	0	49.4853	0	170.308	38.2743	0	140.823
3349085	-	intergenic_sense	Cphy_2752	3348664	421	formate--tetrahydrofolate ligase	82.2004	98.5589	0	255.247	0	0	114.144
3349089	-	intergenic_sense	Cphy_2752	3348664	425	formate--tetrahydrofolate ligase	0	0	0	0	0	0	22.1849
3349093	-	intergenic_sense	Cphy_2752	3348664	429	formate--tetrahydrofolate ligase	0	0	0	32.9626	0	0	29.5798
3349098	-	intergenic_sense	Cphy_2752	3348664	434	formate--tetrahydrofolate ligase	0	0	0	29.5474	0	0	0
3349105	-	intergenic_sense	Cphy_2752	3348664	441	formate--tetrahydrofolate ligase	0	0	0	92.8922	0	0	0
3349113	-	intergenic_sense	Cphy_2752	3348664	449	formate--tetrahydrofolate ligase	0	0	0	23.7429	0	0	0
3349116	-	intergenic_sense	Cphy_2752	3348664	452	formate--tetrahydrofolate ligase	0	0	0	36.7604	0	0	0
3349129	-	intergenic_sense	Cphy_2752	3348664	465	formate--tetrahydrofolate ligase	0	0	0	0	0	0	49.1819
3349132	-	intergenic_sense	Cphy_2752	3348664	468	formate--tetrahydrofolate ligase	286.721	539.023	1152.69	593.977	580.119	323.649	789.102
3357243	-	intergenic_sense	Cphy_2758	3357237	6	undecaprenyl pyrophosphate phosphatase	228.593	103.35	121.364	33.4878	0	57.2099	0
3357249	-	intergenic_sense	Cphy_2758	3357237	12	undecaprenyl pyrophosphate phosphatase	79.7532	50.189	48.3537	0	0	0	0
3361824	-	intergenic_sense	Cphy_2761	3361723	101	peptidase M16 domain-containing protein	61.6707	0	0	0	0	0	0
3365373	-	intergenic_sense	Cphy_2763	3365094	279	polynucleotide phosphorylase	0	0	92.9878	0	0	0	0
3369903	-	intergenic_sense	Cphy_2767	3369899	4	30S ribosomal protein S15	0	42.9946	0	0	0	0	0
3369906	-	intergenic_sense	Cphy_2767	3369899	7	30S ribosomal protein S15	141.401	86.4458	0	0	0	67.5358	0
3369909	-	intergenic_sense	Cphy_2767	3369899	10	30S ribosomal protein S15	95.7378	86.8576	132.269	0	0	0	0
3369912	-	intergenic_sense	Cphy_2767	3369899	13	30S ribosomal protein S15	170.545	121.789	197.248	29.9056	0	110.541	0
3369920	-	intergenic_sense	Cphy_2767	3369899	21	30S ribosomal protein S15	77.5737	58.1247	0	0	0	0	0
3369927	-	intergenic_sense	Cphy_2767	3369899	28	30S ribosomal protein S15	0	58.8284	0	0	0	0	0
3369937	-	intergenic_sense	Cphy_2767	3369899	38	30S ribosomal protein S15	204.932	170.863	260.452	36.4022	0	0	0
3369946	-	intergenic_sense	Cphy_2767	3369899	47	30S ribosomal protein S15	110.496	95.6617	0	0	0	0	0
3369949	-	intergenic_sense	Cphy_2767	3369899	50	30S ribosomal protein S15	54.1727	49.403	0	0	0	0	0
3369954	-	intergenic_sense	Cphy_2767	3369899	55	30S ribosomal protein S15	1289.82	941.988	1347.71	208.286	47.2347	681.883	0
3369968	-	intergenic_sense	Cphy_2767	3369899	69	30S ribosomal protein S15	318.559	252.098	308.496	44.9055	0	0	0
3369976	-	intergenic_sense	Cphy_2767	3369899	77	30S ribosomal protein S15	0	34.2729	0	0	0	0	0
3369984	-	intergenic_sense	Cphy_2767	3369899	85	30S ribosomal protein S15	167.993	221.801	538.626	28.8066	0	113.372	0
3383046	-	intergenic_sense	Cphy_2778	3382868	178	hypothetical protein	136.194	147.557	229.229	0	0	0	0
3387427	-	intergenic_sense	Cphy_2781	3387422	5	hypothetical protein	0	0	0	0	91.4163	0	0
3387432	-	intergenic_sense	Cphy_2781	3387422	10	hypothetical protein	0	0	0	0	89.53	0	0
3387451	-	intergenic_sense	Cphy_2781	3387422	29	hypothetical protein	0	0	0	0	113.706	0	0
3387463	-	intergenic_sense	Cphy_2781	3387422	41	hypothetical protein	0	0	0	0	90.8954	0	0
3387467	-	intergenic_sense	Cphy_2781	3387422	45	hypothetical protein	0	0	0	0	114.922	0	0
3387470	-	intergenic_sense	Cphy_2781	3387422	48	hypothetical protein	0	0	0	0	187.897	0	0
3387479	-	intergenic_sense	Cphy_2781	3387422	57	hypothetical protein	0	0	0	0	1047.18	110.857	0
3401248	-	intergenic_sense	Cphy_2794	3401244	4	cell envelope-related transcriptional attenuator	0	0	0	0	0	72.079	0
3401261	-	intergenic_sense	Cphy_2794	3401244	17	cell envelope-related transcriptional attenuator	231.471	109.1	263.72	60.8859	0	402.34	43.4143
3401283	-	intergenic_sense	Cphy_2794	3401244	39	cell envelope-related transcriptional attenuator	0	0	0	0	0	44.7535	0
3401286	-	intergenic_sense	Cphy_2794	3401244	42	cell envelope-related transcriptional attenuator	0	0	0	0	0	29.366	0
3401296	-	intergenic_sense	Cphy_2794	3401244	52	cell envelope-related transcriptional attenuator	0	0	0	0	0	35.7802	0
3401310	-	intergenic_sense	Cphy_2794	3401244	66	cell envelope-related transcriptional attenuator	0	0	74.4752	0	0	0	0
3401315	-	intergenic_sense	Cphy_2794	3401244	71	cell envelope-related transcriptional attenuator	41.141	0	0	0	0	63.0492	0
3401326	-	intergenic_sense	Cphy_2794	3401244	82	cell envelope-related transcriptional attenuator	172.062	88.7592	178.904	50.3517	0	259.299	0
3401335	-	intergenic_sense	Cphy_2794	3401244	91	cell envelope-related transcriptional attenuator	183.39	106.165	194.994	66.4262	0	311.909	59.4782
3401357	-	intergenic_sense	Cphy_2794	3401244	113	cell envelope-related transcriptional attenuator	0	0	0	0	0	42.5102	0
3401358	-	intergenic_sense	Cphy_2794	3401244	114	cell envelope-related transcriptional attenuator	0	0	52.3551	0	0	0	0
3401373	-	intergenic_sense	Cphy_2794	3401244	129	cell envelope-related transcriptional attenuator	0	0	0	0	0	52.1483	0
3401377	-	intergenic_sense	Cphy_2794	3401244	133	cell envelope-related transcriptional attenuator	0	0	0	0	0	60.2874	0
3401383	-	intergenic_sense	Cphy_2794	3401244	139	cell envelope-related transcriptional attenuator	576.391	313.412	511.097	140.928	73.3465	555.595	81.663
3401386	-	intergenic_sense	Cphy_2794	3401244	142	cell envelope-related transcriptional attenuator	0	0	0	0	0	58.0441	0
3402898	-	intergenic_sense	Cphy_2795	3402888	10	cell envelope-related transcriptional attenuator	145.796	61.1866	0	31.0046	0	72.5974	44.0513
[truncated: 1,520 more rows]

## Sheet: IntraS
Position	Strand	Class	Gene	GeneStart	Distance	Annotation	Glucose_reads	Xylose_reads	GalAcid_reads	RAC_reads	Xylan_reads	Pectin_reads	Stover_reads
23361	+	intragenic_sense	Cphy_0013	23329	32	transaldolase	190.813	59.4498	0	39.866	0	74.638	0
23440	+	intragenic_sense	Cphy_0013	23329	111	transaldolase	62.2286	0	42.5773	0	0	0	0
29084	-	intragenic_sense	Cphy_0017	30842	1758	ABC transporter	0	0	0	51.2594	0	0	0
34337	+	intragenic_sense	Cphy_0020	33777	560	RelA/SpoT domain-containing protein	37.02	0	0	69.1736	0	140.878	0
35317	-	intragenic_sense	Cphy_0021	35857	540	RNA-binding S1 domain-containing protein	100.179	0	0	0	0	0	0
35483	-	intragenic_sense	Cphy_0021	35857	374	RNA-binding S1 domain-containing protein	211.744	83.6759	90.6211	24.6264	0	68.1673	0
36014	+	intragenic_sense	Cphy_0022	36006	8	NUDIX hydrolase	169.651	0	0	0	0	0	0
36035	+	intragenic_sense	Cphy_0022	36006	29	NUDIX hydrolase	279.321	35.2237	39.4213	28.0659	0	0	0
36079	+	intragenic_sense	Cphy_0022	36006	73	NUDIX hydrolase	48.1626	0	0	0	0	0	0
36365	+	intragenic_sense	Cphy_0022	36006	359	NUDIX hydrolase	59.7293	0	0	0	0	0	0
36369	+	intragenic_sense	Cphy_0022	36006	363	NUDIX hydrolase	47.3371	0	0	0	0	0	0
60828	+	intragenic_sense	Cphy_0042	59873	955	rhomboid family protein	119.517	0	0	25.3671	0	0	0
60839	+	intragenic_sense	Cphy_0042	59873	966	rhomboid family protein	52.3129	0	0	0	0	0	0
60860	+	intragenic_sense	Cphy_0042	59873	987	rhomboid family protein	37.206	0	0	0	0	0	0
60893	+	intragenic_sense	Cphy_0042	59873	1020	rhomboid family protein	65.3446	0	0	0	0	0	0
60949	+	intragenic_sense	Cphy_0042	59873	1076	rhomboid family protein	34.9449	0	0	0	0	0	0
60982	+	intragenic_sense	Cphy_0042	59873	1109	rhomboid family protein	100.208	0	0	0	0	0	0
61054	+	intragenic_sense	Cphy_0043	61053	1	hypothetical protein	119.413	0	0	0	0	0	0
61161	+	intragenic_sense	Cphy_0043	61053	108	hypothetical protein	519.533	80.9882	68.473	59.2132	70.8399	74.2094	0
64194	+	intragenic_sense	Cphy_0046	63796	398	DNA polymerase III subunits gamma and tau	149.65	0	0	0	0	0	0
64212	+	intragenic_sense	Cphy_0046	63796	416	DNA polymerase III subunits gamma and tau	86.8564	0	0	0	0	0	0
65161	+	intragenic_sense	Cphy_0046	63796	1365	DNA polymerase III subunits gamma and tau	116.134	0	0	0	0	0	0
65187	+	intragenic_sense	Cphy_0046	63796	1391	DNA polymerase III subunits gamma and tau	52.4989	0	0	0	0	0	0
66586	+	intragenic_sense	Cphy_0048	66208	378	recombination protein RecR	0	0	0	0	121.971	0	0
69628	+	intragenic_sense	Cphy_0051	69062	566	peptidoglycan-binding LysM	34.7589	0	0	0	0	0	0
69783	+	intragenic_sense	Cphy_0051	69062	721	peptidoglycan-binding LysM	80.4743	482.904	0	194.959	0	0	135.055
73987	+	intragenic_sense	Cphy_0055	73980	7	hypothetical protein	124.01	48.7441	61.8512	19.2044	0	0	0
74110	+	intragenic_sense	Cphy_0055	73980	130	hypothetical protein	146.935	49.0736	105.838	0	0	68.483	0
74139	+	intragenic_sense	Cphy_0055	73980	159	hypothetical protein	0	0	31.3623	0	0	0	0
74151	+	intragenic_sense	Cphy_0055	73980	171	hypothetical protein	0	0	50.3544	0	0	0	0
74153	+	intragenic_sense	Cphy_0055	73980	173	hypothetical protein	0	0	0	21.3781	0	0	0
74154	+	intragenic_sense	Cphy_0055	73980	174	hypothetical protein	67.2566	0	0	0	0	0	0
74158	+	intragenic_sense	Cphy_0055	73980	178	hypothetical protein	38.4557	0	0	0	0	0	0
74180	+	intragenic_sense	Cphy_0055	73980	200	hypothetical protein	50.6097	0	0	0	0	0	0
74184	+	intragenic_sense	Cphy_0055	73980	204	hypothetical protein	0	0	29.9252	0	0	0	0
74198	+	intragenic_sense	Cphy_0055	73980	218	hypothetical protein	78.0272	46.1389	0	26.633	0	43.0851	0
74208	+	intragenic_sense	Cphy_0055	73980	228	hypothetical protein	49.0403	0	0	0	0	0	0
74213	+	intragenic_sense	Cphy_0055	73980	233	hypothetical protein	62.3396	0	53.5104	0	0	34.4276	0
74216	+	intragenic_sense	Cphy_0055	73980	236	hypothetical protein	42.7104	0	35.3918	0	0	0	0
74251	+	intragenic_sense	Cphy_0055	73980	271	hypothetical protein	62.5484	0	35.6736	0	0	29.366	0
74266	+	intragenic_sense	Cphy_0055	73980	286	hypothetical protein	87.3622	0	0	0	0	33.8526	0
74275	+	intragenic_sense	Cphy_0055	73980	295	hypothetical protein	404.842	130.601	204.855	64.4924	0	117.813	29.5798
74313	+	intragenic_sense	Cphy_0055	73980	333	hypothetical protein	54.0389	0	0	0	0	0	0
74317	+	intragenic_sense	Cphy_0055	73980	337	hypothetical protein	438.083	127.127	205.081	77.7011	0	153.852	63.6533
74325	+	intragenic_sense	Cphy_0055	73980	345	hypothetical protein	82.4451	0	50.0446	0	0	0	0
74333	+	intragenic_sense	Cphy_0055	73980	353	hypothetical protein	311.975	114.19	161.659	72.4462	0	100.375	22.1849
74342	+	intragenic_sense	Cphy_0055	73980	362	hypothetical protein	150.282	64.6603	94.6506	37.3099	0	83.5214	0
74355	+	intragenic_sense	Cphy_0055	73980	375	hypothetical protein	43.4021	0	0	0	0	0	0
74367	+	intragenic_sense	Cphy_0055	73980	387	hypothetical protein	82.0438	43.4512	50.9461	0	0	0	0
74400	+	intragenic_sense	Cphy_0055	73980	420	hypothetical protein	154.828	49.1559	0	24.8176	0	34.6303	0
74430	+	intragenic_sense	Cphy_0055	73980	450	hypothetical protein	624.166	198.735	324.528	111.189	0	212.235	0
74433	+	intragenic_sense	Cphy_0055	73980	453	hypothetical protein	35.2646	0	0	0	0	0	0
74450	+	intragenic_sense	Cphy_0055	73980	470	hypothetical protein	117.041	57.1364	93.4673	25.0089	0	51.6863	0
74458	+	intragenic_sense	Cphy_0055	73980	478	hypothetical protein	64.1178	0	0	0	0	0	0
74463	+	intragenic_sense	Cphy_0055	73980	483	hypothetical protein	56.0097	0	40.8584	0	0	0	0
74468	+	intragenic_sense	Cphy_0055	73980	488	hypothetical protein	81.2705	0	69.9101	23.3604	0	33.2777	0
74475	+	intragenic_sense	Cphy_0055	73980	495	hypothetical protein	229.432	90.8328	197.078	59.7869	0	94.0501	44.6882
74481	+	intragenic_sense	Cphy_0055	73980	501	hypothetical protein	170.045	55.3996	104.147	36.2109	0	42.9722	0
74491	+	intragenic_sense	Cphy_0055	73980	511	hypothetical protein	0	42.3357	0	0	0	0	0
74492	+	intragenic_sense	Cphy_0055	73980	512	hypothetical protein	88.6934	0	0	0	0	33.3341	0
74497	+	intragenic_sense	Cphy_0055	73980	517	hypothetical protein	0	0	40.2947	0	0	0	0
74526	+	intragenic_sense	Cphy_0055	73980	546	hypothetical protein	72.9764	0	60.7239	0	0	0	0
74529	+	intragenic_sense	Cphy_0055	73980	549	hypothetical protein	66.193	0	75.3487	0	0	0	0
74537	+	intragenic_sense	Cphy_0055	73980	557	hypothetical protein	114.943	0	69.3465	0	0	0	0
74540	+	intragenic_sense	Cphy_0055	73980	560	hypothetical protein	49.5982	0	0	0	0	0	0
74546	+	intragenic_sense	Cphy_0055	73980	566	hypothetical protein	200.468	55.3996	118.49	65.2088	0	73.3982	36.6563
74549	+	intragenic_sense	Cphy_0055	73980	569	hypothetical protein	774.357	305.821	532.624	164.239	0	170.559	83.2905
74562	+	intragenic_sense	Cphy_0055	73980	582	hypothetical protein	78.533	32.289	0	0	0	47.5718	0
74582	+	intragenic_sense	Cphy_0055	73980	602	hypothetical protein	0	0	31.0805	0	0	0	0
74609	+	intragenic_sense	Cphy_0055	73980	629	hypothetical protein	74.7024	0	0	0	0	0	0
74625	+	intragenic_sense	Cphy_0055	73980	645	hypothetical protein	34.7589	0	0	0	0	0	0
74721	+	intragenic_sense	Cphy_0055	73980	741	hypothetical protein	73.3711	0	0	0	0	29.366	0
74743	+	intragenic_sense	Cphy_0055	73980	763	hypothetical protein	71.1394	0	57.8217	0	0	0	0
74755	+	intragenic_sense	Cphy_0055	73980	775	hypothetical protein	42.0187	0	0	0	0	0	0
74783	+	intragenic_sense	Cphy_0055	73980	803	hypothetical protein	85.9787	36.0097	0	0	0	0	0
74793	+	intragenic_sense	Cphy_0055	73980	813	hypothetical protein	47.1511	0	0	0	0	0	0
74802	+	intragenic_sense	Cphy_0055	73980	822	hypothetical protein	55.1026	0	0	0	0	0	0
82005	+	intragenic_sense	Cphy_0056	81998	7	hypothetical protein	57.1256	0	0	0	0	0	0
82020	+	intragenic_sense	Cphy_0056	81998	22	hypothetical protein	41.8327	0	0	0	0	35.7802	0
82141	+	intragenic_sense	Cphy_0056	81998	143	hypothetical protein	156.717	103.313	71.9108	25.5341	0	135.185	58.8412
82208	+	intragenic_sense	Cphy_0056	81998	210	hypothetical protein	0	0	0	0	0	26.8634	0
98338	+	intragenic_sense	Cphy_0069	98284	54	hypothetical protein	0	0	0	63.4177	0	0	55.9399
98358	+	intragenic_sense	Cphy_0069	98284	74	hypothetical protein	0	0	0	69.1736	0	0	0
103569	+	intragenic_sense	Cphy_0073	103427	142	GntR family transcriptional regulator	0	0	0	0	0	63.3649	0
110837	+	intragenic_sense	Cphy_0081	110768	69	rubrerythrin	48.0288	0	0	0	0	0	0
113392	+	intragenic_sense	Cphy_0084	112892	500	D-alanine--D-alanine ligase	99.65	0	0	0	0	0	0
113521	+	intragenic_sense	Cphy_0084	112892	629	D-alanine--D-alanine ligase	138.768	0	0	0	0	0	0
118999	-	intragenic_sense	Cphy_0088	119044	45	NADH dehydrogenase (quinone)	80.0502	0	0	23.3604	0	0	0
119113	-	intragenic_sense	Cphy_0089	119523	410	NADH dehydrogenase (ubiquinone) 24 kDa subunit	43.2161	0	0	0	0	0	0
136556	+	intragenic_sense	Cphy_0102	136465	91	metallophosphoesterase	37.392	0	0	0	0	0	0
136641	+	intragenic_sense	Cphy_0102	136465	176	metallophosphoesterase	46.9651	0	0	0	0	0	0
137998	+	intragenic_sense	Cphy_0103	137559	439	hypothetical protein	0	0	0	0	31.2499	0	0
138188	+	intragenic_sense	Cphy_0103	137559	629	hypothetical protein	0	0	0	0	120.507	0	0
138663	+	intragenic_sense	Cphy_0103	137559	1104	hypothetical protein	0	0	0	0	37.1573	0	0
144622	-	intragenic_sense	Cphy_0107	145286	664	UDP-N-acetylmuramate--L-alanine ligase	41.5945	0	0	0	0	0	0
145986	+	intragenic_sense	Cphy_0108	145977	9	No annotation found: putative pseudogene	462.522	85.0384	1528.63	0	604.643	320.118	36.3379
145994	+	intragenic_sense	Cphy_0108	145977	17	No annotation found: putative pseudogene	0	0	0	0	31.1506	31.0908	0
146010	+	intragenic_sense	Cphy_0108	145977	33	No annotation found: putative pseudogene	0	0	0	0	150.143	0	0
146012	+	intragenic_sense	Cphy_0108	145977	35	No annotation found: putative pseudogene	0	0	0	23.7429	0	50.5364	0
146017	+	intragenic_sense	Cphy_0108	145977	40	No annotation found: putative pseudogene	56.3817	0	90.6492	23.5517	165.184	70.5799	48.5449
146042	+	intragenic_sense	Cphy_0108	145977	65	No annotation found: putative pseudogene	100.981	0	88.8742	87.8528	94.37	196.363	41.4685
146045	+	intragenic_sense	Cphy_0108	145977	68	No annotation found: putative pseudogene	0	0	0	0	0	28.791	0
146048	+	intragenic_sense	Cphy_0108	145977	71	No annotation found: putative pseudogene	0	0	0	0	0	35.4645	0
146066	+	intragenic_sense	Cphy_0108	145977	89	No annotation found: putative pseudogene	0	0	36.5471	0	0	58.8783	0
146072	+	intragenic_sense	Cphy_0108	145977	95	No annotation found: putative pseudogene	58.8288	0	41.1402	25.7253	0	121.432	0
146101	+	intragenic_sense	Cphy_0108	145977	124	No annotation found: putative pseudogene	0	0	0	19.5627	0	0	0
146120	+	intragenic_sense	Cphy_0108	145977	143	No annotation found: putative pseudogene	0	0	0	21.7363	0	0	0
146124	+	intragenic_sense	Cphy_0108	145977	147	No annotation found: putative pseudogene	0	0	0	0	35.1716	0	0
146144	+	intragenic_sense	Cphy_0108	145977	167	No annotation found: putative pseudogene	0	32.536	69.0647	49.2527	72.2295	0	29.8983
146146	+	intragenic_sense	Cphy_0108	145977	169	No annotation found: putative pseudogene	0	0	0	0	0	125.321	0
146153	+	intragenic_sense	Cphy_0108	145977	176	No annotation found: putative pseudogene	47.0989	0	55.2574	44.9297	55.2767	96.0112	0
146158	+	intragenic_sense	Cphy_0108	145977	181	No annotation found: putative pseudogene	102.016	0	63.5981	60.5277	0	137.225	0
146166	+	intragenic_sense	Cphy_0108	145977	189	No annotation found: putative pseudogene	0	0	0	0	36.0899	0	0
146172	+	intragenic_sense	Cphy_0108	145977	195	No annotation found: putative pseudogene	0	0	40.5766	0	0	0	0
146175	+	intragenic_sense	Cphy_0108	145977	198	No annotation found: putative pseudogene	0	0	42.0137	0	0	0	0
146193	+	intragenic_sense	Cphy_0108	145977	216	No annotation found: putative pseudogene	79.5966	0	0	34.7781	0	85.9445	0
146196	+	intragenic_sense	Cphy_0108	145977	219	No annotation found: putative pseudogene	0	0	0	0	0	36.0395	0
146203	+	intragenic_sense	Cphy_0108	145977	226	No annotation found: putative pseudogene	45.8492	0	0	20.8286	0	0	0
146210	+	intragenic_sense	Cphy_0108	145977	233	No annotation found: putative pseudogene	84.0895	0	0	58.688	0	121.409	33.1181
146237	+	intragenic_sense	Cphy_0108	145977	260	No annotation found: putative pseudogene	0	0	0	40.033	0	79.7894	0
146240	+	intragenic_sense	Cphy_0108	145977	263	No annotation found: putative pseudogene	490.657	103.35	282.543	362.301	201.872	836.708	177.514
146243	+	intragenic_sense	Cphy_0108	145977	266	No annotation found: putative pseudogene	209.163	71.8922	144.723	129.726	120.879	330.78	0
146254	+	intragenic_sense	Cphy_0108	145977	277	No annotation found: putative pseudogene	116.379	0	97.5248	93.2262	0	249.109	40.513
146263	+	intragenic_sense	Cphy_0108	145977	286	No annotation found: putative pseudogene	0	0	0	0	0	37.4486	0
146264	+	intragenic_sense	Cphy_0108	145977	287	No annotation found: putative pseudogene	0	0	0	26.0835	0	0	0
146269	+	intragenic_sense	Cphy_0108	145977	292	No annotation found: putative pseudogene	50.1562	0	44.606	27.8989	0	70.0384	0
146276	+	intragenic_sense	Cphy_0108	145977	299	No annotation found: putative pseudogene	175.282	48.4522	0	140.545	0	283.175	36.9748
146278	+	intragenic_sense	Cphy_0108	145977	301	No annotation found: putative pseudogene	0	0	106.175	0	0	0	0
146279	+	intragenic_sense	Cphy_0108	145977	302	No annotation found: putative pseudogene	52.7893	0	0	0	0	0	0
146288	+	intragenic_sense	Cphy_0108	145977	311	No annotation found: putative pseudogene	91.5647	0	0	66.4991	0	132.423	52.4017
146293	+	intragenic_sense	Cphy_0108	145977	316	No annotation found: putative pseudogene	233.494	44.7314	115.981	160.059	120.209	230.857	73.9496
146302	+	intragenic_sense	Cphy_0108	145977	325	No annotation found: putative pseudogene	91.1633	0	55.2574	87.1364	0	120.372	44.3698
146308	+	intragenic_sense	Cphy_0108	145977	331	No annotation found: putative pseudogene	291.096	83.2192	236.274	193.453	151.161	347.746	52.0832
146315	+	intragenic_sense	Cphy_0108	145977	338	No annotation found: putative pseudogene	0	0	0	0	0	44.1221	0
146318	+	intragenic_sense	Cphy_0108	145977	341	No annotation found: putative pseudogene	72.4706	0	0	46.22	37.2566	69.0579	0
146321	+	intragenic_sense	Cphy_0108	145977	344	No annotation found: putative pseudogene	42.2862	0	0	37.1186	0	72.2817	0
146339	+	intragenic_sense	Cphy_0108	145977	362	No annotation found: putative pseudogene	70.5815	0	46.6348	40.033	58.3794	109.325	0
146363	+	intragenic_sense	Cphy_0108	145977	386	No annotation found: putative pseudogene	60.2644	0	0	26.633	0	94.8613	0
146476	+	intragenic_sense	Cphy_0109	146427	49	SpoVG family protein	40.0251	0	0	31.8637	0	0	0
146552	+	intragenic_sense	Cphy_0109	146427	125	SpoVG family protein	91.2971	0	45.4795	45.6462	0	0	0
146600	+	intragenic_sense	Cphy_0109	146427	173	SpoVG family protein	45.5295	0	0	0	0	0	0
161222	+	intragenic_sense	Cphy_0120	161160	62	heavy metal transport/detoxification protein	0	0	0	0	0	34.6868	0
161259	+	intragenic_sense	Cphy_0120	161160	99	heavy metal transport/detoxification protein	0	33.2397	0	0	0	0	0
163709	+	intragenic_sense	Cphy_0122	163702	7	NUDIX hydrolase	0	0	0	0	0	28.2725	0
167506	-	intragenic_sense	Cphy_0125	168566	1060	sulfatase	109.996	54.1194	0	0	0	0	0
169265	+	intragenic_sense	Cphy_0126	169161	104	tRNA pseudouridine synthase A	51.1154	0	0	0	0	0	0
169286	+	intragenic_sense	Cphy_0126	169161	125	tRNA pseudouridine synthase A	55.2364	0	0	0	0	0	0
169658	+	intragenic_sense	Cphy_0126	169161	497	tRNA pseudouridine synthase A	67.2566	0	0	0	0	0	0
172889	+	intragenic_sense	Cphy_0130	172888	1	patatin	104.485	0	0	0	0	0	0
177507	+	intragenic_sense	Cphy_0133	177506	1	histone family protein DNA-binding protein	50.9817	0	45.1697	0	0	0	0
177513	+	intragenic_sense	Cphy_0133	177506	7	histone family protein DNA-binding protein	0	0	0	20.8286	0	0	0
177517	+	intragenic_sense	Cphy_0133	177506	11	histone family protein DNA-binding protein	37.578	0	0	0	0	54.1324	0
177530	+	intragenic_sense	Cphy_0133	177506	24	histone family protein DNA-binding protein	41.4607	0	0	0	0	0	0
177533	+	intragenic_sense	Cphy_0133	177506	27	histone family protein DNA-binding protein	39.0136	0	0	0	0	0	0
178794	+	intragenic_sense	Cphy_0136	178585	209	hypothetical protein	40.2633	0	0	0	0	0	0
179137	+	intragenic_sense	Cphy_0136	178585	552	hypothetical protein	92.3608	52.712	37.1107	0	0	0	0
179152	+	intragenic_sense	Cphy_0136	178585	567	hypothetical protein	146.341	78.5925	0	0	0	58.3033	0
179160	+	intragenic_sense	Cphy_0136	178585	575	hypothetical protein	32.8175	0	0	0	0	0	0
179196	+	intragenic_sense	Cphy_0136	178585	611	hypothetical protein	37.764	0	0	0	0	0	0
182394	+	intragenic_sense	Cphy_0139	182200	194	tRNA(Ile)-lysidine synthetase	42.4722	0	0	0	0	0	0
182589	+	intragenic_sense	Cphy_0139	182200	389	tRNA(Ile)-lysidine synthetase	47.0467	0	0	0	0	0	0
182595	+	intragenic_sense	Cphy_0139	182200	395	tRNA(Ile)-lysidine synthetase	35.6366	0	0	0	0	0	0
182598	+	intragenic_sense	Cphy_0139	182200	398	tRNA(Ile)-lysidine synthetase	67.7396	0	0	0	0	0	0
182648	+	intragenic_sense	Cphy_0139	182200	448	tRNA(Ile)-lysidine synthetase	94.5698	0	43.4508	0	0	38.5985	0
182670	+	intragenic_sense	Cphy_0139	182200	470	tRNA(Ile)-lysidine synthetase	207.304	98.978	43.1689	30.789	0	0	0
182701	+	intragenic_sense	Cphy_0139	182200	501	tRNA(Ile)-lysidine synthetase	59.6249	0	0	0	0	0	0
182736	+	intragenic_sense	Cphy_0139	182200	536	tRNA(Ile)-lysidine synthetase	152.416	0	0	0	0	0	0
182762	+	intragenic_sense	Cphy_0139	182200	562	tRNA(Ile)-lysidine synthetase	52.6555	0	0	0	0	0	0
182770	+	intragenic_sense	Cphy_0139	182200	570	tRNA(Ile)-lysidine synthetase	0	0	0	26.9912	0	0	0
182778	+	intragenic_sense	Cphy_0139	182200	578	tRNA(Ile)-lysidine synthetase	70.4477	41.632	0	0	0	0	0
183460	+	intragenic_sense	Cphy_0139	182200	1260	tRNA(Ile)-lysidine synthetase	227.403	62.1374	44.0144	48.3693	0	0	0
183463	+	intragenic_sense	Cphy_0139	182200	1263	tRNA(Ile)-lysidine synthetase	43.9601	0	0	0	0	0	0
183468	+	intragenic_sense	Cphy_0139	182200	1268	tRNA(Ile)-lysidine synthetase	47.4709	0	0	0	0	0	0
184539	+	intragenic_sense	Cphy_0141	184253	286	ATP-dependent metalloprotease FtsH	51.1676	0	0	0	0	0	0
190852	+	intragenic_sense	Cphy_0145	190232	620	DNA polymerase III subunit epsilon	227.334	49.942	83.4076	0	0	63.7371	0
190862	+	intragenic_sense	Cphy_0145	190232	630	DNA polymerase III subunit epsilon	0	0	0	20.4704	0	0	0
209362	+	intragenic_sense	Cphy_0163	209338	24	N-acetyltransferase GCN5	0	0	0	19.5627	0	0	0
209481	+	intragenic_sense	Cphy_0163	209338	143	N-acetyltransferase GCN5	0	39.6481	0	0	0	0	0
234495	+	intragenic_sense	Cphy_0189	234483	12	zinc-binding CMP/dCMP deaminase	43.7741	0	0	0	0	0	0
234593	+	intragenic_sense	Cphy_0189	234483	110	zinc-binding CMP/dCMP deaminase	76.7776	0	0	0	0	0	0
234614	+	intragenic_sense	Cphy_0189	234483	131	zinc-binding CMP/dCMP deaminase	151.265	0	0	0	0	0	0
234627	+	intragenic_sense	Cphy_0189	234483	144	zinc-binding CMP/dCMP deaminase	101.696	0	0	0	0	0	0
234630	+	intragenic_sense	Cphy_0189	234483	147	zinc-binding CMP/dCMP deaminase	43.9601	0	0	0	0	0	0
234634	+	intragenic_sense	Cphy_0189	234483	151	zinc-binding CMP/dCMP deaminase	42.2047	0	0	0	0	0	0
234944	+	intragenic_sense	Cphy_0189	234483	461	zinc-binding CMP/dCMP deaminase	104.463	0	0	0	0	0	0
249130	+	intragenic_sense	Cphy_0201	249113	17	methyl-accepting chemotaxis sensory transducer	61.0605	0	0	0	59.3971	0	33.1181
249133	+	intragenic_sense	Cphy_0201	249113	20	methyl-accepting chemotaxis sensory transducer	160.6	63.5823	88.0007	42.9474	143.715	120.778	52.7201
249136	+	intragenic_sense	Cphy_0201	249113	23	methyl-accepting chemotaxis sensory transducer	64.4897	0	0	0	75.4812	0	0
249155	+	intragenic_sense	Cphy_0201	249113	42	methyl-accepting chemotaxis sensory transducer	0	0	0	0	0	0	29.2614
253683	+	intragenic_sense	Cphy_0204	253676	7	peptidylprolyl isomerase FKBP-type	145.173	78.383	105.246	36.2352	0	321.029	0
253684	+	intragenic_sense	Cphy_0204	253676	8	peptidylprolyl isomerase FKBP-type	0	0	0	0	0	0	22.1849
253690	+	intragenic_sense	Cphy_0204	253676	14	peptidylprolyl isomerase FKBP-type	78.2132	42.6652	0	0	0	223.834	0
253700	+	intragenic_sense	Cphy_0204	253676	24	peptidylprolyl isomerase FKBP-type	39.1996	0	53.5385	0	0	65.4619	0
253703	+	intragenic_sense	Cphy_0204	253676	27	peptidylprolyl isomerase FKBP-type	135.012	73.5467	95.468	27.8989	0	220.385	0
253709	+	intragenic_sense	Cphy_0204	253676	33	peptidylprolyl isomerase FKBP-type	0	0	0	0	0	48.868	0
253717	+	intragenic_sense	Cphy_0204	253676	41	peptidylprolyl isomerase FKBP-type	0	0	0	0	0	43.5472	0
253736	+	intragenic_sense	Cphy_0204	253676	60	peptidylprolyl isomerase FKBP-type	239.289	108.77	233.823	101.062	0	537.795	0
253742	+	intragenic_sense	Cphy_0204	253676	66	peptidylprolyl isomerase FKBP-type	0	0	0	0	0	81.9198	0
253755	+	intragenic_sense	Cphy_0204	253676	79	peptidylprolyl isomerase FKBP-type	0	0	0	87.1607	0	432.743	0
253756	+	intragenic_sense	Cphy_0204	253676	80	peptidylprolyl isomerase FKBP-type	255.215	124.604	152.444	0	0	0	74.5865
253759	+	intragenic_sense	Cphy_0204	253676	83	peptidylprolyl isomerase FKBP-type	493.307	202.081	282.375	134.956	0	893.546	78.4433
253772	+	intragenic_sense	Cphy_0204	253676	96	peptidylprolyl isomerase FKBP-type	0	0	0	0	0	35.4645	0
253778	+	intragenic_sense	Cphy_0204	253676	102	peptidylprolyl isomerase FKBP-type	150.357	77.3498	109.275	45.4549	0	292.317	0
253781	+	intragenic_sense	Cphy_0204	253676	105	peptidylprolyl isomerase FKBP-type	0	0	46.3249	0	0	108.288	0
253785	+	intragenic_sense	Cphy_0204	253676	109	peptidylprolyl isomerase FKBP-type	0	0	0	0	0	54.2453	0
253802	+	intragenic_sense	Cphy_0204	253676	126	peptidylprolyl isomerase FKBP-type	91.4831	56.4327	82.2523	0	0	288.113	33.1181
253808	+	intragenic_sense	Cphy_0204	253676	132	peptidylprolyl isomerase FKBP-type	0	0	0	0	0	57.582	0
253816	+	intragenic_sense	Cphy_0204	253676	140	peptidylprolyl isomerase FKBP-type	70.3661	0	49.1991	28.2572	0	118.929	0
253825	+	intragenic_sense	Cphy_0204	253676	149	peptidylprolyl isomerase FKBP-type	0	0	0	0	0	104.522	0
253837	+	intragenic_sense	Cphy_0204	253676	161	peptidylprolyl isomerase FKBP-type	0	0	0	0	0	0	22.1849
253838	+	intragenic_sense	Cphy_0204	253676	162	peptidylprolyl isomerase FKBP-type	0	0	0	0	0	82.4049	0
253858	+	intragenic_sense	Cphy_0204	253676	182	peptidylprolyl isomerase FKBP-type	0	0	0	0	0	53.0389	0
253875	+	intragenic_sense	Cphy_0204	253676	199	peptidylprolyl isomerase FKBP-type	0	0	0	40.9407	0	216.868	0
253915	+	intragenic_sense	Cphy_0204	253676	239	peptidylprolyl isomerase FKBP-type	0	0	0	0	0	111.139	0
253919	+	intragenic_sense	Cphy_0204	253676	243	peptidylprolyl isomerase FKBP-type	0	0	0	0	0	39.6919	0
253954	+	intragenic_sense	Cphy_0204	253676	278	peptidylprolyl isomerase FKBP-type	0	0	0	0	0	59.5097	0
253969	+	intragenic_sense	Cphy_0204	253676	293	peptidylprolyl isomerase FKBP-type	0	0	0	0	0	46.1062	0
253986	+	intragenic_sense	Cphy_0204	253676	310	peptidylprolyl isomerase FKBP-type	0	0	0	0	0	41.7325	0
253993	+	intragenic_sense	Cphy_0204	253676	317	peptidylprolyl isomerase FKBP-type	0	0	0	0	0	64.2556	0
254020	+	intragenic_sense	Cphy_0204	253676	344	peptidylprolyl isomerase FKBP-type	0	0	0	0	0	41.7325	0
254054	+	intragenic_sense	Cphy_0204	253676	378	peptidylprolyl isomerase FKBP-type	0	0	53.8203	0	0	67.1303	0
254072	+	intragenic_sense	Cphy_0204	253676	396	peptidylprolyl isomerase FKBP-type	0	0	0	0	0	39.7484	0
254084	+	intragenic_sense	Cphy_0204	253676	408	peptidylprolyl isomerase FKBP-type	0	0	0	0	0	66.2396	0
254120	+	intragenic_sense	Cphy_0204	253676	444	peptidylprolyl isomerase FKBP-type	0	0	0	0	0	36.9301	0
254125	+	intragenic_sense	Cphy_0204	253676	449	peptidylprolyl isomerase FKBP-type	107.282	42.7475	110.431	0	0	391.113	40.8315
254147	+	intragenic_sense	Cphy_0204	253676	471	peptidylprolyl isomerase FKBP-type	0	0	0	0	0	54.9666	0
254162	+	intragenic_sense	Cphy_0204	253676	486	peptidylprolyl isomerase FKBP-type	0	0	0	0	0	49.3531	0
254180	+	intragenic_sense	Cphy_0204	253676	504	peptidylprolyl isomerase FKBP-type	0	0	0	0	0	58.4727	0
254188	+	intragenic_sense	Cphy_0204	253676	512	peptidylprolyl isomerase FKBP-type	77.0679	0	0	24.2681	0	218.65	0
254298	+	intragenic_sense	Cphy_0204	253676	622	peptidylprolyl isomerase FKBP-type	61.1943	0	35.6736	0	0	169.386	0
254314	+	intragenic_sense	Cphy_0204	253676	638	peptidylprolyl isomerase FKBP-type	0	0	0	0	0	49.6123	0
254341	+	intragenic_sense	Cphy_0204	253676	665	peptidylprolyl isomerase FKBP-type	0	0	0	0	0	47.7181	0
254356	+	intragenic_sense	Cphy_0204	253676	680	peptidylprolyl isomerase FKBP-type	190.999	108.733	108.176	38.5758	0	371.193	0
254365	+	intragenic_sense	Cphy_0204	253676	689	peptidylprolyl isomerase FKBP-type	0	26.8314	0	0	0	0	0
254369	+	intragenic_sense	Cphy_0204	253676	693	peptidylprolyl isomerase FKBP-type	0	0	0	0	0	53.0389	0
254410	+	intragenic_sense	Cphy_0204	253676	734	peptidylprolyl isomerase FKBP-type	0	0	0	0	0	38.8013	0
255387	-	intragenic_sense	Cphy_0205	255548	161	superoxide dismutase	0	42.8299	0	0	0	0	0
258894	+	intragenic_sense	Cphy_0210	258892	2	sporulation transcriptional regulator SpoIIID	58.4796	0	0	0	0	0	0
258898	+	intragenic_sense	Cphy_0210	258892	6	sporulation transcriptional regulator SpoIIID	71.1394	0	0	0	0	0	0
258915	+	intragenic_sense	Cphy_0210	258892	23	sporulation transcriptional regulator SpoIIID	73.8769	0	0	0	0	0	0
258924	+	intragenic_sense	Cphy_0210	258892	32	sporulation transcriptional regulator SpoIIID	146.021	0	0	0	0	0	0
258936	+	intragenic_sense	Cphy_0210	258892	44	sporulation transcriptional regulator SpoIIID	327.842	0	0	0	36.2886	0	0
258945	+	intragenic_sense	Cphy_0210	258892	53	sporulation transcriptional regulator SpoIIID	91.0068	0	0	0	0	0	0
258954	+	intragenic_sense	Cphy_0210	258892	62	sporulation transcriptional regulator SpoIIID	87.013	0	0	0	0	0	0
259005	+	intragenic_sense	Cphy_0210	258892	113	sporulation transcriptional regulator SpoIIID	401.771	0	0	36.9274	0	0	0
259010	+	intragenic_sense	Cphy_0210	258892	118	sporulation transcriptional regulator SpoIIID	70.5521	0	0	0	0	0	0
259035	+	intragenic_sense	Cphy_0210	258892	143	sporulation transcriptional regulator SpoIIID	89.1926	0	0	0	0	0	0
259954	+	intragenic_sense	Cphy_0211	259945	9	RnfABCDGE type electron transport complex subunit C	40.3971	0	0	0	49.1707	0	0
270945	+	intragenic_sense	Cphy_0220	269141	1804	glycoside hydrolase family 3	0	0	0	0	38.2743	0	0
271688	+	intragenic_sense	Cphy_0221	271681	7	glutamyl-tRNA synthetase	44.6518	0	0	0	0	0	0
271720	+	intragenic_sense	Cphy_0221	271681	39	glutamyl-tRNA synthetase	54.4403	0	0	0	0	0	0
271729	+	intragenic_sense	Cphy_0221	271681	48	glutamyl-tRNA synthetase	40.0773	0	0	0	0	0	0
271785	+	intragenic_sense	Cphy_0221	271681	104	glutamyl-tRNA synthetase	255.146	0	0	0	0	44.6406	0
271791	+	intragenic_sense	Cphy_0221	271681	110	glutamyl-tRNA synthetase	50.9001	0	0	0	0	0	0
275146	+	intragenic_sense	Cphy_0222	273457	1689	UvrD/REP helicase	85.1826	0	0	0	49.3694	0	0
275870	-	intragenic_sense	Cphy_0223	276031	161	hypothetical protein	108.822	68.9575	0	66.8573	0	62.9029	0
275906	-	intragenic_sense	Cphy_0223	276031	125	hypothetical protein	43.4543	37.2076	0	33.1782	0	32.4435	0
275909	-	intragenic_sense	Cphy_0223	276031	122	hypothetical protein	0	0	0	0	0	0	26.0416
275916	-	intragenic_sense	Cphy_0223	276031	115	hypothetical protein	68.6401	42.6652	0	46.7452	0	0	0
275935	-	intragenic_sense	Cphy_0223	276031	96	hypothetical protein	58.881	36.0097	0	22.8352	0	36.2987	0
275942	-	intragenic_sense	Cphy_0223	276031	89	hypothetical protein	0	0	0	0	0	28.2725	0
275948	-	intragenic_sense	Cphy_0223	276031	83	hypothetical protein	0	0	0	39.1253	0	0	0
275951	-	intragenic_sense	Cphy_0223	276031	80	hypothetical protein	320.961	168.797	301.282	148.141	0	197.715	48.5449
275956	-	intragenic_sense	Cphy_0223	276031	75	hypothetical protein	40.3971	0	0	0	0	0	0
275968	-	intragenic_sense	Cphy_0223	276031	63	hypothetical protein	75.1037	0	0	42.3979	0	0	0
275975	-	intragenic_sense	Cphy_0223	276031	56	hypothetical protein	282.052	174.831	241.178	251.758	0	206.057	54.9845
275983	-	intragenic_sense	Cphy_0223	276031	48	hypothetical protein	37.0722	0	0	0	0	0	0
275998	-	intragenic_sense	Cphy_0223	276031	33	hypothetical protein	216.981	102.609	207.843	133.475	0	0	0
276003	-	intragenic_sense	Cphy_0223	276031	28	hypothetical protein	108.717	89.6725	114.15	72.3035	0	0	0
276014	-	intragenic_sense	Cphy_0223	276031	17	hypothetical protein	364.474	272.034	420.11	222.666	0	229.358	117.682
276017	-	intragenic_sense	Cphy_0223	276031	14	hypothetical protein	0	0	0	32.0549	0	0	0
276020	-	intragenic_sense	Cphy_0223	276031	11	hypothetical protein	0	0	0	52.334	0	0	0
276024	-	intragenic_sense	Cphy_0223	276031	7	hypothetical protein	155.682	89.8747	90.0014	82.5979	0	89.8562	0
276029	-	intragenic_sense	Cphy_0223	276031	2	hypothetical protein	74.97	75.0365	117.306	61.4111	0	49.7586	0
279923	-	intragenic_sense	Cphy_0225	279992	69	diacylglycerol kinase catalytic subunit	47.4709	0	0	0	0	0	0
279935	-	intragenic_sense	Cphy_0225	279992	57	diacylglycerol kinase catalytic subunit	58.2936	0	0	0	0	0	0
280347	+	intragenic_sense	Cphy_0226	280345	2	hypothetical protein	38.2697	0	0	0	0	0	0
280437	+	intragenic_sense	Cphy_0226	280345	92	hypothetical protein	78.6374	0	0	0	0	0	0
281824	+	intragenic_sense	Cphy_0226	280345	1479	hypothetical protein	43.7219	0	0	0	0	0	0
295202	+	intragenic_sense	Cphy_0238	295200	2	elongation factor Tu	66.2745	0	0	0	0	0	0
295365	+	intragenic_sense	Cphy_0238	295200	165	elongation factor Tu	63.1879	0	0	0	0	0	0
301139	+	intragenic_sense	Cphy_0242	300818	321	rod shape-determining protein MreB	210.413	26.8314	57.8497	43.4483	0	114.646	0
301148	+	intragenic_sense	Cphy_0242	300818	330	rod shape-determining protein MreB	40.2633	0	0	0	0	0	0
307180	+	intragenic_sense	Cphy_0247	306745	435	hypothetical protein	94.436	61.5984	211.026	0	156.051	0	61.7425
307296	+	intragenic_sense	Cphy_0247	306745	551	hypothetical protein	0	0	36.2653	0	0	0	0
311093	+	intragenic_sense	Cphy_0252	311051	42	abortive infection protein	63.1357	0	0	0	0	0	0
311152	+	intragenic_sense	Cphy_0252	311051	101	abortive infection protein	141.163	46.3036	0	25.1758	0	125.557	0
311223	+	intragenic_sense	Cphy_0252	311051	172	abortive infection protein	110.019	0	0	0	0	0	0
312646	+	intragenic_sense	Cphy_0254	312520	126	thioredoxin reductase	0	0	0	23.3604	0	0	0
312727	+	intragenic_sense	Cphy_0254	312520	207	thioredoxin reductase	0	0	0	26.0835	0	0	0
314512	+	intragenic_sense	Cphy_0255	314508	4	sigma 54 modulation protein/ribosomal protein S30EA	98.6385	0	61.5413	51.2594	647.933	154.225	59.4782
314517	+	intragenic_sense	Cphy_0255	314508	9	sigma 54 modulation protein/ribosomal protein S30EA	0	0	0	0	218.65	49.3865	0
314522	+	intragenic_sense	Cphy_0255	314508	14	sigma 54 modulation protein/ribosomal protein S30EA	0	28.7329	0	0	301.826	55.3387	0
314527	+	intragenic_sense	Cphy_0255	314508	19	sigma 54 modulation protein/ribosomal protein S30EA	45.5817	0	0	27.5407	452.242	0	44.6882
314531	+	intragenic_sense	Cphy_0255	314508	23	sigma 54 modulation protein/ribosomal protein S30EA	40.2633	0	0	20.4704	456.66	90.7468	32.7996
314538	+	intragenic_sense	Cphy_0255	314508	30	sigma 54 modulation protein/ribosomal protein S30EA	50.2899	0	0	0	0	0	0
314540	+	intragenic_sense	Cphy_0255	314508	32	sigma 54 modulation protein/ribosomal protein S30EA	0	0	0	0	0	0	51.1278
314549	+	intragenic_sense	Cphy_0255	314508	41	sigma 54 modulation protein/ribosomal protein S30EA	81.8578	40.6813	0	24.6506	716.513	86.3731	0
314550	+	intragenic_sense	Cphy_0255	314508	42	sigma 54 modulation protein/ribosomal protein S30EA	0	0	41.7318	0	0	0	37.2933
314555	+	intragenic_sense	Cphy_0255	314508	47	sigma 54 modulation protein/ribosomal protein S30EA	49.5982	0	41.422	0	295.77	126.211	0
314558	+	intragenic_sense	Cphy_0255	314508	50	sigma 54 modulation protein/ribosomal protein S30EA	0	0	0	0	313.07	0	0
314559	+	intragenic_sense	Cphy_0255	314508	51	sigma 54 modulation protein/ribosomal protein S30EA	0	0	0	0	0	63.7371	0
314566	+	intragenic_sense	Cphy_0255	314508	58	sigma 54 modulation protein/ribosomal protein S30EA	261.196	115.92	164.758	103.284	1134.58	494.653	127.66
314569	+	intragenic_sense	Cphy_0255	314508	61	sigma 54 modulation protein/ribosomal protein S30EA	0	0	0	0	100.923	0	0
314576	+	intragenic_sense	Cphy_0255	314508	68	sigma 54 modulation protein/ribosomal protein S30EA	38.2697	0	0	0	154.065	43.6036	0
314582	+	intragenic_sense	Cphy_0255	314508	74	sigma 54 modulation protein/ribosomal protein S30EA	96.4817	0	0	53.7912	354.448	225.154	107.068
314585	+	intragenic_sense	Cphy_0255	314508	77	sigma 54 modulation protein/ribosomal protein S30EA	0	0	0	0	112.142	0	0
314588	+	intragenic_sense	Cphy_0255	314508	80	sigma 54 modulation protein/ribosomal protein S30EA	0	0	0	0	166.798	0	0
314591	+	intragenic_sense	Cphy_0255	314508	83	sigma 54 modulation protein/ribosomal protein S30EA	0	0	0	24.6264	168.189	77.8618	0
314596	+	intragenic_sense	Cphy_0255	314508	88	sigma 54 modulation protein/ribosomal protein S30EA	0	0	0	0	102.859	0	0
314600	+	intragenic_sense	Cphy_0255	314508	92	sigma 54 modulation protein/ribosomal protein S30EA	0	0	0	0	144.584	58.8783	0
314603	+	intragenic_sense	Cphy_0255	314508	95	sigma 54 modulation protein/ribosomal protein S30EA	0	0	0	0	0	38.0236	0
314610	+	intragenic_sense	Cphy_0255	314508	102	sigma 54 modulation protein/ribosomal protein S30EA	0	0	0	0	124.652	0	0
314615	+	intragenic_sense	Cphy_0255	314508	107	sigma 54 modulation protein/ribosomal protein S30EA	0	0	0	0	0	73.3752	70.0929
314621	+	intragenic_sense	Cphy_0255	314508	113	sigma 54 modulation protein/ribosomal protein S30EA	0	0	32.5176	0	0	0	0
314623	+	intragenic_sense	Cphy_0255	314508	115	sigma 54 modulation protein/ribosomal protein S30EA	0	0	0	0	0	0	33.1181
314634	+	intragenic_sense	Cphy_0255	314508	126	sigma 54 modulation protein/ribosomal protein S30EA	0	0	0	0	122.915	0	0
314637	+	intragenic_sense	Cphy_0255	314508	129	sigma 54 modulation protein/ribosomal protein S30EA	34.5729	0	0	0	136.864	0	0
314643	+	intragenic_sense	Cphy_0255	314508	135	sigma 54 modulation protein/ribosomal protein S30EA	0	0	0	0	180.425	0	0
314649	+	intragenic_sense	Cphy_0255	314508	141	sigma 54 modulation protein/ribosomal protein S30EA	346.319	103.515	213.648	144.51	1173.28	585.941	259.177
314658	+	intragenic_sense	Cphy_0255	314508	150	sigma 54 modulation protein/ribosomal protein S30EA	0	0	0	0	47.1353	0	0
314663	+	intragenic_sense	Cphy_0255	314508	155	sigma 54 modulation protein/ribosomal protein S30EA	0	0	0	0	36.2389	0	0
314667	+	intragenic_sense	Cphy_0255	314508	159	sigma 54 modulation protein/ribosomal protein S30EA	118.633	55.9761	65.289	48.178	458.201	272.41	139.23
314672	+	intragenic_sense	Cphy_0255	314508	164	sigma 54 modulation protein/ribosomal protein S30EA	0	0	0	0	73.6446	0	0
314685	+	intragenic_sense	Cphy_0255	314508	177	sigma 54 modulation protein/ribosomal protein S30EA	0	0	0	0	0	0	22.1849
314690	+	intragenic_sense	Cphy_0255	314508	182	sigma 54 modulation protein/ribosomal protein S30EA	0	0	0	0	73.6942	0	0
314697	+	intragenic_sense	Cphy_0255	314508	189	sigma 54 modulation protein/ribosomal protein S30EA	0	0	0	0	49.419	0	0
314700	+	intragenic_sense	Cphy_0255	314508	192	sigma 54 modulation protein/ribosomal protein S30EA	0	0	0	0	80.7683	0	0
314709	+	intragenic_sense	Cphy_0255	314508	201	sigma 54 modulation protein/ribosomal protein S30EA	84.4615	41.8791	65.5708	38.9583	465.722	220.644	91.6408
314714	+	intragenic_sense	Cphy_0255	314508	206	sigma 54 modulation protein/ribosomal protein S30EA	0	0	0	0	47.334	0	0
314738	+	intragenic_sense	Cphy_0255	314508	230	sigma 54 modulation protein/ribosomal protein S30EA	0	0	0	0	0	56.083	29.5798
314742	+	intragenic_sense	Cphy_0255	314508	234	sigma 54 modulation protein/ribosomal protein S30EA	0	0	0	0	42.1463	0	0
314768	+	intragenic_sense	Cphy_0255	314508	260	sigma 54 modulation protein/ribosomal protein S30EA	0	0	0	0	41.3273	0	0
314774	+	intragenic_sense	Cphy_0255	314508	266	sigma 54 modulation protein/ribosomal protein S30EA	0	0	0	0	0	0	32.7996
314798	+	intragenic_sense	Cphy_0255	314508	290	sigma 54 modulation protein/ribosomal protein S30EA	0	0	0	0	65.6025	0	0
314853	+	intragenic_sense	Cphy_0255	314508	345	sigma 54 modulation protein/ribosomal protein S30EA	0	0	0	0	79.031	36.4116	0
327687	+	intragenic_sense	Cphy_0263	327680	7	von Willebrand factor type A	57.4975	0	0	0	0	0	0
327771	+	intragenic_sense	Cphy_0263	327680	91	von Willebrand factor type A	95.0755	28.7329	0	0	0	0	0
349025	-	intragenic_sense	Cphy_0280	349025	0	hypothetical protein	91.1405	0	0	0	0	0	0
351619	+	intragenic_sense	Cphy_0283	351565	54	hypothetical protein	112.169	0	85.7462	45.4306	0	47.9774	0
351628	+	intragenic_sense	Cphy_0283	351565	63	hypothetical protein	44.4658	0	0	0	0	0	0
351633	+	intragenic_sense	Cphy_0283	351565	68	hypothetical protein	0	0	0	0	0	27.9568	0
351649	+	intragenic_sense	Cphy_0283	351565	84	hypothetical protein	0	0	40.2947	0	0	0	0
351696	+	intragenic_sense	Cphy_0283	351565	131	hypothetical protein	0	0	50.0726	0	0	0	0
351995	+	intragenic_sense	Cphy_0283	351565	430	hypothetical protein	49.0403	0	0	0	0	0	0
352026	+	intragenic_sense	Cphy_0283	351565	461	hypothetical protein	0	0	49.2272	0	0	0	0
352057	+	intragenic_sense	Cphy_0283	351565	492	hypothetical protein	43.0302	0	0	0	0	39.3762	0
353442	-	intragenic_sense	Cphy_0284	353978	536	FKBP-type peptidylprolyl isomerase	0	0	0	24.1012	0	47.369	0
353786	-	intragenic_sense	Cphy_0284	353978	192	FKBP-type peptidylprolyl isomerase	0	0	0	28.4484	0	0	0
353977	-	intragenic_sense	Cphy_0284	353978	1	FKBP-type peptidylprolyl isomerase	0	0	0	23.9099	0	46.1062	0
356863	+	intragenic_sense	Cphy_0286	356849	14	methylated-DNA--protein-cysteine methyltransferase	0	0	0	0	0	37.7079	0
356894	+	intragenic_sense	Cphy_0286	356849	45	methylated-DNA--protein-cysteine methyltransferase	111.589	58.0423	68.473	0	0	92.9901	0
356930	+	intragenic_sense	Cphy_0286	356849	81	methylated-DNA--protein-cysteine methyltransferase	47.709	0	0	0	0	55.2258	0
356941	+	intragenic_sense	Cphy_0286	356849	92	methylated-DNA--protein-cysteine methyltransferase	0	0	0	0	0	28.2725	0
356956	+	intragenic_sense	Cphy_0286	356849	107	methylated-DNA--protein-cysteine methyltransferase	0	0	0	0	0	29.366	0
357001	+	intragenic_sense	Cphy_0286	356849	152	methylated-DNA--protein-cysteine methyltransferase	39.0136	0	0	0	0	54.1888	0
379234	+	intragenic_sense	Cphy_0302	379217	17	Orn/DAP/Arg decarboxylase 2	48.7727	0	70.1919	0	0	60.2309	0
381113	+	intragenic_sense	Cphy_0303	381033	80	anti-sigma-28 factor FlgM	122.731	0	95.5241	53.9582	0	78.0312	74.2681
381116	+	intragenic_sense	Cphy_0303	381033	83	anti-sigma-28 factor FlgM	0	0	0	0	26.1615	0	0
381272	+	intragenic_sense	Cphy_0303	381033	239	anti-sigma-28 factor FlgM	53.481	0	0	0	0	0	0
386545	+	intragenic_sense	Cphy_0307	385771	774	flagellar hook-associated protein 3	0	0	41.422	0	0	0	0
386556	+	intragenic_sense	Cphy_0307	385771	785	flagellar hook-associated protein 3	108.234	0	44.2962	0	0	50.8521	0
386643	+	intragenic_sense	Cphy_0307	385771	872	flagellar hook-associated protein 3	89.4079	0	0	0	0	0	0
386825	+	intragenic_sense	Cphy_0307	385771	1054	flagellar hook-associated protein 3	77.3355	0	0	0	0	43.8629	0
386847	+	intragenic_sense	Cphy_0307	385771	1076	flagellar hook-associated protein 3	0	0	0	0	0	34.3711	0
389196	+	intragenic_sense	Cphy_0311	389103	93	flagellar protein FlaG protein	0	0	0	23.1935	0	0	0
392760	+	intragenic_sense	Cphy_0315	392760	0	flagellin domain-containing protein	0	0	0	28.9736	0	0	0
392764	+	intragenic_sense	Cphy_0315	392760	4	flagellin domain-containing protein	0	0	0	24.8176	0	0	0
392772	+	intragenic_sense	Cphy_0315	392760	12	flagellin domain-containing protein	0	0	0	0	31.1009	0	0
392780	+	intragenic_sense	Cphy_0315	392760	20	flagellin domain-containing protein	0	0	0	19.5627	38.1253	0	0
392810	+	intragenic_sense	Cphy_0315	392760	50	flagellin domain-containing protein	0	0	0	32.0549	0	0	0
392815	+	intragenic_sense	Cphy_0315	392760	55	flagellin domain-containing protein	0	0	0	27.8989	46.217	0	0
392818	+	intragenic_sense	Cphy_0315	392760	58	flagellin domain-containing protein	0	0	0	0	44.132	0	0
392827	+	intragenic_sense	Cphy_0315	392760	67	flagellin domain-containing protein	0	0	0	33.5121	0	0	0
392845	+	intragenic_sense	Cphy_0315	392760	85	flagellin domain-containing protein	0	0	70.1639	146.444	0	0	111.915
392901	+	intragenic_sense	Cphy_0315	392760	141	flagellin domain-containing protein	0	0	0	20.8286	0	0	0
392915	+	intragenic_sense	Cphy_0315	392760	155	flagellin domain-containing protein	0	0	0	0	28.1472	0	0
392983	+	intragenic_sense	Cphy_0315	392760	223	flagellin domain-containing protein	0	0	0	24.6264	0	0	0
393106	+	intragenic_sense	Cphy_0315	392760	346	flagellin domain-containing protein	0	0	0	46.8878	0	0	0
415529	+	intragenic_sense	Cphy_0332	415316	213	hypothetical protein	186.856	91.4917	184.257	0	0	0	0
415818	+	intragenic_sense	Cphy_0332	415316	502	hypothetical protein	52.7371	0	0	0	0	0	0
415898	+	intragenic_sense	Cphy_0332	415316	582	hypothetical protein	105.445	0	0	0	0	0	0
416039	+	intragenic_sense	Cphy_0332	415316	723	hypothetical protein	44.332	0	0	0	0	0	0
416095	+	intragenic_sense	Cphy_0332	415316	779	hypothetical protein	44.518	0	0	0	0	0	0
416116	+	intragenic_sense	Cphy_0332	415316	800	hypothetical protein	54.8644	0	0	0	0	0	0
440343	+	intragenic_sense	Cphy_0347	439847	496	peptidase M22 glycoprotease	0	0	136.157	0	0	49.6123	0
463441	+	intragenic_sense	Cphy_0363	463437	4	hypothetical protein	49.5982	0	0	0	0	0	0
463444	+	intragenic_sense	Cphy_0363	463437	7	hypothetical protein	0	0	48.0438	0	0	0	0
463458	+	intragenic_sense	Cphy_0363	463437	21	hypothetical protein	42.2047	0	0	0	0	0	0
465742	+	intragenic_sense	Cphy_0365	465733	9	rhodanese domain-containing protein	0	0	0	23.5517	0	0	0
465745	+	intragenic_sense	Cphy_0365	465733	12	rhodanese domain-containing protein	0	0	0	20.4704	0	0	0
465752	+	intragenic_sense	Cphy_0365	465733	19	rhodanese domain-containing protein	0	0	0	0	0	0	58.2043
465753	+	intragenic_sense	Cphy_0365	465733	20	rhodanese domain-containing protein	0	0	0	34.945	0	0	0
465760	+	intragenic_sense	Cphy_0365	465733	27	rhodanese domain-containing protein	0	0	0	44.3803	0	0	58.5227
465766	+	intragenic_sense	Cphy_0365	465733	33	rhodanese domain-containing protein	0	0	0	0	0	0	26.0416
465775	+	intragenic_sense	Cphy_0365	465733	42	rhodanese domain-containing protein	0	0	0	25.3671	0	0	0
465792	+	intragenic_sense	Cphy_0365	465733	59	rhodanese domain-containing protein	0	99.9589	0	116.11	0	0	101.3
465799	+	intragenic_sense	Cphy_0365	465733	66	rhodanese domain-containing protein	0	0	0	18.2967	0	0	0
465802	+	intragenic_sense	Cphy_0365	465733	69	rhodanese domain-containing protein	0	0	0	0	0	0	58.5227
465809	+	intragenic_sense	Cphy_0365	465733	76	rhodanese domain-containing protein	0	0	0	77.3672	0	0	73.3127
465826	+	intragenic_sense	Cphy_0365	465733	93	rhodanese domain-containing protein	0	0	0	59.0219	0	0	62.061
465831	+	intragenic_sense	Cphy_0365	465733	98	rhodanese domain-containing protein	0	0	0	37.6681	0	0	40.8315
465837	+	intragenic_sense	Cphy_0365	465733	104	rhodanese domain-containing protein	0	0	0	24.1012	0	0	0
465861	+	intragenic_sense	Cphy_0365	465733	128	rhodanese domain-containing protein	0	0	0	36.7604	0	0	0
465877	+	intragenic_sense	Cphy_0365	465733	144	rhodanese domain-containing protein	0	0	0	26.8	0	0	0
465882	+	intragenic_sense	Cphy_0365	465733	149	rhodanese domain-containing protein	0	0	0	81.3562	0	0	144.714
465886	+	intragenic_sense	Cphy_0365	465733	153	rhodanese domain-containing protein	0	0	0	33.4878	0	0	46.9526
465898	+	intragenic_sense	Cphy_0365	465733	165	rhodanese domain-containing protein	0	710.403	0	304.979	0	0	185.228
465966	+	intragenic_sense	Cphy_0365	465733	233	rhodanese domain-containing protein	0	0	0	0	0	0	22.1849
469459	+	intragenic_sense	Cphy_0368	468619	840	cell wall hydrolase/autolysin	249.329	642.462	338.504	57.9472	44.2313	207.446	0
469480	+	intragenic_sense	Cphy_0368	468619	861	cell wall hydrolase/autolysin	67.8146	74.7894	82.2523	42.0154	0	103.462	0
470526	+	intragenic_sense	Cphy_0369	470342	184	RdgB/HAM1 family non-canonical purine NTP pyrophosphatase	0	0	0	28.0902	0	0	0
472885	+	intragenic_sense	Cphy_0371	472717	168	DJ-1 family protein	51.7256	0	0	0	44.1817	0	0
473382	+	intragenic_sense	Cphy_0372	473354	28	hypothetical protein	69.012	0	0	0	0	0	0
478882	+	intragenic_sense	Cphy_0376	478875	7	trigger factor	396.43	0	0	62.2945	0	0	0
478885	+	intragenic_sense	Cphy_0376	478875	10	trigger factor	117.703	0	0	0	0	0	0
478932	+	intragenic_sense	Cphy_0376	478875	57	trigger factor	40.3971	0	0	0	0	0	0
479944	+	intragenic_sense	Cphy_0376	478875	1069	trigger factor	35.2646	0	0	0	0	0	0
488242	+	intragenic_sense	Cphy_0382	488237	5	methyl-accepting chemotaxis sensory transducer	0	0	0	29.7144	0	0	0
488264	+	intragenic_sense	Cphy_0382	488237	27	methyl-accepting chemotaxis sensory transducer	0	0	0	58.354	0	0	0
488272	+	intragenic_sense	Cphy_0382	488237	35	methyl-accepting chemotaxis sensory transducer	88.3965	0	0	56.1561	25.1439	0	0
515832	+	intragenic_sense	Cphy_0405	515791	41	polysaccharide deacetylase	0	0	0	24.4594	0	0	0
515869	+	intragenic_sense	Cphy_0405	515791	78	polysaccharide deacetylase	33.5092	0	45.7333	0	0	0	0
515922	+	intragenic_sense	Cphy_0405	515791	131	polysaccharide deacetylase	60.607	31.5853	0	0	0	0	29.5798
515925	+	intragenic_sense	Cphy_0405	515791	134	polysaccharide deacetylase	202.037	141.187	151.599	168.062	47.4334	94.14	51.7647
515953	+	intragenic_sense	Cphy_0405	515791	162	polysaccharide deacetylase	0	0	0	49.277	0	0	0
516054	+	intragenic_sense	Cphy_0405	515791	263	polysaccharide deacetylase	0	0	0	34.0616	0	0	0
516124	+	intragenic_sense	Cphy_0405	515791	333	polysaccharide deacetylase	0	0	0	27.8989	0	0	0
516141	+	intragenic_sense	Cphy_0405	515791	350	polysaccharide deacetylase	0	0	0	0	0	36.6709	0
520573	+	intragenic_sense	Cphy_0410	520544	29	transcription termination factor Rho	48.9065	0	0	0	0	0	0
520586	+	intragenic_sense	Cphy_0410	520544	42	transcription termination factor Rho	95.901	41.632	0	0	0	51.2242	0
520603	+	intragenic_sense	Cphy_0410	520544	59	transcription termination factor Rho	61.5663	0	32.5176	0	0	0	0
520611	+	intragenic_sense	Cphy_0410	520544	67	transcription termination factor Rho	42.0187	0	0	0	0	0	0
520635	+	intragenic_sense	Cphy_0410	520544	91	transcription termination factor Rho	58.9332	0	0	0	0	0	0
520639	+	intragenic_sense	Cphy_0410	520544	95	transcription termination factor Rho	120.552	0	0	0	0	51.7427	0
520648	+	intragenic_sense	Cphy_0410	520544	104	transcription termination factor Rho	121.586	0	75.6866	0	0	0	0
520673	+	intragenic_sense	Cphy_0410	520544	129	transcription termination factor Rho	107.601	0	84.3372	0	0	62.0122	0
520676	+	intragenic_sense	Cphy_0410	520544	132	transcription termination factor Rho	80.6081	0	0	0	0	28.2725	0
520682	+	intragenic_sense	Cphy_0410	520544	138	transcription termination factor Rho	95.4475	0	0	0	0	0	0
520688	+	intragenic_sense	Cphy_0410	520544	144	transcription termination factor Rho	303.139	41.8791	142.441	0	0	111.478	0
520707	+	intragenic_sense	Cphy_0410	520544	163	transcription termination factor Rho	303.169	44.3197	115.08	0	0	134.689	0
520722	+	intragenic_sense	Cphy_0410	520544	178	transcription termination factor Rho	54.9688	0	0	0	0	0	0
520725	+	intragenic_sense	Cphy_0410	520544	181	transcription termination factor Rho	51.0339	0	0	0	0	0	0
520729	+	intragenic_sense	Cphy_0410	520544	185	transcription termination factor Rho	0	0	33.6729	0	0	0	0
520733	+	intragenic_sense	Cphy_0410	520544	189	transcription termination factor Rho	72.8426	0	0	0	0	0	0
520745	+	intragenic_sense	Cphy_0410	520544	201	transcription termination factor Rho	198.735	0	55.7929	0	0	75.698	0
520754	+	intragenic_sense	Cphy_0410	520544	210	transcription termination factor Rho	78.0272	0	0	0	0	0	0
520758	+	intragenic_sense	Cphy_0410	520544	214	transcription termination factor Rho	71.9355	0	0	0	0	0	0
520762	+	intragenic_sense	Cphy_0410	520544	218	transcription termination factor Rho	0	0	0	0	0	43.0287	0
520763	+	intragenic_sense	Cphy_0410	520544	219	transcription termination factor Rho	0	0	54.6657	0	0	0	0
520771	+	intragenic_sense	Cphy_0410	520544	227	transcription termination factor Rho	126.503	0	55.2574	0	0	50.7058	0
520774	+	intragenic_sense	Cphy_0410	520544	230	transcription termination factor Rho	248.148	38.6973	61.8792	0	0	88.1544	41.4685
520777	+	intragenic_sense	Cphy_0410	520544	233	transcription termination factor Rho	62.444	0	0	0	0	0	0
520783	+	intragenic_sense	Cphy_0410	520544	239	transcription termination factor Rho	34.9449	0	0	0	0	0	0
520786	+	intragenic_sense	Cphy_0410	520544	242	transcription termination factor Rho	161.611	0	80.3077	0	0	61.1446	0
520796	+	intragenic_sense	Cphy_0410	520544	252	transcription termination factor Rho	50.2899	0	0	0	0	0	0
520799	+	intragenic_sense	Cphy_0410	520544	255	transcription termination factor Rho	159.402	47.172	39.4213	0	0	0	0
520840	+	intragenic_sense	Cphy_0410	520544	296	transcription termination factor Rho	42.2047	0	0	0	0	0	0
520852	+	intragenic_sense	Cphy_0410	520544	308	transcription termination factor Rho	112.972	0	0	0	0	0	0
520855	+	intragenic_sense	Cphy_0410	520544	311	transcription termination factor Rho	67.7102	0	0	0	0	0	0
520858	+	intragenic_sense	Cphy_0410	520544	314	transcription termination factor Rho	100.312	0	0	0	0	0	0
520877	+	intragenic_sense	Cphy_0410	520544	333	transcription termination factor Rho	47.5231	0	0	0	0	0	0
520882	+	intragenic_sense	Cphy_0410	520544	338	transcription termination factor Rho	200.432	36.1744	88.1129	0	0	82.7771	0
520894	+	intragenic_sense	Cphy_0410	520544	350	transcription termination factor Rho	0	0	0	0	0	31.0343	0
520900	+	intragenic_sense	Cphy_0410	520544	356	transcription termination factor Rho	48.4008	0	39.1395	0	0	0	0
520904	+	intragenic_sense	Cphy_0410	520544	360	transcription termination factor Rho	72.4413	0	0	0	0	0	0
520933	+	intragenic_sense	Cphy_0410	520544	389	transcription termination factor Rho	54.4109	0	0	0	0	0	0
520939	+	intragenic_sense	Cphy_0410	520544	395	transcription termination factor Rho	88.5596	0	0	0	0	0	0
530617	+	intragenic_sense	Cphy_0418	530556	61	hypothetical protein	36.7003	0	37.7024	0	0	42.8259	0
530720	+	intragenic_sense	Cphy_0418	530556	164	hypothetical protein	0	0	32.5176	0	0	37.4486	0
530843	+	intragenic_sense	Cphy_0418	530556	287	hypothetical protein	46.0874	0	0	0	0	0	0
530906	+	intragenic_sense	Cphy_0418	530556	350	hypothetical protein	55.504	0	0	0	0	0	0
530927	+	intragenic_sense	Cphy_0418	530556	371	hypothetical protein	0	71.443	0	0	0	0	0
530995	+	intragenic_sense	Cphy_0418	530556	439	hypothetical protein	0	0	0	0	0	60.0512	0
531017	+	intragenic_sense	Cphy_0418	530556	461	hypothetical protein	0	0	0	0	0	43.6601	0
531027	+	intragenic_sense	Cphy_0418	530556	471	hypothetical protein	0	49.6949	0	0	0	28.791	0
531033	+	intragenic_sense	Cphy_0418	530556	477	hypothetical protein	54.4403	94.4712	67.3458	0	0	53.4676	0
531070	+	intragenic_sense	Cphy_0418	530556	514	hypothetical protein	61.4325	135.527	79.1804	0	0	72.7104	0
531087	+	intragenic_sense	Cphy_0418	530556	531	hypothetical protein	0	48.6618	0	0	0	0	0
531104	+	intragenic_sense	Cphy_0418	530556	548	hypothetical protein	71.2732	86.0789	49.2272	0	0	30.2002	0
531122	+	intragenic_sense	Cphy_0418	530556	566	hypothetical protein	34.7589	0	0	0	0	33.2777	0
531128	+	intragenic_sense	Cphy_0418	530556	572	hypothetical protein	0	65.0346	0	0	0	36.4116	0
531162	+	intragenic_sense	Cphy_0418	530556	606	hypothetical protein	50.0518	0	64.7814	0	0	0	0
531248	+	intragenic_sense	Cphy_0418	530556	692	hypothetical protein	64.4375	116.466	119.221	0	0	51.2242	0
531390	+	intragenic_sense	Cphy_0418	530556	834	hypothetical protein	0	0	0	0	0	36.0959	0
531393	+	intragenic_sense	Cphy_0418	530556	837	hypothetical protein	255.28	381.942	353.297	0	0	152.636	0
531427	+	intragenic_sense	Cphy_0418	530556	871	hypothetical protein	41.9665	81.5721	67.6556	0	0	36.6709	0
531683	+	intragenic_sense	Cphy_0418	530556	1127	hypothetical protein	66.1408	148.014	0	0	0	44.6971	0
535800	+	intragenic_sense	Cphy_0421	535450	350	ornithine carbamoyltransferase	51.9638	0	0	0	0	0	0
543839	-	intragenic_sense	Cphy_0428	544196	357	hypothetical protein	58.3458	0	0	0	0	0	0
547528	+	intragenic_sense	Cphy_0430	547250	278	glycosyltransferase	0	0	0	0	0	31.8685	0
570879	+	intragenic_sense	Cphy_0447	570388	491	translation initiation factor IF-3	528.679	0	0	0	0	0	0
571911	+	intragenic_sense	Cphy_0450	571881	30	hypothetical protein	38.1359	0	38.5478	20.4704	28.0975	37.7079	0
571986	+	intragenic_sense	Cphy_0450	571881	105	hypothetical protein	55.6083	0	0	0	0	40.2104	0
572006	+	intragenic_sense	Cphy_0450	571881	125	hypothetical protein	120.366	0	87.1553	57.5647	0	145.398	0
593933	+	intragenic_sense	Cphy_0465	593931	2	hypothetical protein	0	0	0	0	152.03	0	0
593940	+	intragenic_sense	Cphy_0465	593931	9	hypothetical protein	0	0	0	0	87.3953	0	0
593948	+	intragenic_sense	Cphy_0465	593931	17	hypothetical protein	0	0	0	0	402.922	0	0
593952	+	intragenic_sense	Cphy_0465	593931	21	hypothetical protein	0	0	0	0	44.132	0	0
593958	+	intragenic_sense	Cphy_0465	593931	27	hypothetical protein	0	0	0	0	167.568	0	0
593962	+	intragenic_sense	Cphy_0465	593931	31	hypothetical protein	0	0	0	0	398.404	0	0
593978	+	intragenic_sense	Cphy_0465	593931	47	hypothetical protein	0	0	0	0	89.679	0	0
593981	+	intragenic_sense	Cphy_0465	593931	50	hypothetical protein	0	0	0	0	30.0832	0	0
594011	+	intragenic_sense	Cphy_0465	593931	80	hypothetical protein	0	0	0	0	101.692	0	0
594017	+	intragenic_sense	Cphy_0465	593931	86	hypothetical protein	0	0	0	0	102.462	0	0
594022	+	intragenic_sense	Cphy_0465	593931	91	hypothetical protein	0	0	0	0	94.37	0	0
594027	+	intragenic_sense	Cphy_0465	593931	96	hypothetical protein	0	0	0	0	126.713	0	0
594030	+	intragenic_sense	Cphy_0465	593931	99	hypothetical protein	0	0	0	0	59.0991	0	0
594033	+	intragenic_sense	Cphy_0465	593931	102	hypothetical protein	0	0	0	0	60.4148	0	0
594036	+	intragenic_sense	Cphy_0465	593931	105	hypothetical protein	0	0	0	0	48.3517	0	0
594042	+	intragenic_sense	Cphy_0465	593931	111	hypothetical protein	0	0	0	0	119.663	0	0
594051	+	intragenic_sense	Cphy_0465	593931	120	hypothetical protein	0	0	0	0	31.1009	0	0
594055	+	intragenic_sense	Cphy_0465	593931	124	hypothetical protein	0	0	0	0	32.2676	0	0
594063	+	intragenic_sense	Cphy_0465	593931	132	hypothetical protein	0	0	0	0	91.5157	0	0
594069	+	intragenic_sense	Cphy_0465	593931	138	hypothetical protein	0	0	0	0	61.3331	0	0
594080	+	intragenic_sense	Cphy_0465	593931	149	hypothetical protein	0	0	0	0	134.357	0	0
594087	+	intragenic_sense	Cphy_0465	593931	156	hypothetical protein	0	0	0	0	41.228	0	0
594092	+	intragenic_sense	Cphy_0465	593931	161	hypothetical protein	0	0	0	0	94.5687	0	0
594096	+	intragenic_sense	Cphy_0465	593931	165	hypothetical protein	0	0	0	0	67.1908	0	0
594100	+	intragenic_sense	Cphy_0465	593931	169	hypothetical protein	0	0	0	0	61.0848	0	0
594107	+	intragenic_sense	Cphy_0465	593931	176	hypothetical protein	0	0	0	0	214.852	0	0
594110	+	intragenic_sense	Cphy_0465	593931	179	hypothetical protein	0	0	0	0	156.969	0	0
594113	+	intragenic_sense	Cphy_0465	593931	182	hypothetical protein	0	0	0	0	172.507	0	0
594127	+	intragenic_sense	Cphy_0465	593931	196	hypothetical protein	0	0	0	0	27.1792	0	0
594132	+	intragenic_sense	Cphy_0465	593931	201	hypothetical protein	0	0	0	0	42.047	0	0
594144	+	intragenic_sense	Cphy_0465	593931	213	hypothetical protein	0	0	0	0	60.3154	0	0
594150	+	intragenic_sense	Cphy_0465	593931	219	hypothetical protein	0	0	0	0	45.3483	0	0
594153	+	intragenic_sense	Cphy_0465	593931	222	hypothetical protein	0	0	0	0	43.2633	0	0
594156	+	intragenic_sense	Cphy_0465	593931	225	hypothetical protein	0	0	0	0	69.5242	0	0
594165	+	intragenic_sense	Cphy_0465	593931	234	hypothetical protein	0	0	0	0	87.743	0	0
594171	+	intragenic_sense	Cphy_0465	593931	240	hypothetical protein	0	0	0	0	285.89	0	0
594174	+	intragenic_sense	Cphy_0465	593931	243	hypothetical protein	0	0	0	0	68.5065	0	0
594181	+	intragenic_sense	Cphy_0465	593931	250	hypothetical protein	0	0	0	0	158.706	0	0
594186	+	intragenic_sense	Cphy_0465	593931	255	hypothetical protein	0	0	0	0	155.232	0	0
594192	+	intragenic_sense	Cphy_0465	593931	261	hypothetical protein	0	0	0	0	347.148	0	0
594197	+	intragenic_sense	Cphy_0465	593931	266	hypothetical protein	0	0	0	0	45.2987	0	0
594201	+	intragenic_sense	Cphy_0465	593931	270	hypothetical protein	0	0	0	0	80.7186	0	0
594213	+	intragenic_sense	Cphy_0465	593931	282	hypothetical protein	0	0	0	0	162.777	0	0
594216	+	intragenic_sense	Cphy_0465	593931	285	hypothetical protein	0	0	0	0	644.705	0	0
594224	+	intragenic_sense	Cphy_0465	593931	293	hypothetical protein	0	0	0	0	116.709	0	0
594230	+	intragenic_sense	Cphy_0465	593931	299	hypothetical protein	0	0	0	0	170.968	0	0
594236	+	intragenic_sense	Cphy_0465	593931	305	hypothetical protein	0	0	0	0	141.084	0	0
594239	+	intragenic_sense	Cphy_0465	593931	308	hypothetical protein	0	0	0	0	346.652	0	0
594242	+	intragenic_sense	Cphy_0465	593931	311	hypothetical protein	0	0	0	0	48.3517	0	0
594252	+	intragenic_sense	Cphy_0465	593931	321	hypothetical protein	0	0	0	0	596.552	0	0
594258	+	intragenic_sense	Cphy_0465	593931	327	hypothetical protein	0	0	0	0	615.864	0	0
594264	+	intragenic_sense	Cphy_0465	593931	333	hypothetical protein	0	0	0	0	258.215	0	0
594267	+	intragenic_sense	Cphy_0465	593931	336	hypothetical protein	0	0	0	0	131.527	0	0
594287	+	intragenic_sense	Cphy_0465	593931	356	hypothetical protein	0	0	0	0	260.97	0	0
594291	+	intragenic_sense	Cphy_0465	593931	360	hypothetical protein	0	0	0	0	102.561	0	0
594294	+	intragenic_sense	Cphy_0465	593931	363	hypothetical protein	0	0	0	0	208.646	0	0
594303	+	intragenic_sense	Cphy_0465	593931	372	hypothetical protein	0	0	0	0	171.936	0	0
594308	+	intragenic_sense	Cphy_0465	593931	377	hypothetical protein	0	0	0	0	351.866	0	0
594311	+	intragenic_sense	Cphy_0465	593931	380	hypothetical protein	0	0	0	0	63.6665	0	0
594314	+	intragenic_sense	Cphy_0465	593931	383	hypothetical protein	0	0	0	0	91.3667	0	0
594317	+	intragenic_sense	Cphy_0465	593931	386	hypothetical protein	0	0	0	0	36.1396	0	0
594321	+	intragenic_sense	Cphy_0465	593931	390	hypothetical protein	0	0	0	0	127.407	0	0
594330	+	intragenic_sense	Cphy_0465	593931	399	hypothetical protein	0	0	0	0	74.3145	0	0
594339	+	intragenic_sense	Cphy_0465	593931	408	hypothetical protein	0	0	0	0	35.2709	0	0
594348	+	intragenic_sense	Cphy_0465	593931	417	hypothetical protein	0	0	0	0	117.329	0	0
594351	+	intragenic_sense	Cphy_0465	593931	420	hypothetical protein	0	0	0	0	96.455	0	0
594360	+	intragenic_sense	Cphy_0465	593931	429	hypothetical protein	0	0	0	0	150.392	0	0
594366	+	intragenic_sense	Cphy_0465	593931	435	hypothetical protein	0	0	0	0	63.4678	0	0
594369	+	intragenic_sense	Cphy_0465	593931	438	hypothetical protein	0	0	0	0	146.941	0	0
594387	+	intragenic_sense	Cphy_0465	593931	456	hypothetical protein	0	0	0	0	58.5284	0	0
594391	+	intragenic_sense	Cphy_0465	593931	460	hypothetical protein	0	0	0	0	647.835	0	0
594394	+	intragenic_sense	Cphy_0465	593931	463	hypothetical protein	0	0	0	0	89.6293	0	0
594408	+	intragenic_sense	Cphy_0465	593931	477	hypothetical protein	0	0	0	0	119.862	0	0
594417	+	intragenic_sense	Cphy_0465	593931	486	hypothetical protein	0	0	0	0	356.308	0	0
594423	+	intragenic_sense	Cphy_0465	593931	492	hypothetical protein	0	0	0	0	338.114	0	0
594431	+	intragenic_sense	Cphy_0465	593931	500	hypothetical protein	0	0	0	0	107.153	0	0
594435	+	intragenic_sense	Cphy_0465	593931	504	hypothetical protein	0	0	0	0	584.34	0	0
594441	+	intragenic_sense	Cphy_0465	593931	510	hypothetical protein	0	0	0	0	191.743	0	0
594456	+	intragenic_sense	Cphy_0465	593931	525	hypothetical protein	0	0	0	0	91.5653	0	0
594460	+	intragenic_sense	Cphy_0465	593931	529	hypothetical protein	0	0	0	0	134.382	0	0
594464	+	intragenic_sense	Cphy_0465	593931	533	hypothetical protein	0	0	0	0	173.674	0	0
594467	+	intragenic_sense	Cphy_0465	593931	536	hypothetical protein	0	0	0	0	155.132	0	0
594477	+	intragenic_sense	Cphy_0465	593931	546	hypothetical protein	0	0	0	0	530.306	0	0
594480	+	intragenic_sense	Cphy_0465	593931	549	hypothetical protein	0	0	0	0	205.196	0	0
594504	+	intragenic_sense	Cphy_0465	593931	573	hypothetical protein	0	0	0	0	342.209	0	0
594527	+	intragenic_sense	Cphy_0465	593931	596	hypothetical protein	0	0	0	0	173.202	0	0
594531	+	intragenic_sense	Cphy_0465	593931	600	hypothetical protein	0	0	0	0	62.2514	0	0
594536	+	intragenic_sense	Cphy_0465	593931	605	hypothetical protein	0	0	0	0	208.002	0	0
594539	+	intragenic_sense	Cphy_0465	593931	608	hypothetical protein	0	0	0	0	94.7177	0	0
594545	+	intragenic_sense	Cphy_0465	593931	614	hypothetical protein	0	0	0	0	584.093	0	0
594553	+	intragenic_sense	Cphy_0465	593931	622	hypothetical protein	0	0	0	0	434.248	0	0
594558	+	intragenic_sense	Cphy_0465	593931	627	hypothetical protein	0	0	0	0	308.602	0	0
594564	+	intragenic_sense	Cphy_0465	593931	633	hypothetical protein	0	0	0	0	46.068	0	0
594567	+	intragenic_sense	Cphy_0465	593931	636	hypothetical protein	0	0	0	0	143.888	0	0
594571	+	intragenic_sense	Cphy_0465	593931	640	hypothetical protein	0	0	0	0	169.702	0	0
594575	+	intragenic_sense	Cphy_0465	593931	644	hypothetical protein	0	0	0	0	200.803	0	0
594663	+	intragenic_sense	Cphy_0466	594661	2	oxidoreductase domain-containing protein	0	0	0	0	69.5242	0	0
594681	+	intragenic_sense	Cphy_0466	594661	20	oxidoreductase domain-containing protein	0	0	0	0	105.341	0	0
594694	+	intragenic_sense	Cphy_0466	594661	33	oxidoreductase domain-containing protein	0	0	0	0	82.4063	0	0
594697	+	intragenic_sense	Cphy_0466	594661	36	oxidoreductase domain-containing protein	0	0	0	0	171.242	0	0
594706	+	intragenic_sense	Cphy_0466	594661	45	oxidoreductase domain-containing protein	0	0	0	0	30.1329	0	0
594766	+	intragenic_sense	Cphy_0466	594661	105	oxidoreductase domain-containing protein	0	0	0	0	40.409	0	0
594780	+	intragenic_sense	Cphy_0466	594661	119	oxidoreductase domain-containing protein	0	0	0	0	31.2499	0	0
594790	+	intragenic_sense	Cphy_0466	594661	129	oxidoreductase domain-containing protein	0	0	0	0	95.1151	0	0
594925	+	intragenic_sense	Cphy_0466	594661	264	oxidoreductase domain-containing protein	0	0	0	0	28.0975	0	0
594978	+	intragenic_sense	Cphy_0466	594661	317	oxidoreductase domain-containing protein	0	0	0	0	26.1119	0	0
595042	+	intragenic_sense	Cphy_0466	594661	381	oxidoreductase domain-containing protein	0	0	0	0	42.047	0	0
595070	+	intragenic_sense	Cphy_0466	594661	409	oxidoreductase domain-containing protein	0	0	0	0	50.089	0	0
595102	+	intragenic_sense	Cphy_0466	594661	441	oxidoreductase domain-containing protein	0	0	0	0	53.4401	0	0
595185	+	intragenic_sense	Cphy_0466	594661	524	oxidoreductase domain-containing protein	0	0	0	0	32.1186	0	0
595188	+	intragenic_sense	Cphy_0466	594661	527	oxidoreductase domain-containing protein	0	0	0	0	33.1362	0	0
595197	+	intragenic_sense	Cphy_0466	594661	536	oxidoreductase domain-containing protein	0	0	0	0	33.0866	0	0
595311	+	intragenic_sense	Cphy_0466	594661	650	oxidoreductase domain-containing protein	0	0	0	0	86.775	0	0
595348	+	intragenic_sense	Cphy_0466	594661	687	oxidoreductase domain-containing protein	0	0	0	0	39.0436	0	0
595369	+	intragenic_sense	Cphy_0466	594661	708	oxidoreductase domain-containing protein	0	0	0	0	84.0939	0	0
595408	+	intragenic_sense	Cphy_0466	594661	747	oxidoreductase domain-containing protein	0	0	0	0	220.014	0	0
595431	+	intragenic_sense	Cphy_0466	594661	770	oxidoreductase domain-containing protein	0	0	0	0	163.968	0	0
595439	+	intragenic_sense	Cphy_0466	594661	778	oxidoreductase domain-containing protein	0	0	0	0	126.861	0	0
595448	+	intragenic_sense	Cphy_0466	594661	787	oxidoreductase domain-containing protein	0	0	0	0	126.861	0	0
595455	+	intragenic_sense	Cphy_0466	594661	794	oxidoreductase domain-containing protein	0	0	0	0	99.9794	0	0
595459	+	intragenic_sense	Cphy_0466	594661	798	oxidoreductase domain-containing protein	0	0	0	0	159.277	0	0
595465	+	intragenic_sense	Cphy_0466	594661	804	oxidoreductase domain-containing protein	0	0	0	0	196.757	0	0
595475	+	intragenic_sense	Cphy_0466	594661	814	oxidoreductase domain-containing protein	0	0	0	0	113.631	0	0
595486	+	intragenic_sense	Cphy_0466	594661	825	oxidoreductase domain-containing protein	0	0	0	0	88.8843	0	0
595489	+	intragenic_sense	Cphy_0466	594661	828	oxidoreductase domain-containing protein	0	0	0	0	93.0046	0	0
595497	+	intragenic_sense	Cphy_0466	594661	836	oxidoreductase domain-containing protein	0	0	0	0	110.876	0	0
595522	+	intragenic_sense	Cphy_0466	594661	861	oxidoreductase domain-containing protein	0	0	0	0	120.754	0	0
595551	+	intragenic_sense	Cphy_0466	594661	890	oxidoreductase domain-containing protein	0	0	0	0	44.0823	0	0
595554	+	intragenic_sense	Cphy_0466	594661	893	oxidoreductase domain-containing protein	0	0	0	0	66.1731	0	0
595559	+	intragenic_sense	Cphy_0466	594661	898	oxidoreductase domain-containing protein	0	0	0	0	86.1293	0	0
595564	+	intragenic_sense	Cphy_0466	594661	903	oxidoreductase domain-containing protein	0	0	0	0	311.455	0	0
595581	+	intragenic_sense	Cphy_0466	594661	920	oxidoreductase domain-containing protein	0	0	0	0	166.053	0	0
595584	+	intragenic_sense	Cphy_0466	594661	923	oxidoreductase domain-containing protein	0	0	0	0	162.603	0	0
595589	+	intragenic_sense	Cphy_0466	594661	928	oxidoreductase domain-containing protein	0	0	0	0	80.1722	0	0
595594	+	intragenic_sense	Cphy_0466	594661	933	oxidoreductase domain-containing protein	0	0	0	0	205.27	0	0
595603	+	intragenic_sense	Cphy_0466	594661	942	oxidoreductase domain-containing protein	0	0	0	0	84.0442	0	0
595609	+	intragenic_sense	Cphy_0466	594661	948	oxidoreductase domain-containing protein	0	0	0	0	173.698	0	0
595614	+	intragenic_sense	Cphy_0466	594661	953	oxidoreductase domain-containing protein	0	0	0	0	105.068	0	0
595619	+	intragenic_sense	Cphy_0466	594661	958	oxidoreductase domain-containing protein	0	0	0	0	283.904	0	0
595622	+	intragenic_sense	Cphy_0466	594661	961	oxidoreductase domain-containing protein	0	0	0	0	75.9525	0	0
595627	+	intragenic_sense	Cphy_0466	594661	966	oxidoreductase domain-containing protein	0	0	0	0	138.725	0	0
595630	+	intragenic_sense	Cphy_0466	594661	969	oxidoreductase domain-containing protein	0	0	0	0	46.2667	0	0
595639	+	intragenic_sense	Cphy_0466	594661	978	oxidoreductase domain-containing protein	0	0	0	0	111.074	0	0
595660	+	intragenic_sense	Cphy_0466	594661	999	oxidoreductase domain-containing protein	0	0	0	0	60.8861	0	0
595681	+	intragenic_sense	Cphy_0466	594661	1020	oxidoreductase domain-containing protein	0	0	0	0	79.9735	0	0
595701	+	intragenic_sense	Cphy_0466	594661	1040	oxidoreductase domain-containing protein	0	0	0	0	97.8943	0	0
595706	+	intragenic_sense	Cphy_0466	594661	1045	oxidoreductase domain-containing protein	0	0	0	0	78.0375	0	0
595734	+	intragenic_sense	Cphy_0466	594661	1073	oxidoreductase domain-containing protein	0	0	0	0	108.791	0	0
595740	+	intragenic_sense	Cphy_0466	594661	1079	oxidoreductase domain-containing protein	0	0	0	0	50.089	0	0
595754	+	intragenic_sense	Cphy_0466	594661	1093	oxidoreductase domain-containing protein	0	0	0	0	79.9735	0	0
595759	+	intragenic_sense	Cphy_0466	594661	1098	oxidoreductase domain-containing protein	0	0	0	0	70.8145	0	0
595763	+	intragenic_sense	Cphy_0466	594661	1102	oxidoreductase domain-containing protein	0	0	0	0	37.2566	0	0
595767	+	intragenic_sense	Cphy_0466	594661	1106	oxidoreductase domain-containing protein	0	0	0	0	63.9888	0	0
596399	+	intragenic_sense	Cphy_0467	596301	98	hypothetical protein	59.4389	33.4868	0	0	0	61.0317	0
604708	+	intragenic_sense	Cphy_0474	604694	14	hypothetical protein	41.2748	0	0	0	0	53.8731	0
604711	+	intragenic_sense	Cphy_0474	604694	17	hypothetical protein	90.5532	43.2042	0	26.0835	0	135.996	0
604731	+	intragenic_sense	Cphy_0474	604694	37	hypothetical protein	57.23	48.9912	0	30.789	0	0	0
604744	+	intragenic_sense	Cphy_0474	604694	50	hypothetical protein	0	0	0	22.644	0	84.0168	0
604748	+	intragenic_sense	Cphy_0474	604694	54	hypothetical protein	166.052	123.324	103.809	75.3363	0	255.308	36.6563
604753	+	intragenic_sense	Cphy_0474	604694	59	hypothetical protein	0	0	29.9252	0	0	0	0
604763	+	intragenic_sense	Cphy_0474	604694	69	hypothetical protein	0	0	0	0	0	26.2885	0
604774	+	intragenic_sense	Cphy_0474	604694	80	hypothetical protein	0	0	0	0	0	33.5934	0
604791	+	intragenic_sense	Cphy_0474	604694	97	hypothetical protein	82.6017	78.3455	0	0	0	124.114	29.8983
650897	-	intragenic_sense	Cphy_0510	651022	125	XRE family transcriptional regulator	207.036	0	81.7167	0	0	191.537	0
650971	-	intragenic_sense	Cphy_0510	651022	51	XRE family transcriptional regulator	0	0	0	0	0	39.6919	0
651220	+	intragenic_sense	Cphy_0511	651219	1	PAS/PAC sensor signal transduction histidine kinase	54.8644	0	56.6664	0	64.1875	0	0
651260	+	intragenic_sense	Cphy_0511	651219	41	PAS/PAC sensor signal transduction histidine kinase	233.233	58.1247	170.845	46.5782	171.093	262.749	0
651263	+	intragenic_sense	Cphy_0511	651219	44	PAS/PAC sensor signal transduction histidine kinase	38.9614	0	0	0	66.9921	37.1329	0
651314	+	intragenic_sense	Cphy_0511	651219	95	PAS/PAC sensor signal transduction histidine kinase	0	0	0	0	0	67.2201	0
651317	+	intragenic_sense	Cphy_0511	651219	98	PAS/PAC sensor signal transduction histidine kinase	55.1548	0	0	0	55.4257	71.1883	0
651350	+	intragenic_sense	Cphy_0511	651219	131	PAS/PAC sensor signal transduction histidine kinase	105.601	0	0	0	0	101.388	0
651396	+	intragenic_sense	Cphy_0511	651219	177	PAS/PAC sensor signal transduction histidine kinase	46.2734	0	0	0	0	0	0
651434	+	intragenic_sense	Cphy_0511	651219	215	PAS/PAC sensor signal transduction histidine kinase	0	0	0	0	30.0832	0	0
651469	+	intragenic_sense	Cphy_0511	651219	250	PAS/PAC sensor signal transduction histidine kinase	45.0237	0	0	0	0	0	0
651477	+	intragenic_sense	Cphy_0511	651219	258	PAS/PAC sensor signal transduction histidine kinase	56.5382	0	0	0	44.3307	0	0
651502	+	intragenic_sense	Cphy_0511	651219	283	PAS/PAC sensor signal transduction histidine kinase	53.7192	0	28.4881	0	0	0	0
651632	+	intragenic_sense	Cphy_0511	651219	413	PAS/PAC sensor signal transduction histidine kinase	0	0	0	0	0	25.4543	0
651636	+	intragenic_sense	Cphy_0511	651219	417	PAS/PAC sensor signal transduction histidine kinase	0	0	0	0	32.1682	0	0
655224	+	intragenic_sense	Cphy_0513	654074	1150	hypothetical protein	0	0	0	0	0	0	29.2614
655713	+	intragenic_sense	Cphy_0514	655666	47	ECF subfamily RNA polymerase sigma-24 factor	45.797	71.9746	28.4881	0	118.794	0	0
655753	+	intragenic_sense	Cphy_0514	655666	87	ECF subfamily RNA polymerase sigma-24 factor	0	0	0	0	32.1682	0	0
655786	+	intragenic_sense	Cphy_0514	655666	120	ECF subfamily RNA polymerase sigma-24 factor	0	0	0	0	35.1219	0	0
655833	+	intragenic_sense	Cphy_0514	655666	167	ECF subfamily RNA polymerase sigma-24 factor	0	0	0	0	26.1119	0	0
655852	+	intragenic_sense	Cphy_0514	655666	186	ECF subfamily RNA polymerase sigma-24 factor	0	0	0	0	24.1262	0	0
655913	+	intragenic_sense	Cphy_0514	655666	247	ECF subfamily RNA polymerase sigma-24 factor	0	0	0	0	36.2389	0	0
655924	+	intragenic_sense	Cphy_0514	655666	258	ECF subfamily RNA polymerase sigma-24 factor	0	0	0	0	26.1119	0	0
655941	+	intragenic_sense	Cphy_0514	655666	275	ECF subfamily RNA polymerase sigma-24 factor	0	0	0	0	35.2213	0	0
655968	+	intragenic_sense	Cphy_0514	655666	302	ECF subfamily RNA polymerase sigma-24 factor	0	0	0	0	86.8743	0	0
656003	+	intragenic_sense	Cphy_0514	655666	337	ECF subfamily RNA polymerase sigma-24 factor	70.3433	151.383	0	0	0	0	0
656040	+	intragenic_sense	Cphy_0514	655666	374	ECF subfamily RNA polymerase sigma-24 factor	0	79.5808	0	0	61.6808	0	0
656056	+	intragenic_sense	Cphy_0514	655666	390	ECF subfamily RNA polymerase sigma-24 factor	0	0	0	0	55.3761	0	0
656069	+	intragenic_sense	Cphy_0514	655666	403	ECF subfamily RNA polymerase sigma-24 factor	0	77.2226	0	0	49.419	0	0
656073	+	intragenic_sense	Cphy_0514	655666	407	ECF subfamily RNA polymerase sigma-24 factor	0	0	0	0	32.2179	0	0
656082	+	intragenic_sense	Cphy_0514	655666	416	ECF subfamily RNA polymerase sigma-24 factor	0	0	29.9252	0	62.4005	0	0
664806	+	intragenic_sense	Cphy_0524	664806	0	rubrerythrin	0	0	84.3372	0	0	0	0
664810	+	intragenic_sense	Cphy_0524	664806	4	rubrerythrin	391.735	0	55.5111	0	0	0	0
664813	+	intragenic_sense	Cphy_0524	664806	7	rubrerythrin	74.8362	0	0	0	0	0	0
664820	+	intragenic_sense	Cphy_0524	664806	14	rubrerythrin	547.871	0	0	29.7144	0	58.3598	0
664823	+	intragenic_sense	Cphy_0524	664806	17	rubrerythrin	183.815	0	0	0	0	0	0
664827	+	intragenic_sense	Cphy_0524	664806	21	rubrerythrin	452.87	59.577	107.303	31.8637	0	47.9774	0
664833	+	intragenic_sense	Cphy_0524	664806	27	rubrerythrin	215.738	0	60.7239	0	0	0	0
664837	+	intragenic_sense	Cphy_0524	664806	31	rubrerythrin	610.145	92.5697	118.518	0	28.1472	0	37.6117
664840	+	intragenic_sense	Cphy_0524	664806	34	rubrerythrin	190.836	0	42.8591	0	0	0	0
664849	+	intragenic_sense	Cphy_0524	664806	43	rubrerythrin	268.387	0	0	0	0	0	0
664853	+	intragenic_sense	Cphy_0524	664806	47	rubrerythrin	814.444	120.681	180.059	38.3846	34.3029	93.4521	0
664863	+	intragenic_sense	Cphy_0524	664806	57	rubrerythrin	0	0	0	0	0	33.5369	0
664865	+	intragenic_sense	Cphy_0524	664806	59	rubrerythrin	0	0	61.5974	0	0	0	0
664869	+	intragenic_sense	Cphy_0524	664806	63	rubrerythrin	536.781	117.335	120.828	38.2176	0	59.5097	0
664872	+	intragenic_sense	Cphy_0524	664806	66	rubrerythrin	52.6033	0	0	0	0	0	0
664875	+	intragenic_sense	Cphy_0524	664806	69	rubrerythrin	97.8946	0	0	0	0	0	0
664878	+	intragenic_sense	Cphy_0524	664806	72	rubrerythrin	111.827	0	0	0	0	0	0
664882	+	intragenic_sense	Cphy_0524	664806	76	rubrerythrin	105.393	0	0	0	0	0	0
664898	+	intragenic_sense	Cphy_0524	664806	92	rubrerythrin	163.738	0	54.9475	0	0	0	0
664906	+	intragenic_sense	Cphy_0524	664806	100	rubrerythrin	4785.73	736.133	928.05	215.022	122.915	390.313	110.924
664911	+	intragenic_sense	Cphy_0524	664806	105	rubrerythrin	77.4693	0	0	0	0	0	0
664920	+	intragenic_sense	Cphy_0524	664806	114	rubrerythrin	1503.78	222.721	331.94	62.4857	0	158.858	0
664925	+	intragenic_sense	Cphy_0524	664806	119	rubrerythrin	72.8132	0	0	0	0	0	0
664928	+	intragenic_sense	Cphy_0524	664806	122	rubrerythrin	424.419	77.8513	94.6226	23.1935	0	46.6811	0
664931	+	intragenic_sense	Cphy_0524	664806	125	rubrerythrin	92.041	0	0	0	0	0	0
664937	+	intragenic_sense	Cphy_0524	664806	131	rubrerythrin	427.522	0	0	27.1582	0	63.3084	0
664940	+	intragenic_sense	Cphy_0524	664806	134	rubrerythrin	894.817	104.765	149.316	35.1363	0	78.6395	0
664949	+	intragenic_sense	Cphy_0524	664806	143	rubrerythrin	98.8767	0	0	0	0	0	0
664953	+	intragenic_sense	Cphy_0524	664806	147	rubrerythrin	137.303	0	0	0	0	0	0
664956	+	intragenic_sense	Cphy_0524	664806	150	rubrerythrin	275.014	0	0	0	0	0	0
664959	+	intragenic_sense	Cphy_0524	664806	153	rubrerythrin	79.701	0	0	0	0	0	0
664964	+	intragenic_sense	Cphy_0524	664806	158	rubrerythrin	55.4746	0	0	0	0	0	0
664967	+	intragenic_sense	Cphy_0524	664806	161	rubrerythrin	612.4	72.3937	115.052	0	0	57.6385	0
664971	+	intragenic_sense	Cphy_0524	664806	165	rubrerythrin	256.797	68.673	42.8591	0	0	0	0
664976	+	intragenic_sense	Cphy_0524	664806	170	rubrerythrin	159.135	0	0	0	0	0	0
672048	+	intragenic_sense	Cphy_0529	671066	982	extracellular solute-binding protein	49.1741	0	0	0	0	0	0
679250	+	intragenic_sense	Cphy_0533	678258	992	TPR repeat-containing protein	35.4506	0	0	0	0	0	0
681090	+	intragenic_sense	Cphy_0535	681064	26	anaerobic ribonucleoside triphosphate reductase	87.9723	0	0	50.5672	0	0	0
681109	+	intragenic_sense	Cphy_0535	681064	45	anaerobic ribonucleoside triphosphate reductase	0	0	0	23.9099	0	0	0
681166	+	intragenic_sense	Cphy_0535	681064	102	anaerobic ribonucleoside triphosphate reductase	58.7994	0	0	0	0	0	0
681390	+	intragenic_sense	Cphy_0535	681064	326	anaerobic ribonucleoside triphosphate reductase	39.3334	0	0	0	0	0	0
681398	+	intragenic_sense	Cphy_0535	681064	334	anaerobic ribonucleoside triphosphate reductase	42.3384	0	0	0	0	0	0
681411	+	intragenic_sense	Cphy_0535	681064	347	anaerobic ribonucleoside triphosphate reductase	84.4093	0	0	49.4197	0	0	0
681546	+	intragenic_sense	Cphy_0535	681064	482	anaerobic ribonucleoside triphosphate reductase	40.5308	0	0	0	0	0	0
681716	+	intragenic_sense	Cphy_0535	681064	652	anaerobic ribonucleoside triphosphate reductase	33.5092	0	0	0	0	0	0
681730	+	intragenic_sense	Cphy_0535	681064	666	anaerobic ribonucleoside triphosphate reductase	71.8605	0	0	0	0	0	0
681736	+	intragenic_sense	Cphy_0535	681064	672	anaerobic ribonucleoside triphosphate reductase	37.02	0	0	0	0	0	0
683894	+	intragenic_sense	Cphy_0536	683808	86	diguanylate cyclase	0	0	0	0	0	51.427	0
684086	+	intragenic_sense	Cphy_0536	683808	278	diguanylate cyclase	0	0	79.7441	0	0	0	0
689603	-	intragenic_sense	Cphy_0539	689655	52	peptidoglycan binding domain-containing protein	0	0	0	59.2374	0	0	0
689645	-	intragenic_sense	Cphy_0539	689655	10	peptidoglycan binding domain-containing protein	0	0	0	26.8	0	0	0
700220	+	intragenic_sense	Cphy_0545	699850	370	4Fe-4S ferredoxin	79.4401	0	0	0	0	62.0122	0
700233	+	intragenic_sense	Cphy_0545	699850	383	4Fe-4S ferredoxin	80.37	0	0	0	0	44.6971	0
700305	+	intragenic_sense	Cphy_0545	699850	455	4Fe-4S ferredoxin	35.2646	0	0	0	0	0	0
704739	+	intragenic_sense	Cphy_0547	704732	7	adenine phosphoribosyltransferase	192.161	89.418	247.011	80.7825	0	122.525	22.1849
704746	+	intragenic_sense	Cphy_0547	704732	14	adenine phosphoribosyltransferase	59.2235	0	0	0	0	45.1257	0
704749	+	intragenic_sense	Cphy_0547	704732	17	adenine phosphoribosyltransferase	0	36.0921	0	0	0	0	0
704767	+	intragenic_sense	Cphy_0547	704732	35	adenine phosphoribosyltransferase	41.141	0	99.2157	0	0	0	0
704776	+	intragenic_sense	Cphy_0547	704732	44	adenine phosphoribosyltransferase	76.9635	0	0	0	0	60.6596	0
704777	+	intragenic_sense	Cphy_0547	704732	45	adenine phosphoribosyltransferase	0	73.921	0	0	0	0	0
704801	+	intragenic_sense	Cphy_0547	704732	69	adenine phosphoribosyltransferase	0	0	0	0	0	0	26.0416
704807	+	intragenic_sense	Cphy_0547	704732	75	adenine phosphoribosyltransferase	55.9803	0	88.5643	24.2681	0	0	37.6117
704835	+	intragenic_sense	Cphy_0547	704732	103	adenine phosphoribosyltransferase	48.7727	0	98.9339	0	0	0	0
704841	+	intragenic_sense	Cphy_0547	704732	109	adenine phosphoribosyltransferase	0	0	37.1107	0	0	0	0
704844	+	intragenic_sense	Cphy_0547	704732	112	adenine phosphoribosyltransferase	0	0	49.7628	0	0	0	0
704851	+	intragenic_sense	Cphy_0547	704732	119	adenine phosphoribosyltransferase	47.2849	0	0	0	0	36.0959	0
704857	+	intragenic_sense	Cphy_0547	704732	125	adenine phosphoribosyltransferase	0	0	0	45.6219	0	0	0
704900	+	intragenic_sense	Cphy_0547	704732	168	adenine phosphoribosyltransferase	67.9484	36.3391	116.179	51.6176	0	58.7319	0
704906	+	intragenic_sense	Cphy_0547	704732	174	adenine phosphoribosyltransferase	83.2934	44.6491	102.372	26.4418	0	58.3598	0
704909	+	intragenic_sense	Cphy_0547	704732	177	adenine phosphoribosyltransferase	0	0	0	0	0	44.9563	0
704995	+	intragenic_sense	Cphy_0547	704732	263	adenine phosphoribosyltransferase	0	0	28.4881	0	0	0	0
705016	+	intragenic_sense	Cphy_0547	704732	284	adenine phosphoribosyltransferase	42.0187	0	0	0	0	34.7433	0
714689	+	intragenic_sense	Cphy_0555	714687	2	cold-shock DNA-binding domain-containing protein	0	0	0	25.7253	0	0	0
714716	+	intragenic_sense	Cphy_0555	714687	29	cold-shock DNA-binding domain-containing protein	0	0	0	36.7604	0	0	0
714819	+	intragenic_sense	Cphy_0555	714687	132	cold-shock DNA-binding domain-containing protein	0	0	0	24.6264	0	0	0
715250	+	intragenic_sense	Cphy_0556	715212	38	aldose 1-epimerase	51.0339	0	0	0	0	0	0
715289	+	intragenic_sense	Cphy_0556	715212	77	aldose 1-epimerase	103.37	0	31.0805	0	0	0	0
715311	+	intragenic_sense	Cphy_0556	715212	99	aldose 1-epimerase	36.0085	0	0	0	0	0	0
715418	+	intragenic_sense	Cphy_0556	715212	206	aldose 1-epimerase	70.8718	0	0	0	0	30.4594	0
717652	+	intragenic_sense	Cphy_0558	717390	262	response regulator receiver protein	54.5447	0	36.5471	0	0	39.6919	0
718074	+	intragenic_sense	Cphy_0558	717390	684	response regulator receiver protein	44.4658	0	0	0	0	0	0
718114	+	intragenic_sense	Cphy_0558	717390	724	response regulator receiver protein	43.7741	0	0	0	0	0	0
718123	+	intragenic_sense	Cphy_0558	717390	733	response regulator receiver protein	318.566	126.012	169.266	47.4616	0	122.21	0
718248	+	intragenic_sense	Cphy_0558	717390	858	response regulator receiver protein	59.7587	754.333	36.2653	1156.92	0	0	652.419
718256	+	intragenic_sense	Cphy_0558	717390	866	response regulator receiver protein	0	0	0	29.8813	0	0	0
718265	+	intragenic_sense	Cphy_0558	717390	875	response regulator receiver protein	0	55.3547	0	75.7431	0	0	100.947
718268	+	intragenic_sense	Cphy_0558	717390	878	response regulator receiver protein	0	215.549	0	379.38	0	0	0
718273	+	intragenic_sense	Cphy_0558	717390	883	response regulator receiver protein	0	0	0	41.6815	0	0	0
718282	+	intragenic_sense	Cphy_0558	717390	892	response regulator receiver protein	0	0	0	28.9979	0	0	0
718285	+	intragenic_sense	Cphy_0558	717390	895	response regulator receiver protein	0	30.6345	0	37.6681	0	0	0
718303	+	intragenic_sense	Cphy_0558	717390	913	response regulator receiver protein	0	0	0	85.2724	0	0	41.15
718310	+	intragenic_sense	Cphy_0558	717390	920	response regulator receiver protein	0	0	0	0	0	0	22.1849
718313	+	intragenic_sense	Cphy_0558	717390	923	response regulator receiver protein	0	0	0	46.9121	0	0	0
718316	+	intragenic_sense	Cphy_0558	717390	926	response regulator receiver protein	0	0	0	37.4769	0	0	26.0416
718355	+	intragenic_sense	Cphy_0558	717390	965	response regulator receiver protein	0	0	0	28.6154	0	0	0
718390	+	intragenic_sense	Cphy_0558	717390	1000	response regulator receiver protein	0	0	0	25.5341	0	0	0
718395	+	intragenic_sense	Cphy_0558	717390	1005	response regulator receiver protein	0	0	0	27.8989	0	0	0
718418	+	intragenic_sense	Cphy_0558	717390	1028	response regulator receiver protein	0	0	0	49.8022	0	0	0
723415	+	intragenic_sense	Cphy_0563	723380	35	S-layer domain-containing protein	64.9955	0	0	0	0	64.5148	0
723488	+	intragenic_sense	Cphy_0563	723380	108	S-layer domain-containing protein	0	0	0	0	0	37.7079	0
723501	+	intragenic_sense	Cphy_0563	723380	121	S-layer domain-containing protein	467.383	242.852	0	0	144.435	246.019	47.908
723514	+	intragenic_sense	Cphy_0563	723380	134	S-layer domain-containing protein	49.4938	0	0	0	0	0	0
723567	+	intragenic_sense	Cphy_0563	723380	187	S-layer domain-containing protein	121.772	57.8401	0	0	0	88.8526	0
723619	+	intragenic_sense	Cphy_0563	723380	239	S-layer domain-containing protein	0	0	0	0	0	36.2987	0
723632	+	intragenic_sense	Cphy_0563	723380	252	S-layer domain-containing protein	0	0	0	0	0	34.6303	0
723635	+	intragenic_sense	Cphy_0563	723380	255	S-layer domain-containing protein	137.548	105.139	0	0	51.206	0	0
723836	+	intragenic_sense	Cphy_0563	723380	456	S-layer domain-containing protein	45.9014	0	0	0	0	0	0
723922	+	intragenic_sense	Cphy_0563	723380	542	S-layer domain-containing protein	0	0	0	0	0	47.1996	0
723980	+	intragenic_sense	Cphy_0563	723380	600	S-layer domain-containing protein	0	0	0	0	0	44.4943	0
726200	+	intragenic_sense	Cphy_0564	726147	53	negative regulator of genetic competence sporulation and motility-like protein	54.7828	0	0	0	0	0	0
726392	+	intragenic_sense	Cphy_0564	726147	245	negative regulator of genetic competence sporulation and motility-like protein	58.4796	0	0	0	0	0	0
728826	+	intragenic_sense	Cphy_0566	728797	29	methyl-accepting chemotaxis sensory transducer	38.6417	0	93.1855	0	0	54.8202	0
728924	+	intragenic_sense	Cphy_0566	728797	127	methyl-accepting chemotaxis sensory transducer	0	0	52.6369	0	0	0	0
729154	+	intragenic_sense	Cphy_0566	728797	357	methyl-accepting chemotaxis sensory transducer	60.9267	60.9395	187.3	53.5757	0	93.7344	32.7996
729228	+	intragenic_sense	Cphy_0566	728797	431	methyl-accepting chemotaxis sensory transducer	0	0	37.1107	0	0	0	0
729520	+	intragenic_sense	Cphy_0566	728797	723	methyl-accepting chemotaxis sensory transducer	0	0	36.5471	0	0	0	0
731364	-	intragenic_sense	Cphy_0567	731383	19	hypothetical protein	83.2934	0	0	0	0	0	0
734230	+	intragenic_sense	Cphy_0570	734224	6	hypothetical protein	49.2785	43.2865	0	0	0	0	0
734265	+	intragenic_sense	Cphy_0570	734224	41	hypothetical protein	56.3523	0	36.5471	0	0	0	0
734296	+	intragenic_sense	Cphy_0570	734224	72	hypothetical protein	73.0514	0	0	0	0	0	0
734322	+	intragenic_sense	Cphy_0570	734224	98	hypothetical protein	54.1727	0	31.0805	0	0	0	0
735948	+	intragenic_sense	Cphy_0571	735349	599	UDP-glucose 4-epimerase	47.5231	0	0	0	0	0	0
758991	+	intragenic_sense	Cphy_0587	758138	853	hypothetical protein	0	0	0	0	41.228	0	0
765895	+	intragenic_sense	Cphy_0590	765825	70	LacI family transcriptional regulator	0	0	0	0	0	33.3341	0
765906	+	intragenic_sense	Cphy_0590	765825	81	LacI family transcriptional regulator	43.7219	0	39.1395	0	0	0	0
766190	+	intragenic_sense	Cphy_0590	765825	365	LacI family transcriptional regulator	123.743	45.5175	60.7239	27.1582	0	0	0
780236	+	intragenic_sense	Cphy_0601	779904	332	polysaccharide deacetylase	37.02	0	0	0	0	0	0
780420	+	intragenic_sense	Cphy_0601	779904	516	polysaccharide deacetylase	123.661	0	0	0	0	0	0
780443	+	intragenic_sense	Cphy_0601	779904	539	polysaccharide deacetylase	143.633	0	0	0	0	0	0
780470	+	intragenic_sense	Cphy_0601	779904	566	polysaccharide deacetylase	167.807	0	0	0	0	0	0
780480	+	intragenic_sense	Cphy_0601	779904	576	polysaccharide deacetylase	134.699	0	0	0	0	0	0
780509	+	intragenic_sense	Cphy_0601	779904	605	polysaccharide deacetylase	72.8654	0	0	0	0	0	0
780586	+	intragenic_sense	Cphy_0601	779904	682	polysaccharide deacetylase	67.175	0	0	0	0	0	0
789596	+	intragenic_sense	Cphy_0607	788898	698	glycoside hydrolase family protein	42.4722	0	0	0	0	0	0
800578	+	intragenic_sense	Cphy_0615	800570	8	hypothetical protein	0	0	55.5111	0	0	0	0
800581	+	intragenic_sense	Cphy_0615	800570	11	hypothetical protein	0	0	51.5097	0	0	0	0
800586	+	intragenic_sense	Cphy_0615	800570	16	hypothetical protein	0	0	0	0	26.1119	0	0
800608	+	intragenic_sense	Cphy_0615	800570	38	hypothetical protein	0	0	278.175	0	100.054	93.5881	0
800611	+	intragenic_sense	Cphy_0615	800570	41	hypothetical protein	0	0	36.5471	0	0	0	0
800621	+	intragenic_sense	Cphy_0615	800570	51	hypothetical protein	0	0	95.2142	0	0	0	0
800661	+	intragenic_sense	Cphy_0615	800570	91	hypothetical protein	0	0	41.1402	0	0	0	0
800749	+	intragenic_sense	Cphy_0615	800570	179	hypothetical protein	0	0	47.4802	0	0	0	0
800769	+	intragenic_sense	Cphy_0615	800570	199	hypothetical protein	0	0	40.5766	0	0	0	0
800774	+	intragenic_sense	Cphy_0615	800570	204	hypothetical protein	0	0	35.6736	0	0	0	0
800788	+	intragenic_sense	Cphy_0615	800570	218	hypothetical protein	0	0	181.27	0	70.5915	48.406	0
800825	+	intragenic_sense	Cphy_0615	800570	255	hypothetical protein	0	0	375.7	0	102.139	126.64	0
800836	+	intragenic_sense	Cphy_0615	800570	266	hypothetical protein	0	0	33.6729	0	0	0	0
800876	+	intragenic_sense	Cphy_0615	800570	306	hypothetical protein	0	0	63.0065	0	0	0	0
800901	+	intragenic_sense	Cphy_0615	800570	331	hypothetical protein	0	0	47.1704	0	0	0	0
800907	+	intragenic_sense	Cphy_0615	800570	337	hypothetical protein	0	0	41.45	0	0	0	0
800942	+	intragenic_sense	Cphy_0615	800570	372	hypothetical protein	0	0	64.7254	0	0	0	0
809488	+	intragenic_sense	Cphy_0623	809475	13	hypothetical protein	85.8449	30.6345	0	0	0	0	0
809541	+	intragenic_sense	Cphy_0623	809475	66	hypothetical protein	82.8399	0	0	0	0	0	0
810525	+	intragenic_sense	Cphy_0624	810523	2	endo-1,4-beta-xylanase	0	0	0	0	53.0924	95.2669	0
810531	+	intragenic_sense	Cphy_0624	810523	8	endo-1,4-beta-xylanase	0	0	0	19.2044	64.3861	172.667	33.1181
810534	+	intragenic_sense	Cphy_0624	810523	11	endo-1,4-beta-xylanase	0	0	0	0	57.4611	157.595	41.4685
810540	+	intragenic_sense	Cphy_0624	810523	17	endo-1,4-beta-xylanase	0	0	0	30.2638	54.4577	427.073	63.0164
810547	+	intragenic_sense	Cphy_0624	810523	24	endo-1,4-beta-xylanase	0	39.5658	0	59.5957	98.8381	597.779	0
810553	+	intragenic_sense	Cphy_0624	810523	30	endo-1,4-beta-xylanase	0	0	0	0	0	265.025	25.7231
810561	+	intragenic_sense	Cphy_0624	810523	38	endo-1,4-beta-xylanase	0	0	0	48.8945	91.3667	418.223	52.7201
810564	+	intragenic_sense	Cphy_0624	810523	41	endo-1,4-beta-xylanase	0	0	0	60.8616	118.943	619.129	93.8701
810570	+	intragenic_sense	Cphy_0624	810523	47	endo-1,4-beta-xylanase	0	0	0	0	0	72.2253	0
810576	+	intragenic_sense	Cphy_0624	810523	53	endo-1,4-beta-xylanase	0	0	0	21.9275	0	181.234	25.7231
810579	+	intragenic_sense	Cphy_0624	810523	56	endo-1,4-beta-xylanase	0	0	0	0	51.1564	84.5353	0
810584	+	intragenic_sense	Cphy_0624	810523	61	endo-1,4-beta-xylanase	0	0	0	0	0	70.5004	0
810589	+	intragenic_sense	Cphy_0624	810523	66	endo-1,4-beta-xylanase	0	0	0	47.0791	0	0	0
810593	+	intragenic_sense	Cphy_0624	810523	70	endo-1,4-beta-xylanase	0	0	0	0	0	212.91	0
810600	+	intragenic_sense	Cphy_0624	810523	77	endo-1,4-beta-xylanase	0	0	0	0	79.1546	0	0
810606	+	intragenic_sense	Cphy_0624	810523	83	endo-1,4-beta-xylanase	0	0	0	0	94.817	384.473	0
810609	+	intragenic_sense	Cphy_0624	810523	86	endo-1,4-beta-xylanase	0	0	0	0	31.2002	241.555	0
810612	+	intragenic_sense	Cphy_0624	810523	89	endo-1,4-beta-xylanase	0	0	0	0	0	48.2931	0
810619	+	intragenic_sense	Cphy_0624	810523	96	endo-1,4-beta-xylanase	0	0	0	0	0	139.502	0
810622	+	intragenic_sense	Cphy_0624	810523	99	endo-1,4-beta-xylanase	0	0	0	0	0	104.872	0
810627	+	intragenic_sense	Cphy_0624	810523	104	endo-1,4-beta-xylanase	0	0	0	0	0	353.732	0
810628	+	intragenic_sense	Cphy_0624	810523	105	endo-1,4-beta-xylanase	0	0	0	0	44.43	0	0
810631	+	intragenic_sense	Cphy_0624	810523	108	endo-1,4-beta-xylanase	0	0	0	0	33.0866	69.7792	0
810640	+	intragenic_sense	Cphy_0624	810523	117	endo-1,4-beta-xylanase	0	0	0	0	0	94.2299	0
810654	+	intragenic_sense	Cphy_0624	810523	131	endo-1,4-beta-xylanase	0	0	0	0	0	60.6031	0
810657	+	intragenic_sense	Cphy_0624	810523	134	endo-1,4-beta-xylanase	0	0	0	0	0	36.8737	0
810661	+	intragenic_sense	Cphy_0624	810523	138	endo-1,4-beta-xylanase	0	0	0	0	0	43.8064	0
810682	+	intragenic_sense	Cphy_0624	810523	159	endo-1,4-beta-xylanase	0	0	0	0	0	0	22.1849
810688	+	intragenic_sense	Cphy_0624	810523	165	endo-1,4-beta-xylanase	0	0	0	0	0	161.563	0
810691	+	intragenic_sense	Cphy_0624	810523	168	endo-1,4-beta-xylanase	0	0	0	0	32.1682	0	0
810698	+	intragenic_sense	Cphy_0624	810523	175	endo-1,4-beta-xylanase	0	0	0	37.8351	0	0	0
810699	+	intragenic_sense	Cphy_0624	810523	176	endo-1,4-beta-xylanase	0	0	0	0	90.796	410.659	0
810705	+	intragenic_sense	Cphy_0624	810523	182	endo-1,4-beta-xylanase	0	0	0	0	33.1362	200.567	0
810711	+	intragenic_sense	Cphy_0624	810523	188	endo-1,4-beta-xylanase	0	0	0	0	44.3803	271.812	0
810715	+	intragenic_sense	Cphy_0624	810523	192	endo-1,4-beta-xylanase	0	0	0	0	0	125.231	0
810723	+	intragenic_sense	Cphy_0624	810523	200	endo-1,4-beta-xylanase	0	0	0	0	0	0	36.3379
810729	+	intragenic_sense	Cphy_0624	810523	206	endo-1,4-beta-xylanase	0	0	0	0	53.3407	159.895	0
810733	+	intragenic_sense	Cphy_0624	810523	210	endo-1,4-beta-xylanase	0	0	0	0	26.1615	138.983	0
810739	+	intragenic_sense	Cphy_0624	810523	216	endo-1,4-beta-xylanase	0	0	0	0	0	62.3279	0
810747	+	intragenic_sense	Cphy_0624	810523	224	endo-1,4-beta-xylanase	0	0	0	0	0	99.5738	0
810755	+	intragenic_sense	Cphy_0624	810523	232	endo-1,4-beta-xylanase	0	0	0	0	0	59.2504	0
810759	+	intragenic_sense	Cphy_0624	810523	236	endo-1,4-beta-xylanase	0	0	0	0	0	27.1226	0
810764	+	intragenic_sense	Cphy_0624	810523	241	endo-1,4-beta-xylanase	51.9116	0	72.5305	119.118	190.727	1506.43	118.001
810768	+	intragenic_sense	Cphy_0624	810523	245	endo-1,4-beta-xylanase	0	0	0	0	0	63.5343	0
810772	+	intragenic_sense	Cphy_0624	810523	249	endo-1,4-beta-xylanase	0	0	0	0	0	141.08	0
810779	+	intragenic_sense	Cphy_0624	810523	256	endo-1,4-beta-xylanase	0	0	0	0	39.1429	0	0
810790	+	intragenic_sense	Cphy_0624	810523	267	endo-1,4-beta-xylanase	0	0	0	0	0	65.9804	0
810801	+	intragenic_sense	Cphy_0624	810523	278	endo-1,4-beta-xylanase	0	0	0	0	41.0293	86.7222	0
810807	+	intragenic_sense	Cphy_0624	810523	284	endo-1,4-beta-xylanase	0	0	0	0	42.196	121.578	0
810813	+	intragenic_sense	Cphy_0624	810523	290	endo-1,4-beta-xylanase	0	0	0	0	0	235.164	0
810817	+	intragenic_sense	Cphy_0624	810523	294	endo-1,4-beta-xylanase	0	0	0	0	0	326.08	0
810820	+	intragenic_sense	Cphy_0624	810523	297	endo-1,4-beta-xylanase	0	0	0	0	52.2734	114.679	0
810823	+	intragenic_sense	Cphy_0624	810523	300	endo-1,4-beta-xylanase	0	0	0	0	31.1506	52.2612	0
810826	+	intragenic_sense	Cphy_0624	810523	303	endo-1,4-beta-xylanase	0	0	0	0	0	51.7992	0
810829	+	intragenic_sense	Cphy_0624	810523	306	endo-1,4-beta-xylanase	0	0	0	0	0	62.0122	0
810833	+	intragenic_sense	Cphy_0624	810523	310	endo-1,4-beta-xylanase	0	0	0	0	0	114.679	0
810838	+	intragenic_sense	Cphy_0624	810523	315	endo-1,4-beta-xylanase	0	0	0	0	0	64.9434	0
810841	+	intragenic_sense	Cphy_0624	810523	318	endo-1,4-beta-xylanase	0	0	0	0	0	82.1457	0
810852	+	intragenic_sense	Cphy_0624	810523	329	endo-1,4-beta-xylanase	0	0	0	0	0	46.1062	0
810865	+	intragenic_sense	Cphy_0624	810523	342	endo-1,4-beta-xylanase	0	0	0	0	0	70.467	0
810895	+	intragenic_sense	Cphy_0624	810523	372	endo-1,4-beta-xylanase	0	0	0	0	0	33.8526	0
810903	+	intragenic_sense	Cphy_0624	810523	380	endo-1,4-beta-xylanase	0	0	0	0	0	57.2099	0
810915	+	intragenic_sense	Cphy_0624	810523	392	endo-1,4-beta-xylanase	0	0	0	0	0	233.439	0
810918	+	intragenic_sense	Cphy_0624	810523	395	endo-1,4-beta-xylanase	0	0	0	0	0	120.89	0
810921	+	intragenic_sense	Cphy_0624	810523	398	endo-1,4-beta-xylanase	0	0	0	0	0	102.854	0
810924	+	intragenic_sense	Cphy_0624	810523	401	endo-1,4-beta-xylanase	0	0	0	0	0	115.423	0
810927	+	intragenic_sense	Cphy_0624	810523	404	endo-1,4-beta-xylanase	0	0	0	0	0	90.4876	0
810933	+	intragenic_sense	Cphy_0624	810523	410	endo-1,4-beta-xylanase	0	0	0	0	0	52.8926	0
810949	+	intragenic_sense	Cphy_0624	810523	426	endo-1,4-beta-xylanase	0	0	0	0	0	57.0071	0
810952	+	intragenic_sense	Cphy_0624	810523	429	endo-1,4-beta-xylanase	0	0	0	0	0	35.7802	0
810958	+	intragenic_sense	Cphy_0624	810523	435	endo-1,4-beta-xylanase	0	0	0	0	0	179.104	0
810968	+	intragenic_sense	Cphy_0624	810523	445	endo-1,4-beta-xylanase	0	0	0	0	35.1716	0	0
810973	+	intragenic_sense	Cphy_0624	810523	450	endo-1,4-beta-xylanase	0	0	0	0	0	84.0733	0
810976	+	intragenic_sense	Cphy_0624	810523	453	endo-1,4-beta-xylanase	0	0	0	0	0	40.2669	0
810979	+	intragenic_sense	Cphy_0624	810523	456	endo-1,4-beta-xylanase	0	0	0	0	0	40.5261	0
810982	+	intragenic_sense	Cphy_0624	810523	459	endo-1,4-beta-xylanase	0	0	0	0	0	29.1067	0
810994	+	intragenic_sense	Cphy_0624	810523	471	endo-1,4-beta-xylanase	0	0	0	0	0	85.5953	0
811000	+	intragenic_sense	Cphy_0624	810523	477	endo-1,4-beta-xylanase	0	0	0	0	0	75.4157	0
811029	+	intragenic_sense	Cphy_0624	810523	506	endo-1,4-beta-xylanase	0	0	0	0	0	83.5548	0
811052	+	intragenic_sense	Cphy_0624	810523	529	endo-1,4-beta-xylanase	0	0	0	0	0	92.1559	0
811055	+	intragenic_sense	Cphy_0624	810523	532	endo-1,4-beta-xylanase	0	0	0	0	0	39.2299	0
811326	+	intragenic_sense	Cphy_0624	810523	803	endo-1,4-beta-xylanase	0	0	0	0	0	62.7001	0
811339	+	intragenic_sense	Cphy_0624	810523	816	endo-1,4-beta-xylanase	0	0	0	0	0	25.4543	0
811344	+	intragenic_sense	Cphy_0624	810523	821	endo-1,4-beta-xylanase	0	0	0	0	0	40.5261	0
811408	+	intragenic_sense	Cphy_0624	810523	885	endo-1,4-beta-xylanase	0	0	0	0	0	34.4276	0
811411	+	intragenic_sense	Cphy_0624	810523	888	endo-1,4-beta-xylanase	0	0	0	0	0	31.8685	0
811436	+	intragenic_sense	Cphy_0624	810523	913	endo-1,4-beta-xylanase	0	0	0	0	0	40.3798	0
811470	+	intragenic_sense	Cphy_0624	810523	947	endo-1,4-beta-xylanase	0	0	0	0	0	35.2617	0
811508	+	intragenic_sense	Cphy_0624	810523	985	endo-1,4-beta-xylanase	0	0	0	0	0	85.6518	0
811516	+	intragenic_sense	Cphy_0624	810523	993	endo-1,4-beta-xylanase	0	0	0	0	0	26.8634	0
811522	+	intragenic_sense	Cphy_0624	810523	999	endo-1,4-beta-xylanase	0	0	0	0	0	43.4008	0
811606	+	intragenic_sense	Cphy_0624	810523	1083	endo-1,4-beta-xylanase	0	0	0	0	0	28.5318	0
811717	+	intragenic_sense	Cphy_0624	810523	1194	endo-1,4-beta-xylanase	0	0	0	0	0	26.8634	0
811782	+	intragenic_sense	Cphy_0624	810523	1259	endo-1,4-beta-xylanase	0	0	0	0	0	56.4886	0
811817	+	intragenic_sense	Cphy_0624	810523	1294	endo-1,4-beta-xylanase	0	0	0	0	0	31.0343	0
811833	+	intragenic_sense	Cphy_0624	810523	1310	endo-1,4-beta-xylanase	0	0	0	0	0	56.1395	0
811851	+	intragenic_sense	Cphy_0624	810523	1328	endo-1,4-beta-xylanase	0	0	0	0	34.2036	50.1308	0
811875	+	intragenic_sense	Cphy_0624	810523	1352	endo-1,4-beta-xylanase	0	0	0	0	0	41.6196	0
811886	+	intragenic_sense	Cphy_0624	810523	1363	endo-1,4-beta-xylanase	0	0	0	0	0	42.3074	0
811950	+	intragenic_sense	Cphy_0624	810523	1427	endo-1,4-beta-xylanase	0	0	0	0	0	49.5559	0
811971	+	intragenic_sense	Cphy_0624	810523	1448	endo-1,4-beta-xylanase	0	0	0	0	0	44.5507	0
811994	+	intragenic_sense	Cphy_0624	810523	1471	endo-1,4-beta-xylanase	0	0	0	0	0	30.5159	0
812007	+	intragenic_sense	Cphy_0624	810523	1484	endo-1,4-beta-xylanase	0	0	0	0	0	29.6817	0
812031	+	intragenic_sense	Cphy_0624	810523	1508	endo-1,4-beta-xylanase	0	0	0	0	0	31.35	0
812039	+	intragenic_sense	Cphy_0624	810523	1516	endo-1,4-beta-xylanase	0	0	0	0	0	27.9568	0
812043	+	intragenic_sense	Cphy_0624	810523	1520	endo-1,4-beta-xylanase	0	0	0	0	0	35.2617	0
812053	+	intragenic_sense	Cphy_0624	810523	1530	endo-1,4-beta-xylanase	0	0	0	0	47.334	91.3217	0
812058	+	intragenic_sense	Cphy_0624	810523	1535	endo-1,4-beta-xylanase	0	0	0	0	0	47.1098	0
812076	+	intragenic_sense	Cphy_0624	810523	1553	endo-1,4-beta-xylanase	0	0	0	0	0	32.1842	0
812081	+	intragenic_sense	Cphy_0624	810523	1558	endo-1,4-beta-xylanase	0	0	0	0	0	76.9942	0
812082	+	intragenic_sense	Cphy_0624	810523	1559	endo-1,4-beta-xylanase	0	0	0	0	36.0403	0	0
812091	+	intragenic_sense	Cphy_0624	810523	1568	endo-1,4-beta-xylanase	0	0	0	0	0	81.255	0
812099	+	intragenic_sense	Cphy_0624	810523	1576	endo-1,4-beta-xylanase	0	0	0	0	0	45.4414	0
812102	+	intragenic_sense	Cphy_0624	810523	1579	endo-1,4-beta-xylanase	0	0	0	0	0	35.521	0
812105	+	intragenic_sense	Cphy_0624	810523	1582	endo-1,4-beta-xylanase	0	0	0	0	0	47.2561	0
812108	+	intragenic_sense	Cphy_0624	810523	1585	endo-1,4-beta-xylanase	0	0	0	0	0	46.4784	0
812134	+	intragenic_sense	Cphy_0624	810523	1611	endo-1,4-beta-xylanase	0	0	0	0	30.1329	69.6328	0
812140	+	intragenic_sense	Cphy_0624	810523	1617	endo-1,4-beta-xylanase	0	0	0	0	0	59.3633	0
812143	+	intragenic_sense	Cphy_0624	810523	1620	endo-1,4-beta-xylanase	0	0	0	0	0	82.1687	0
812147	+	intragenic_sense	Cphy_0624	810523	1624	endo-1,4-beta-xylanase	0	0	0	0	0	36.0959	0
812157	+	intragenic_sense	Cphy_0624	810523	1634	endo-1,4-beta-xylanase	0	0	0	0	0	128.049	0
812176	+	intragenic_sense	Cphy_0624	810523	1653	endo-1,4-beta-xylanase	0	0	0	0	34.1539	71.3012	0
812183	+	intragenic_sense	Cphy_0624	810523	1660	endo-1,4-beta-xylanase	0	0	0	0	0	46.4219	0
812189	+	intragenic_sense	Cphy_0624	810523	1666	endo-1,4-beta-xylanase	0	0	0	0	0	41.9353	0
812201	+	intragenic_sense	Cphy_0624	810523	1678	endo-1,4-beta-xylanase	0	0	0	0	0	34.946	0
812215	+	intragenic_sense	Cphy_0624	810523	1692	endo-1,4-beta-xylanase	0	0	0	0	0	39.4891	0
818295	+	intragenic_sense	Cphy_0630	817872	423	diaminopimelate epimerase	94.622	0	0	0	0	0	0
833744	+	intragenic_sense	Cphy_0640	833739	5	type IV pilus assembly PilZ	43.3499	45.4352	0	0	0	0	0
833758	+	intragenic_sense	Cphy_0640	833739	19	type IV pilus assembly PilZ	100.87	0	136.862	44.7142	0	114.33	40.8315
833759	+	intragenic_sense	Cphy_0640	833739	20	type IV pilus assembly PilZ	0	64.6154	0	0	0	0	0
833771	+	intragenic_sense	Cphy_0640	833739	32	type IV pilus assembly PilZ	0	0	45.7333	0	0	0	0
833778	+	intragenic_sense	Cphy_0640	833739	39	type IV pilus assembly PilZ	0	0	0	0	0	31.6093	0
833840	+	intragenic_sense	Cphy_0640	833739	101	type IV pilus assembly PilZ	44.332	0	0	0	0	28.2725	0
837874	-	intragenic_sense	Cphy_0644	837949	75	cold-shock DNA-binding domain-containing protein	0	0	39.7031	0	0	0	0
837889	-	intragenic_sense	Cphy_0644	837949	60	cold-shock DNA-binding domain-containing protein	0	0	0	0	0	28.5318	0
837904	-	intragenic_sense	Cphy_0644	837949	45	cold-shock DNA-binding domain-containing protein	0	0	0	21.7363	0	36.0395	0
837920	-	intragenic_sense	Cphy_0644	837949	29	cold-shock DNA-binding domain-containing protein	0	0	0	33.1296	0	68.6293	0
837947	-	intragenic_sense	Cphy_0644	837949	2	cold-shock DNA-binding domain-containing protein	0	0	65.289	0	0	44.3814	0
848265	+	intragenic_sense	Cphy_0651	848249	16	pyruvate phosphate dikinase	0	28.6506	0	0	0	0	0
848312	+	intragenic_sense	Cphy_0651	848249	63	pyruvate phosphate dikinase	69.8375	0	0	33.3452	0	0	0
848390	+	intragenic_sense	Cphy_0651	848249	141	pyruvate phosphate dikinase	95.7378	0	0	0	0	56.6349	0
848423	+	intragenic_sense	Cphy_0651	848249	174	pyruvate phosphate dikinase	917.441	429.436	0	279.059	110.132	377.438	29.2614
848434	+	intragenic_sense	Cphy_0651	848249	185	pyruvate phosphate dikinase	54.9688	0	0	0	0	0	0
848449	+	intragenic_sense	Cphy_0651	848249	200	pyruvate phosphate dikinase	38.2697	0	0	0	0	0	0
848492	+	intragenic_sense	Cphy_0651	848249	243	pyruvate phosphate dikinase	79.0093	0	0	37.6681	0	55.4851	0
848497	+	intragenic_sense	Cphy_0651	848249	248	pyruvate phosphate dikinase	37.8977	0	0	0	0	26.2885	0
848556	+	intragenic_sense	Cphy_0651	848249	307	pyruvate phosphate dikinase	45.0237	0	0	0	0	0	0
848590	+	intragenic_sense	Cphy_0651	848249	341	pyruvate phosphate dikinase	175.817	0	0	45.6219	0	91.8402	0
848600	+	intragenic_sense	Cphy_0651	848249	351	pyruvate phosphate dikinase	41.4085	0	0	0	0	0	0
848607	+	intragenic_sense	Cphy_0651	848249	358	pyruvate phosphate dikinase	63.3217	0	0	0	0	0	0
848625	+	intragenic_sense	Cphy_0651	848249	376	pyruvate phosphate dikinase	130.764	65.0346	0	52.334	0	72.2817	0
855440	+	intragenic_sense	Cphy_0655	855418	22	GntR family transcriptional regulator	86.9608	0	0	0	0	0	0
855456	+	intragenic_sense	Cphy_0655	855418	38	GntR family transcriptional regulator	54.7828	0	0	0	0	0	0
855473	+	intragenic_sense	Cphy_0655	855418	55	GntR family transcriptional regulator	77.9456	0	0	0	0	0	0
879205	+	intragenic_sense	Cphy_0675	879014	191	hypothetical protein	0	0	0	0	0	30.4594	0
885981	+	intragenic_sense	Cphy_0681	885976	5	cobalamin (vitamin B12) biosynthesis CbiM protein	54.5969	0	0	0	0	0	0
885990	+	intragenic_sense	Cphy_0681	885976	14	cobalamin (vitamin B12) biosynthesis CbiM protein	975.562	231.144	0	69.0066	131.751	0	0
908101	-	intragenic_sense	Cphy_0700	908227	126	hypothetical protein	0	0	0	0	28.1969	0	0
908110	-	intragenic_sense	Cphy_0700	908227	117	hypothetical protein	0	0	0	0	28.0975	0	0
908143	-	intragenic_sense	Cphy_0700	908227	84	hypothetical protein	108.554	51.2222	0	40.9407	136.889	91.4116	33.1181
908176	-	intragenic_sense	Cphy_0700	908227	51	hypothetical protein	0	0	0	0	29.1649	0	0
908179	-	intragenic_sense	Cphy_0700	908227	48	hypothetical protein	0	0	0	0	42.2456	0	0
908195	-	intragenic_sense	Cphy_0700	908227	32	hypothetical protein	0	0	0	22.0945	99.8558	0	0
908215	-	intragenic_sense	Cphy_0700	908227	12	hypothetical protein	0	0	0	0	37.356	0	0
908225	-	intragenic_sense	Cphy_0700	908227	2	hypothetical protein	0	0	0	0	82.9272	0	0
924390	+	intragenic_sense	Cphy_0712	924369	21	hypothetical protein	87.3622	47.9581	0	0	83.4239	63.1057	0
924403	+	intragenic_sense	Cphy_0712	924369	34	hypothetical protein	103.957	39.7305	0	0	0	68.945	0
924429	+	intragenic_sense	Cphy_0712	924369	60	hypothetical protein	0	0	0	0	29.1649	0	0
924442	+	intragenic_sense	Cphy_0712	924369	73	hypothetical protein	131.613	45.6822	62.6966	0	63.5671	109.099	0
924446	+	intragenic_sense	Cphy_0712	924369	77	hypothetical protein	852.655	427.273	485.483	167.202	430.45	624.676	62.6979
924462	+	intragenic_sense	Cphy_0712	924369	93	hypothetical protein	95.9238	0	0	0	51.3054	59.5661	0
924477	+	intragenic_sense	Cphy_0712	924369	108	hypothetical protein	0	0	0	0	27.1295	0	0
924681	+	intragenic_sense	Cphy_0712	924369	312	hypothetical protein	0	0	0	0	0	37.4486	0
924977	+	intragenic_sense	Cphy_0712	924369	608	hypothetical protein	0	0	0	0	0	56.1165	22.1849
924980	+	intragenic_sense	Cphy_0712	924369	611	hypothetical protein	0	0	0	0	0	32.7592	0
924993	+	intragenic_sense	Cphy_0712	924369	624	hypothetical protein	50.9817	0	0	0	0	0	0
925008	+	intragenic_sense	Cphy_0712	924369	639	hypothetical protein	31.7538	0	0	0	0	0	0
927250	+	intragenic_sense	Cphy_0715	926840	410	hypothetical protein	53.8007	0	0	0	0	0	0
932419	-	intragenic_sense	Cphy_0718	932423	4	hypothetical protein	0	0	0	23.1935	0	0	0
934978	+	intragenic_sense	Cphy_0721	934969	9	hypothetical protein	0	55.2724	0	30.956	0	0	0
934985	+	intragenic_sense	Cphy_0721	934969	16	hypothetical protein	0	0	0	34.7538	0	0	37.6117
934995	+	intragenic_sense	Cphy_0721	934969	26	hypothetical protein	0	0	0	27.8989	0	0	0
934998	+	intragenic_sense	Cphy_0721	934969	29	hypothetical protein	0	0	0	23.9099	0	0	0
935007	+	intragenic_sense	Cphy_0721	934969	38	hypothetical protein	0	0	0	22.0945	0	0	0
935012	+	intragenic_sense	Cphy_0721	934969	43	hypothetical protein	0	0	0	36.2109	0	0	0
935039	+	intragenic_sense	Cphy_0721	934969	70	hypothetical protein	0	0	0	27.1582	0	0	0
935049	+	intragenic_sense	Cphy_0721	934969	80	hypothetical protein	0	0	0	25.1758	0	0	0
935054	+	intragenic_sense	Cphy_0721	934969	85	hypothetical protein	0	0	0	30.789	0	0	0
935088	+	intragenic_sense	Cphy_0721	934969	119	hypothetical protein	0	0	0	29.5231	0	0	0
935091	+	intragenic_sense	Cphy_0721	934969	122	hypothetical protein	0	0	0	41.2746	0	0	0
935115	+	intragenic_sense	Cphy_0721	934969	146	hypothetical protein	0	0	0	112.789	0	0	52.4017
935119	+	intragenic_sense	Cphy_0721	934969	150	hypothetical protein	0	73.3371	0	94.5164	0	0	62.6979
935127	+	intragenic_sense	Cphy_0721	934969	158	hypothetical protein	0	0	0	33.3209	0	0	0
935132	+	intragenic_sense	Cphy_0721	934969	163	hypothetical protein	0	58.8284	0	47.246	0	0	26.0416
935140	+	intragenic_sense	Cphy_0721	934969	171	hypothetical protein	0	0	0	28.9736	0	0	0
935156	+	intragenic_sense	Cphy_0721	934969	187	hypothetical protein	0	0	0	40.9164	0	0	0
935175	+	intragenic_sense	Cphy_0721	934969	206	hypothetical protein	0	0	0	30.956	0	0	0
935180	+	intragenic_sense	Cphy_0721	934969	211	hypothetical protein	0	158.742	0	191.516	0	0	54.0291
935199	+	intragenic_sense	Cphy_0721	934969	230	hypothetical protein	0	37.0429	0	0	0	0	25.7231
935201	+	intragenic_sense	Cphy_0721	934969	232	hypothetical protein	0	0	0	28.8066	0	0	0
935204	+	intragenic_sense	Cphy_0721	934969	235	hypothetical protein	0	84.7465	0	0	0	0	62.3795
935247	+	intragenic_sense	Cphy_0721	934969	278	hypothetical protein	0	33.4045	0	0	0	0	0
935252	+	intragenic_sense	Cphy_0721	934969	283	hypothetical protein	0	122.448	0	145.345	0	0	81.3446
935271	+	intragenic_sense	Cphy_0721	934969	302	hypothetical protein	0	0	0	22.644	0	0	0
935295	+	intragenic_sense	Cphy_0721	934969	326	hypothetical protein	0	57.8776	0	38.1933	0	0	0
935319	+	intragenic_sense	Cphy_0721	934969	350	hypothetical protein	0	47.5014	0	46.0044	0	0	0
935324	+	intragenic_sense	Cphy_0721	934969	355	hypothetical protein	0	0	0	63.0109	0	0	0
935343	+	intragenic_sense	Cphy_0721	934969	374	hypothetical protein	0	39.8128	0	0	0	0	0
935348	+	intragenic_sense	Cphy_0721	934969	379	hypothetical protein	0	0	0	110.782	0	0	62.6979
935367	+	intragenic_sense	Cphy_0721	934969	398	hypothetical protein	0	33.4045	0	18.2967	0	0	22.1849
935420	+	intragenic_sense	Cphy_0721	934969	451	hypothetical protein	0	0	0	42.3493	0	0	0
935439	+	intragenic_sense	Cphy_0721	934969	470	hypothetical protein	0	61.1042	0	0	0	0	0
935444	+	intragenic_sense	Cphy_0721	934969	475	hypothetical protein	0	50.6008	0	56.1318	0	0	0
935458	+	intragenic_sense	Cphy_0721	934969	489	hypothetical protein	0	28.7329	0	0	0	0	0
935463	+	intragenic_sense	Cphy_0721	934969	494	hypothetical protein	0	58.5813	0	26.4418	0	0	0
935475	+	intragenic_sense	Cphy_0721	934969	506	hypothetical protein	0	31.5029	0	0	0	0	0
935482	+	intragenic_sense	Cphy_0721	934969	513	hypothetical protein	0	28.6506	0	0	0	0	0
935487	+	intragenic_sense	Cphy_0721	934969	518	hypothetical protein	0	64.2036	0	31.6967	0	0	0
935516	+	intragenic_sense	Cphy_0721	934969	547	hypothetical protein	0	152.252	0	176.276	0	0	68.819
935542	+	intragenic_sense	Cphy_0721	934969	573	hypothetical protein	0	41.093	0	28.2572	0	0	0
935607	+	intragenic_sense	Cphy_0721	934969	638	hypothetical protein	0	56.4327	0	0	0	0	0
935659	+	intragenic_sense	Cphy_0721	934969	690	hypothetical protein	0	104.301	0	128.029	0	0	0
935664	+	intragenic_sense	Cphy_0721	934969	695	hypothetical protein	0	0	0	30.2395	0	0	0
935696	+	intragenic_sense	Cphy_0721	934969	727	hypothetical protein	0	114.677	0	114.222	0	0	32.7996
935721	+	intragenic_sense	Cphy_0721	934969	752	hypothetical protein	0	40.9283	0	0	0	0	0
941328	+	intragenic_sense	Cphy_0726	941104	224	arsenate reductase	96.9059	40.5989	0	0	0	0	0
941423	+	intragenic_sense	Cphy_0726	941104	319	arsenate reductase	34.9449	0	0	0	0	0	0
951377	+	intragenic_sense	Cphy_0737	951365	12	rhodanese domain-containing protein	0	0	0	26.4418	0	0	48.5449
951460	+	intragenic_sense	Cphy_0737	951365	95	rhodanese domain-containing protein	0	0	0	0	0	0	65.2808
951534	+	intragenic_sense	Cphy_0737	951365	169	rhodanese domain-containing protein	0	0	0	0	0	0	39.8761
961585	+	intragenic_sense	Cphy_0746	961569	16	metal dependent phosphohydrolase	0	0	51.5097	0	91.466	151.509	0
961597	+	intragenic_sense	Cphy_0746	961569	28	metal dependent phosphohydrolase	0	0	0	0	41.9973	0	0
961609	+	intragenic_sense	Cphy_0746	961569	40	metal dependent phosphohydrolase	0	0	0	0	36.1396	0	0
961613	+	intragenic_sense	Cphy_0746	961569	44	metal dependent phosphohydrolase	0	0	0	0	34.1042	0	0
961618	+	intragenic_sense	Cphy_0746	961569	49	metal dependent phosphohydrolase	0	0	0	0	0	243.968	22.1849
961622	+	intragenic_sense	Cphy_0746	961569	53	metal dependent phosphohydrolase	0	0	0	0	33.2356	0	0
961641	+	intragenic_sense	Cphy_0746	961569	72	metal dependent phosphohydrolase	0	0	0	0	32.2179	64.5148	0
961646	+	intragenic_sense	Cphy_0746	961569	77	metal dependent phosphohydrolase	0	0	0	0	0	126.876	0
961651	+	intragenic_sense	Cphy_0746	961569	82	metal dependent phosphohydrolase	0	0	0	0	39.3416	80.3079	0
961664	+	intragenic_sense	Cphy_0746	961569	95	metal dependent phosphohydrolase	0	0	0	0	58.1807	0	0
961669	+	intragenic_sense	Cphy_0746	961569	100	metal dependent phosphohydrolase	0	0	67.3178	0	0	478.647	0
961685	+	intragenic_sense	Cphy_0746	961569	116	metal dependent phosphohydrolase	0	0	0	0	0	34.946	0
961689	+	intragenic_sense	Cphy_0746	961569	120	metal dependent phosphohydrolase	0	0	0	0	0	43.6036	0
961693	+	intragenic_sense	Cphy_0746	961569	124	metal dependent phosphohydrolase	0	0	0	30.2395	0	518.642	37.6117
961695	+	intragenic_sense	Cphy_0746	961569	126	metal dependent phosphohydrolase	0	32.4537	0	0	0	0	0
961697	+	intragenic_sense	Cphy_0746	961569	128	metal dependent phosphohydrolase	0	0	0	0	0	119.109	0
961700	+	intragenic_sense	Cphy_0746	961569	131	metal dependent phosphohydrolase	0	0	0	0	38.0259	62.1251	0
961713	+	intragenic_sense	Cphy_0746	961569	144	metal dependent phosphohydrolase	0	0	0	0	0	44.3814	0
961720	+	intragenic_sense	Cphy_0746	961569	151	metal dependent phosphohydrolase	0	0	0	0	0	83.9604	0
961723	+	intragenic_sense	Cphy_0746	961569	154	metal dependent phosphohydrolase	0	0	0	0	83.7716	289.825	0
961736	+	intragenic_sense	Cphy_0746	961569	167	metal dependent phosphohydrolase	0	0	0	0	0	122.762	0
961751	+	intragenic_sense	Cphy_0746	961569	182	metal dependent phosphohydrolase	0	0	0	0	43.164	0	0
961759	+	intragenic_sense	Cphy_0746	961569	190	metal dependent phosphohydrolase	0	0	0	0	61.6311	0	0
961766	+	intragenic_sense	Cphy_0746	961569	197	metal dependent phosphohydrolase	0	0	0	0	72.9746	288.901	0
961775	+	intragenic_sense	Cphy_0746	961569	206	metal dependent phosphohydrolase	0	0	0	0	45.3483	57.1534	0
961780	+	intragenic_sense	Cphy_0746	961569	211	metal dependent phosphohydrolase	0	0	0	0	0	57.7848	0
961786	+	intragenic_sense	Cphy_0746	961569	217	metal dependent phosphohydrolase	0	0	0	0	0	50.7956	0
961792	+	intragenic_sense	Cphy_0746	961569	223	metal dependent phosphohydrolase	0	0	0	0	0	145.69	0
961795	+	intragenic_sense	Cphy_0746	961569	226	metal dependent phosphohydrolase	0	0	0	0	0	176.578	0
961799	+	intragenic_sense	Cphy_0746	961569	230	metal dependent phosphohydrolase	0	0	0	0	0	76.3628	0
961822	+	intragenic_sense	Cphy_0746	961569	253	metal dependent phosphohydrolase	0	0	0	0	66.7195	426.96	0
961829	+	intragenic_sense	Cphy_0746	961569	260	metal dependent phosphohydrolase	0	0	0	0	0	62.215	0
961840	+	intragenic_sense	Cphy_0746	961569	271	metal dependent phosphohydrolase	0	0	0	0	0	52.464	0
961863	+	intragenic_sense	Cphy_0746	961569	294	metal dependent phosphohydrolase	0	0	0	0	0	53.0389	0
961873	+	intragenic_sense	Cphy_0746	961569	304	metal dependent phosphohydrolase	0	0	0	0	50.4367	223.259	0
961880	+	intragenic_sense	Cphy_0746	961569	311	metal dependent phosphohydrolase	0	0	0	0	0	28.5318	0
961898	+	intragenic_sense	Cphy_0746	961569	329	metal dependent phosphohydrolase	0	0	0	0	0	60.2874	0
961910	+	intragenic_sense	Cphy_0746	961569	341	metal dependent phosphohydrolase	0	0	0	0	0	36.2987	0
961913	+	intragenic_sense	Cphy_0746	961569	344	metal dependent phosphohydrolase	0	0	35.6736	0	89.0587	320.623	0
961916	+	intragenic_sense	Cphy_0746	961569	347	metal dependent phosphohydrolase	0	0	0	0	74.8112	233.822	0
961921	+	intragenic_sense	Cphy_0746	961569	352	metal dependent phosphohydrolase	0	0	0	0	0	109.933	0
961966	+	intragenic_sense	Cphy_0746	961569	397	metal dependent phosphohydrolase	0	0	0	0	0	83.5882	0
961970	+	intragenic_sense	Cphy_0746	961569	401	metal dependent phosphohydrolase	0	0	0	0	0	46.6247	0
961974	+	intragenic_sense	Cphy_0746	961569	405	metal dependent phosphohydrolase	0	0	0	0	68.7052	261.802	0
961991	+	intragenic_sense	Cphy_0746	961569	422	metal dependent phosphohydrolase	0	0	0	0	0	53.8167	0
962000	+	intragenic_sense	Cphy_0746	961569	431	metal dependent phosphohydrolase	0	0	0	0	0	28.791	0
962011	+	intragenic_sense	Cphy_0746	961569	442	metal dependent phosphohydrolase	0	0	0	0	0	45.2155	0
962014	+	intragenic_sense	Cphy_0746	961569	445	metal dependent phosphohydrolase	0	0	0	0	47.3837	116.032	0
962017	+	intragenic_sense	Cphy_0746	961569	448	metal dependent phosphohydrolase	0	0	0	0	0	37.1894	0
962063	+	intragenic_sense	Cphy_0746	961569	494	metal dependent phosphohydrolase	0	0	0	0	0	26.8634	0
962066	+	intragenic_sense	Cphy_0746	961569	497	metal dependent phosphohydrolase	0	0	0	0	0	209.191	0
962113	+	intragenic_sense	Cphy_0746	961569	544	metal dependent phosphohydrolase	0	0	0	0	0	49.1272	0
962124	+	intragenic_sense	Cphy_0746	961569	555	metal dependent phosphohydrolase	0	0	0	0	0	46.3654	0
962166	+	intragenic_sense	Cphy_0746	961569	597	metal dependent phosphohydrolase	0	0	40.5766	0	0	84.1862	0
962173	+	intragenic_sense	Cphy_0746	961569	604	metal dependent phosphohydrolase	0	0	29.9252	0	0	0	0
962183	+	intragenic_sense	Cphy_0746	961569	614	metal dependent phosphohydrolase	0	0	0	0	0	75.3028	0
962189	+	intragenic_sense	Cphy_0746	961569	620	metal dependent phosphohydrolase	0	0	0	0	0	36.8737	0
962235	+	intragenic_sense	Cphy_0746	961569	666	metal dependent phosphohydrolase	0	0	0	0	0	54.3916	0
962255	+	intragenic_sense	Cphy_0746	961569	686	metal dependent phosphohydrolase	0	0	0	0	39.2423	168.462	0
962273	+	intragenic_sense	Cphy_0746	961569	704	metal dependent phosphohydrolase	39.7053	0	0	0	55.6741	218.029	0
962276	+	intragenic_sense	Cphy_0746	961569	707	metal dependent phosphohydrolase	0	0	0	0	0	46.1062	0
962286	+	intragenic_sense	Cphy_0746	961569	717	metal dependent phosphohydrolase	0	0	0	0	0	35.0025	0
962312	+	intragenic_sense	Cphy_0746	961569	743	metal dependent phosphohydrolase	0	0	0	0	0	57.7284	0
962330	+	intragenic_sense	Cphy_0746	961569	761	metal dependent phosphohydrolase	0	0	0	0	0	43.2879	0
962519	+	intragenic_sense	Cphy_0746	961569	950	metal dependent phosphohydrolase	0	0	0	0	0	36.3552	0
962602	+	intragenic_sense	Cphy_0746	961569	1033	metal dependent phosphohydrolase	0	0	0	0	40.409	65.0333	0
962644	+	intragenic_sense	Cphy_0746	961569	1075	metal dependent phosphohydrolase	0	0	0	0	0	27.6976	0
962705	+	intragenic_sense	Cphy_0746	961569	1136	metal dependent phosphohydrolase	0	0	0	0	0	116.347	0
972019	+	intragenic_sense	Cphy_0752	971491	528	purine nucleoside phosphorylase	157.833	0	77.1517	24.8176	64.5848	0	0
1007867	-	intragenic_sense	Cphy_0782	1007986	119	XRE family transcriptional regulator	39.3334	0	0	0	0	0	0
1007908	-	intragenic_sense	Cphy_0782	1007986	78	XRE family transcriptional regulator	61.8044	0	0	0	0	68.8885	0
1009846	+	intragenic_sense	Cphy_0784	1009795	51	hypothetical protein	0	0	0	111.116	0	0	29.2614
1009951	+	intragenic_sense	Cphy_0784	1009795	156	hypothetical protein	0	0	0	66.9514	0	0	29.8983
1018445	+	intragenic_sense	Cphy_0793	1018157	288	phage tail protein	0	0	0	0	0	0	22.1849
1029462	+	intragenic_sense	Cphy_0805	1029458	4	extracellular solute-binding protein	43.1639	0	0	0	0	0	0
1029525	+	intragenic_sense	Cphy_0805	1029458	67	extracellular solute-binding protein	41.5945	0	0	0	0	0	0
1029554	+	intragenic_sense	Cphy_0805	1029458	96	extracellular solute-binding protein	34.9449	0	0	0	0	0	0
1029874	+	intragenic_sense	Cphy_0805	1029458	416	extracellular solute-binding protein	43.2683	0	0	0	0	0	0
1030191	+	intragenic_sense	Cphy_0805	1029458	733	extracellular solute-binding protein	72.947	0	0	0	0	0	0
1031132	+	intragenic_sense	Cphy_0805	1029458	1674	extracellular solute-binding protein	51.4352	0	0	0	0	0	0
1031250	+	intragenic_sense	Cphy_0805	1029458	1792	extracellular solute-binding protein	34.9449	0	0	0	0	0	0
1031541	+	intragenic_sense	Cphy_0805	1029458	2083	extracellular solute-binding protein	37.02	0	0	0	0	0	0
1035316	+	intragenic_sense	Cphy_0809	1035289	27	oligopeptide/dipeptide ABC transporter ATPase	57.8695	0	0	0	0	0	0
1038066	+	intragenic_sense	Cphy_0812	1038064	2	extracellular solute-binding protein	1109.88	61.4337	0	35.71	0	0	0
1038071	+	intragenic_sense	Cphy_0812	1038064	7	extracellular solute-binding protein	257.117	0	0	0	0	0	0
1038084	+	intragenic_sense	Cphy_0812	1038064	20	extracellular solute-binding protein	62.1764	0	0	0	0	0	0
1050650	+	intragenic_sense	Cphy_0821	1050649	1	hypothetical protein	81.1661	0	0	0	0	0	0
1052428	+	intragenic_sense	Cphy_0823	1052389	39	hypothetical protein	53.8529	0	0	0	0	0	0
1052704	+	intragenic_sense	Cphy_0823	1052389	315	hypothetical protein	67.4426	0	0	0	0	0	0
1076345	+	intragenic_sense	Cphy_0845	1075493	852	hypothetical protein	0	0	0	0	29.2146	0	0
1079814	-	intragenic_sense	Cphy_0846a	104	383	hypothetical protein WP_049762298	64.17	0	0	0	0	0	0
1079917	-	intragenic_sense	Cphy_0846a	1	486	hypothetical protein WP_049762298	82.3341	0	0	0	0	0	0
1080496	-	intragenic_sense	Cphy_0846b	1080908	412	hypothetical protein WP_041703193	0	0	0	18.2967	0	0	0
1080735	-	intragenic_sense	Cphy_0846b	1080908	173	hypothetical protein WP_041703193	0	0	0	18.2967	0	0	0
1080748	-	intragenic_sense	Cphy_0846b	1080908	160	hypothetical protein WP_041703193	0	0	0	94.0884	0	0	88.7395
1080838	-	intragenic_sense	Cphy_0846b	1080908	70	hypothetical protein WP_041703193	0	0	0	45.8375	0	0	0
1085344	-	intragenic_sense	Cphy_0850	1085408	64	hypothetical protein	50.7141	0	0	0	0	0	0
1087249	+	intragenic_sense	Cphy_0852	1086893	356	hypothetical protein	93.7964	258.035	0	0	0	0	0
1101671	+	intragenic_sense	Cphy_0861	1100837	834	binding-protein-dependent transport system inner membrane protein	0	0	0	0	76.6976	0	0
1117359	+	intragenic_sense	Cphy_0870	1117321	38	hypothetical protein	39.0136	0	0	0	0	0	0
1117785	+	intragenic_sense	Cphy_0871	1117774	11	radical SAM domain-containing protein	83.5088	0	0	0	0	0	0
1117840	+	intragenic_sense	Cphy_0871	1117774	66	radical SAM domain-containing protein	55.4746	0	0	0	0	0	0
1117857	+	intragenic_sense	Cphy_0871	1117774	83	radical SAM domain-containing protein	132.252	0	0	0	0	0	0
1117884	+	intragenic_sense	Cphy_0871	1117774	110	radical SAM domain-containing protein	49.9702	0	0	0	0	0	0
1118026	+	intragenic_sense	Cphy_0871	1117774	252	radical SAM domain-containing protein	56.1141	0	0	0	0	0	0
1118076	+	intragenic_sense	Cphy_0871	1117774	302	radical SAM domain-containing protein	96.162	0	0	0	0	0	0
1118083	+	intragenic_sense	Cphy_0871	1117774	309	radical SAM domain-containing protein	135.094	0	0	0	0	0	0
1120586	+	intragenic_sense	Cphy_0873	1120236	350	hypothetical protein	34.5729	0	0	0	0	0	0
1120617	+	intragenic_sense	Cphy_0873	1120236	381	hypothetical protein	44.2276	0	0	0	0	0	0
1129043	-	intragenic_sense	Cphy_0878	1129267	224	hypothetical protein	67.5764	0	0	0	0	0	0
1129110	-	intragenic_sense	Cphy_0878	1129267	157	hypothetical protein	60.9267	0	0	0	0	0	0
1129114	-	intragenic_sense	Cphy_0878	1129267	153	hypothetical protein	202.915	0	0	0	0	0	0
1129123	-	intragenic_sense	Cphy_0878	1129267	144	hypothetical protein	75.5573	0	0	0	0	0	0
1129126	-	intragenic_sense	Cphy_0878	1129267	141	hypothetical protein	43.0824	0	0	0	0	0	0
1129147	-	intragenic_sense	Cphy_0878	1129267	120	hypothetical protein	37.392	0	0	0	0	0	0
1129206	-	intragenic_sense	Cphy_0878	1129267	61	hypothetical protein	95.3137	0	0	0	0	0	0
1129211	-	intragenic_sense	Cphy_0878	1129267	56	hypothetical protein	88.2693	0	0	0	0	0	0
1129229	-	intragenic_sense	Cphy_0878	1129267	38	hypothetical protein	1149.08	0	0	0	0	0	0
1129234	-	intragenic_sense	Cphy_0878	1129267	33	hypothetical protein	47.9244	0	0	0	0	0	0
1129247	-	intragenic_sense	Cphy_0878	1129267	20	hypothetical protein	58.1371	0	0	0	0	0	0
1129251	-	intragenic_sense	Cphy_0878	1129267	16	hypothetical protein	78.9865	0	0	0	0	0	0
1129263	-	intragenic_sense	Cphy_0878	1129267	4	hypothetical protein	160.078	0	0	0	0	0	0
1136792	+	intragenic_sense	Cphy_0885	1136104	688	competence protein-like protein	0	0	0	0	42.4443	0	0
1136838	+	intragenic_sense	Cphy_0885	1136104	734	competence protein-like protein	0	0	0	0	66.0738	0	0
1136853	+	intragenic_sense	Cphy_0885	1136104	749	competence protein-like protein	0	0	0	0	64.1875	0	0
1137245	+	intragenic_sense	Cphy_0886	1137184	61	hypothetical protein	0	0	0	0	41.4267	0	0
1140329	-	intragenic_sense	Cphy_0889	1140453	124	S-ribosylhomocysteinase	106.985	30.5521	0	0	0	0	0
1153384	+	intragenic_sense	Cphy_0901	1153271	113	redox-sensing transcriptional repressor Rex	53.5332	0	0	0	43.2633	71.2448	0
1153556	+	intragenic_sense	Cphy_0901	1153271	285	redox-sensing transcriptional repressor Rex	0	0	0	0	36.3383	60.0282	0
1153576	+	intragenic_sense	Cphy_0901	1153271	305	redox-sensing transcriptional repressor Rex	74.0923	0	0	0	0	88.1878	0
1153601	+	intragenic_sense	Cphy_0901	1153271	330	redox-sensing transcriptional repressor Rex	40.3971	0	0	0	0	39.1734	0
1153607	+	intragenic_sense	Cphy_0901	1153271	336	redox-sensing transcriptional repressor Rex	0	0	0	0	28.0975	0	0
1153678	+	intragenic_sense	Cphy_0901	1153271	407	redox-sensing transcriptional repressor Rex	36.5143	0	0	0	0	0	0
1153717	+	intragenic_sense	Cphy_0901	1153271	446	redox-sensing transcriptional repressor Rex	46.5932	0	0	0	0	38.8013	0
1153727	+	intragenic_sense	Cphy_0901	1153271	456	redox-sensing transcriptional repressor Rex	39.7053	0	0	0	0	0	0
1153748	+	intragenic_sense	Cphy_0901	1153271	477	redox-sensing transcriptional repressor Rex	0	0	0	0	0	51.3706	0
1153849	+	intragenic_sense	Cphy_0901	1153271	578	redox-sensing transcriptional repressor Rex	60.8224	0	0	0	0	0	0
1156351	+	intragenic_sense	Cphy_0904	1155089	1262	carbohydrate kinase	135.584	0	46.6348	0	0	0	0
1156514	+	intragenic_sense	Cphy_0904	1155089	1425	carbohydrate kinase	39.0136	0	0	0	0	0	0
1191447	+	intragenic_sense	Cphy_0933	1190798	649	hypothetical protein	56.3817	75.0814	83.4637	0	0	0	0
1215231	+	intragenic_sense	Cphy_0949	1215221	10	lactoylglutathione lyase	114.378	0	73.0661	0	150.292	104.263	0
1215265	+	intragenic_sense	Cphy_0949	1215221	44	lactoylglutathione lyase	0	40.5989	0	0	66.6698	58.3598	0
1215268	+	intragenic_sense	Cphy_0949	1215221	47	lactoylglutathione lyase	54.2249	0	0	0	60.7128	0	0
1215274	+	intragenic_sense	Cphy_0949	1215221	53	lactoylglutathione lyase	0	0	0	0	103.728	57.582	0
1215334	+	intragenic_sense	Cphy_0949	1215221	113	lactoylglutathione lyase	60.2872	0	0	0	67.3895	37.9671	0
1215345	+	intragenic_sense	Cphy_0949	1215221	124	lactoylglutathione lyase	0	0	44.8878	0	49.568	0	0
1215357	+	intragenic_sense	Cphy_0949	1215221	136	lactoylglutathione lyase	0	0	0	0	29.2146	0	0
1215489	+	intragenic_sense	Cphy_0950	1215463	26	N-acetyltransferase GCN5	0	0	0	0	0	51.6298	0
1215504	+	intragenic_sense	Cphy_0950	1215463	41	N-acetyltransferase GCN5	113.664	37.8289	40.5766	0	0	125.434	0
1218708	+	intragenic_sense	Cphy_0955	1217945	763	xylose isomerase domain-containing protein	131.055	0	0	0	0	0	0
1218730	+	intragenic_sense	Cphy_0955	1217945	785	xylose isomerase domain-containing protein	39.1996	0	0	0	0	0	0
1218797	+	intragenic_sense	Cphy_0955	1217945	852	xylose isomerase domain-containing protein	64.3854	0	0	0	0	0	0
1218808	+	intragenic_sense	Cphy_0955	1217945	863	xylose isomerase domain-containing protein	120.366	0	0	0	0	0	0
1218844	+	intragenic_sense	Cphy_0955	1217945	899	xylose isomerase domain-containing protein	52.6555	0	0	0	0	0	0
1219753	+	intragenic_sense	Cphy_0956	1219342	411	alanyl-tRNA synthetase	174.091	0	0	0	0	0	0
1219846	+	intragenic_sense	Cphy_0956	1219342	504	alanyl-tRNA synthetase	84.9966	0	0	0	0	0	0
1219861	+	intragenic_sense	Cphy_0956	1219342	519	alanyl-tRNA synthetase	105.608	0	0	0	0	0	0
1219918	+	intragenic_sense	Cphy_0956	1219342	576	alanyl-tRNA synthetase	53.667	0	0	0	0	0	0
1219952	+	intragenic_sense	Cphy_0956	1219342	610	alanyl-tRNA synthetase	57.7651	0	0	0	0	0	0
1220016	+	intragenic_sense	Cphy_0956	1219342	674	alanyl-tRNA synthetase	86.1941	0	0	0	0	0	0
1220160	+	intragenic_sense	Cphy_0956	1219342	818	alanyl-tRNA synthetase	35.6366	0	0	0	0	0	0
1225866	-	intragenic_sense	Cphy_0959	1226627	761	hypothetical protein	0	0	0	0	0	80.8829	0
1226037	-	intragenic_sense	Cphy_0959	1226627	590	hypothetical protein	0	0	0	0	0	104.353	0
1234493	+	intragenic_sense	Cphy_0966	1234462	31	hypothetical protein	0	48.3698	0	0	0	0	0
1234510	+	intragenic_sense	Cphy_0966	1234462	48	hypothetical protein	0	56.0209	0	0	0	0	0
1234611	+	intragenic_sense	Cphy_0966	1234462	149	hypothetical protein	0	38.6973	0	0	0	0	0
1235284	+	intragenic_sense	Cphy_0967	1235059	225	hypothetical protein	0	0	0	34.2286	0	0	0
1235339	+	intragenic_sense	Cphy_0967	1235059	280	hypothetical protein	0	0	0	28.4241	0	0	0
1235407	+	intragenic_sense	Cphy_0967	1235059	348	hypothetical protein	0	0	0	0	0	0	55.9399
1235448	+	intragenic_sense	Cphy_0967	1235059	389	hypothetical protein	0	0	0	40.0087	0	0	0
1235606	+	intragenic_sense	Cphy_0967	1235059	547	hypothetical protein	0	0	0	22.644	0	0	0
1241398	+	intragenic_sense	Cphy_0973	1241144	254	alpha/beta hydrolase	0	0	0	0	0	35.8367	0
1255556	+	intragenic_sense	Cphy_0990	1255469	87	phosphomethylpyrimidine kinase	53.2428	0	0	0	0	0	0
1267296	+	intragenic_sense	Cphy_1003	1267185	111	FMN-binding domain-containing protein	0	0	0	0	28.1472	0	0
1267323	+	intragenic_sense	Cphy_1003	1267185	138	FMN-binding domain-containing protein	42.2047	0	0	0	0	0	0
1267331	+	intragenic_sense	Cphy_1003	1267185	146	FMN-binding domain-containing protein	58.7472	0	0	0	0	0	0
1302705	-	intragenic_sense	Cphy_1029	1303036	331	iron-containing alcohol dehydrogenase	39.0136	0	0	0	0	0	0
1302726	-	intragenic_sense	Cphy_1029	1303036	310	iron-containing alcohol dehydrogenase	160.042	0	0	0	0	0	0
1302748	-	intragenic_sense	Cphy_1029	1303036	288	iron-containing alcohol dehydrogenase	36.3283	0	0	0	0	0	0
1302809	-	intragenic_sense	Cphy_1029	1303036	227	iron-containing alcohol dehydrogenase	47.9766	0	0	0	0	0	0
1302845	-	intragenic_sense	Cphy_1029	1303036	191	iron-containing alcohol dehydrogenase	48.3486	0	0	0	0	0	0
1302931	-	intragenic_sense	Cphy_1029	1303036	105	iron-containing alcohol dehydrogenase	40.955	0	0	0	0	0	0
1302995	-	intragenic_sense	Cphy_1029	1303036	41	iron-containing alcohol dehydrogenase	33.5092	0	0	0	0	0	0
1303015	-	intragenic_sense	Cphy_1029	1303036	21	iron-containing alcohol dehydrogenase	94.0346	0	0	0	0	0	0
1303032	-	intragenic_sense	Cphy_1029	1303036	4	iron-containing alcohol dehydrogenase	46.4072	0	0	0	0	0	0
1309171	+	intragenic_sense	Cphy_1036	1309148	23	hypothetical protein	0	31.5853	0	0	0	0	0
1323358	-	intragenic_sense	Cphy_1051	1323727	369	diguanylate cyclase/phosphodiesterase	0	0	0	0	0	49.7022	0
1331344	+	intragenic_sense	Cphy_1057	1331318	26	ABC transporter	59.1191	0	0	0	0	0	0
1331356	+	intragenic_sense	Cphy_1057	1331318	38	ABC transporter	398.385	36.0921	57.5399	47.7955	0	63.1057	0
1331476	+	intragenic_sense	Cphy_1057	1331318	158	ABC transporter	70.3139	0	0	0	0	0	0
1331510	+	intragenic_sense	Cphy_1057	1331318	192	ABC transporter	76.1674	0	0	0	0	0	0
1331521	+	intragenic_sense	Cphy_1057	1331318	203	ABC transporter	45.5295	0	0	0	0	0	0
1331623	+	intragenic_sense	Cphy_1057	1331318	305	ABC transporter	49.546	0	0	0	0	0	0
1331671	+	intragenic_sense	Cphy_1057	1331318	353	ABC transporter	139.646	0	0	0	0	0	0
1331707	+	intragenic_sense	Cphy_1057	1331318	389	ABC transporter	44.4136	0	0	0	0	0	0
1331712	+	intragenic_sense	Cphy_1057	1331318	394	ABC transporter	71.0056	0	0	0	0	0	0
1331721	+	intragenic_sense	Cphy_1057	1331318	403	ABC transporter	31.7538	0	0	0	0	0	0
1331769	+	intragenic_sense	Cphy_1057	1331318	451	ABC transporter	35.2646	0	0	0	0	0	0
1332417	+	intragenic_sense	Cphy_1058	1332237	180	ABC-type Na+ efflux pump permease component-like protein	51.1676	0	0	0	0	0	0
1354882	+	intragenic_sense	Cphy_1071	1354865	17	glycoside hydrolase family protein	0	0	0	0	32.1186	0	0
1354911	+	intragenic_sense	Cphy_1071	1354865	46	glycoside hydrolase family protein	0	0	0	0	44.1817	0	0
1354919	+	intragenic_sense	Cphy_1071	1354865	54	glycoside hydrolase family protein	0	0	0	0	33.1859	0	0
1354946	+	intragenic_sense	Cphy_1071	1354865	81	glycoside hydrolase family protein	0	0	0	0	44.1817	0	0
1354967	+	intragenic_sense	Cphy_1071	1354865	102	glycoside hydrolase family protein	0	0	0	0	38.1749	0	0
1354991	+	intragenic_sense	Cphy_1071	1354865	126	glycoside hydrolase family protein	0	0	0	0	40.3096	0	0
1355002	+	intragenic_sense	Cphy_1071	1354865	137	glycoside hydrolase family protein	0	0	0	0	27.1295	0	0
1355014	+	intragenic_sense	Cphy_1071	1354865	149	glycoside hydrolase family protein	0	0	0	0	48.2524	0	0
1355021	+	intragenic_sense	Cphy_1071	1354865	156	glycoside hydrolase family protein	0	0	0	0	33.2356	0	0
1355038	+	intragenic_sense	Cphy_1071	1354865	173	glycoside hydrolase family protein	0	0	0	0	43.2633	0	0
1355064	+	intragenic_sense	Cphy_1071	1354865	199	glycoside hydrolase family protein	0	0	0	0	40.0116	0	0
1355070	+	intragenic_sense	Cphy_1071	1354865	205	glycoside hydrolase family protein	0	0	0	0	42.1463	0	0
1355075	+	intragenic_sense	Cphy_1071	1354865	210	glycoside hydrolase family protein	0	0	0	0	45.0503	0	0
1355084	+	intragenic_sense	Cphy_1071	1354865	219	glycoside hydrolase family protein	0	0	0	0	39.1429	0	0
1355096	+	intragenic_sense	Cphy_1071	1354865	231	glycoside hydrolase family protein	0	0	0	0	42.196	0	0
1355102	+	intragenic_sense	Cphy_1071	1354865	237	glycoside hydrolase family protein	0	0	0	0	56.2447	0	0
1355130	+	intragenic_sense	Cphy_1071	1354865	265	glycoside hydrolase family protein	0	0	0	0	40.2103	0	0
1355141	+	intragenic_sense	Cphy_1071	1354865	276	glycoside hydrolase family protein	0	0	0	0	31.1009	0	0
1355270	+	intragenic_sense	Cphy_1071	1354865	405	glycoside hydrolase family protein	0	0	0	0	40.0613	0	0
1355329	+	intragenic_sense	Cphy_1071	1354865	464	glycoside hydrolase family protein	0	0	0	0	27.1295	0	0
1355338	+	intragenic_sense	Cphy_1071	1354865	473	glycoside hydrolase family protein	0	0	0	0	34.1042	0	0
1355792	+	intragenic_sense	Cphy_1071	1354865	927	glycoside hydrolase family protein	0	0	0	0	35.0722	0	0
1355806	+	intragenic_sense	Cphy_1071	1354865	941	glycoside hydrolase family protein	0	0	0	0	24.1262	0	0
1355815	+	intragenic_sense	Cphy_1071	1354865	950	glycoside hydrolase family protein	0	0	0	0	65.0064	0	0
1355874	+	intragenic_sense	Cphy_1071	1354865	1009	glycoside hydrolase family protein	0	0	0	0	28.1472	0	0
1355939	+	intragenic_sense	Cphy_1071	1354865	1074	glycoside hydrolase family protein	0	0	0	0	49.4687	0	0
1355953	+	intragenic_sense	Cphy_1071	1354865	1088	glycoside hydrolase family protein	0	0	0	0	64.0881	0	0
1356042	+	intragenic_sense	Cphy_1071	1354865	1177	glycoside hydrolase family protein	0	0	0	0	52.025	0	0
1356053	+	intragenic_sense	Cphy_1071	1354865	1188	glycoside hydrolase family protein	0	0	0	0	37.1573	0	0
1356098	+	intragenic_sense	Cphy_1071	1354865	1233	glycoside hydrolase family protein	0	0	0	0	28.1969	0	0
1356170	+	intragenic_sense	Cphy_1071	1354865	1305	glycoside hydrolase family protein	0	0	0	0	28.0975	0	0
1356175	+	intragenic_sense	Cphy_1071	1354865	1310	glycoside hydrolase family protein	0	0	0	0	57.3618	0	0
1356194	+	intragenic_sense	Cphy_1071	1354865	1329	glycoside hydrolase family protein	0	0	0	0	51.057	0	0
1356209	+	intragenic_sense	Cphy_1071	1354865	1344	glycoside hydrolase family protein	0	0	0	0	35.1219	0	0
1356217	+	intragenic_sense	Cphy_1071	1354865	1352	glycoside hydrolase family protein	0	0	0	0	80.2716	0	0
1356221	+	intragenic_sense	Cphy_1071	1354865	1356	glycoside hydrolase family protein	0	0	0	0	45.2987	0	0
1356232	+	intragenic_sense	Cphy_1071	1354865	1367	glycoside hydrolase family protein	0	0	0	0	51.2557	0	0
1356240	+	intragenic_sense	Cphy_1071	1354865	1375	glycoside hydrolase family protein	0	0	0	0	75.2825	0	0
1356244	+	intragenic_sense	Cphy_1071	1354865	1379	glycoside hydrolase family protein	0	0	0	0	28.1969	0	0
1356255	+	intragenic_sense	Cphy_1071	1354865	1390	glycoside hydrolase family protein	0	0	0	0	84.3919	0	0
1356261	+	intragenic_sense	Cphy_1071	1354865	1396	glycoside hydrolase family protein	0	0	0	0	50.0393	0	0
1356273	+	intragenic_sense	Cphy_1071	1354865	1408	glycoside hydrolase family protein	0	0	0	0	58.9997	0	0
1356278	+	intragenic_sense	Cphy_1071	1354865	1413	glycoside hydrolase family protein	0	0	0	0	77.7153	0	0
1356281	+	intragenic_sense	Cphy_1071	1354865	1416	glycoside hydrolase family protein	0	0	0	0	61.4821	0	0
1356285	+	intragenic_sense	Cphy_1071	1354865	1420	glycoside hydrolase family protein	0	0	0	0	36.2886	0	0
1356302	+	intragenic_sense	Cphy_1071	1354865	1437	glycoside hydrolase family protein	0	0	0	0	170.67	0	0
1356305	+	intragenic_sense	Cphy_1071	1354865	1440	glycoside hydrolase family protein	0	0	0	0	33.1859	0	0
1356308	+	intragenic_sense	Cphy_1071	1354865	1443	glycoside hydrolase family protein	0	0	0	0	37.1573	0	0
1356314	+	intragenic_sense	Cphy_1071	1354865	1449	glycoside hydrolase family protein	0	0	0	0	125.272	0	0
1356318	+	intragenic_sense	Cphy_1071	1354865	1453	glycoside hydrolase family protein	0	0	0	0	58.1807	0	0
1356322	+	intragenic_sense	Cphy_1071	1354865	1457	glycoside hydrolase family protein	0	0	0	0	47.1353	0	0
1356340	+	intragenic_sense	Cphy_1071	1354865	1475	glycoside hydrolase family protein	0	0	0	0	70.4922	0	0
1356346	+	intragenic_sense	Cphy_1071	1354865	1481	glycoside hydrolase family protein	0	0	0	0	110.255	0	0
1356351	+	intragenic_sense	Cphy_1071	1354865	1486	glycoside hydrolase family protein	0	0	0	0	50.387	0	0
1356364	+	intragenic_sense	Cphy_1071	1354865	1499	glycoside hydrolase family protein	0	0	0	0	150.317	0	0
1356367	+	intragenic_sense	Cphy_1071	1354865	1502	glycoside hydrolase family protein	0	0	0	0	67.4392	31.925	0
1356370	+	intragenic_sense	Cphy_1071	1354865	1505	glycoside hydrolase family protein	0	0	0	0	29.1152	0	0
1356376	+	intragenic_sense	Cphy_1071	1354865	1511	glycoside hydrolase family protein	0	0	0	0	95.0897	0	0
1356383	+	intragenic_sense	Cphy_1071	1354865	1518	glycoside hydrolase family protein	0	0	0	0	69.1765	0	0
1356394	+	intragenic_sense	Cphy_1071	1354865	1529	glycoside hydrolase family protein	0	0	0	0	36.3383	0	0
1356398	+	intragenic_sense	Cphy_1071	1354865	1533	glycoside hydrolase family protein	0	0	0	0	183.652	0	0
1356402	+	intragenic_sense	Cphy_1071	1354865	1537	glycoside hydrolase family protein	0	0	0	0	45.2987	0	0
1356405	+	intragenic_sense	Cphy_1071	1354865	1540	glycoside hydrolase family protein	0	0	0	0	54.4081	0	0
1356417	+	intragenic_sense	Cphy_1071	1354865	1552	glycoside hydrolase family protein	0	0	0	0	84.69	0	0
1356420	+	intragenic_sense	Cphy_1071	1354865	1555	glycoside hydrolase family protein	0	0	0	0	90.5973	0	0
1356423	+	intragenic_sense	Cphy_1071	1354865	1558	glycoside hydrolase family protein	0	0	0	0	108.369	0	0
1356426	+	intragenic_sense	Cphy_1071	1354865	1561	glycoside hydrolase family protein	0	0	0	0	37.1076	0	0
1356435	+	intragenic_sense	Cphy_1071	1354865	1570	glycoside hydrolase family protein	0	0	0	0	45.1497	0	0
1356442	+	intragenic_sense	Cphy_1071	1354865	1577	glycoside hydrolase family protein	0	0	0	0	55.1774	0	0
1356447	+	intragenic_sense	Cphy_1071	1354865	1582	glycoside hydrolase family protein	0	0	0	0	93.551	0	0
1356453	+	intragenic_sense	Cphy_1071	1354865	1588	glycoside hydrolase family protein	0	0	0	0	81.2396	0	0
1356461	+	intragenic_sense	Cphy_1071	1354865	1596	glycoside hydrolase family protein	0	0	0	0	168.635	0	0
1356465	+	intragenic_sense	Cphy_1071	1354865	1600	glycoside hydrolase family protein	0	0	0	0	100.575	0	0
1356471	+	intragenic_sense	Cphy_1071	1354865	1606	glycoside hydrolase family protein	0	0	0	0	50.0393	0	0
1356477	+	intragenic_sense	Cphy_1071	1354865	1612	glycoside hydrolase family protein	0	0	0	0	43.313	0	0
1356490	+	intragenic_sense	Cphy_1071	1354865	1625	glycoside hydrolase family protein	0	0	0	0	71.0132	0	0
1356495	+	intragenic_sense	Cphy_1071	1354865	1630	glycoside hydrolase family protein	0	0	0	0	37.3063	0	0
1356504	+	intragenic_sense	Cphy_1071	1354865	1639	glycoside hydrolase family protein	0	0	0	0	49.0217	0	0
1356507	+	intragenic_sense	Cphy_1071	1354865	1642	glycoside hydrolase family protein	0	0	0	0	36.1396	0	0
1356519	+	intragenic_sense	Cphy_1071	1354865	1654	glycoside hydrolase family protein	0	0	0	0	29.1152	0	0
1356525	+	intragenic_sense	Cphy_1071	1354865	1660	glycoside hydrolase family protein	0	0	0	0	40.1606	0	0
1356549	+	intragenic_sense	Cphy_1071	1354865	1684	glycoside hydrolase family protein	0	0	0	0	46.0183	0	0
1356555	+	intragenic_sense	Cphy_1071	1354865	1690	glycoside hydrolase family protein	0	0	0	0	41.2776	0	0
1356569	+	intragenic_sense	Cphy_1071	1354865	1704	glycoside hydrolase family protein	0	0	0	0	44.3803	0	0
1356584	+	intragenic_sense	Cphy_1071	1354865	1719	glycoside hydrolase family protein	0	0	0	0	41.079	0	0
1356591	+	intragenic_sense	Cphy_1071	1354865	1726	glycoside hydrolase family protein	0	0	0	0	35.2709	0	0
1356621	+	intragenic_sense	Cphy_1071	1354865	1756	glycoside hydrolase family protein	0	0	0	0	61.4821	0	0
1356641	+	intragenic_sense	Cphy_1071	1354865	1776	glycoside hydrolase family protein	0	0	0	0	39.1429	0	0
1356645	+	intragenic_sense	Cphy_1071	1354865	1780	glycoside hydrolase family protein	0	0	0	0	47.185	0	0
1356673	+	intragenic_sense	Cphy_1071	1354865	1808	glycoside hydrolase family protein	0	0	0	0	66.2228	0	0
1356676	+	intragenic_sense	Cphy_1071	1354865	1811	glycoside hydrolase family protein	0	0	0	0	40.409	0	0
1356681	+	intragenic_sense	Cphy_1071	1354865	1816	glycoside hydrolase family protein	0	0	0	0	48.1033	0	0
1356686	+	intragenic_sense	Cphy_1071	1354865	1821	glycoside hydrolase family protein	0	0	0	0	0	35.7802	0
1356696	+	intragenic_sense	Cphy_1071	1354865	1831	glycoside hydrolase family protein	0	0	0	0	42.047	0	0
1356704	+	intragenic_sense	Cphy_1071	1354865	1839	glycoside hydrolase family protein	0	0	0	0	56.9644	0	0
1356709	+	intragenic_sense	Cphy_1071	1354865	1844	glycoside hydrolase family protein	0	0	0	0	39.0933	0	0
1356724	+	intragenic_sense	Cphy_1071	1354865	1859	glycoside hydrolase family protein	0	0	0	0	42.196	0	0
1356727	+	intragenic_sense	Cphy_1071	1354865	1862	glycoside hydrolase family protein	0	0	0	0	48.1033	0	0
1356730	+	intragenic_sense	Cphy_1071	1354865	1865	glycoside hydrolase family protein	0	0	0	0	45.2987	0	0
1356740	+	intragenic_sense	Cphy_1071	1354865	1875	glycoside hydrolase family protein	0	0	0	0	42.047	0	0
1356745	+	intragenic_sense	Cphy_1071	1354865	1880	glycoside hydrolase family protein	0	0	0	0	71.0628	0	0
1356799	+	intragenic_sense	Cphy_1071	1354865	1934	glycoside hydrolase family protein	0	0	0	0	27.1295	0	0
1356909	+	intragenic_sense	Cphy_1071	1354865	2044	glycoside hydrolase family protein	0	0	0	0	28.0975	0	0
1372572	+	intragenic_sense	Cphy_1086	1372561	11	ECF subfamily RNA polymerase sigma-24 factor	76.9341	0	0	21.0198	0	0	0
1392612	+	intragenic_sense	Cphy_1103	1392551	61	oxidoreductase domain-containing protein	0	0	0	0	0	27.1226	0
1392692	+	intragenic_sense	Cphy_1103	1392551	141	oxidoreductase domain-containing protein	66.6987	0	37.1107	23.9099	0	58.4162	0
1424443	+	intragenic_sense	Cphy_1131	1424436	7	hypothetical protein	79.0387	54.4039	0	0	0	0	0
1424529	+	intragenic_sense	Cphy_1131	1424436	93	hypothetical protein	0	27.7821	0	0	0	0	0
1424570	+	intragenic_sense	Cphy_1131	1424436	134	hypothetical protein	86.0831	0	0	0	0	0	0
1424579	+	intragenic_sense	Cphy_1131	1424436	143	hypothetical protein	265.614	144.773	87.4651	77.8438	0	45.5312	56.2584
1426089	-	intragenic_sense	Cphy_1133	1427142	1053	monosaccharide-transporting ATPase	190.337	0	0	0	0	0	0
1434965	-	intragenic_sense	Cphy_1138	1435286	321	ribosome small subunit-dependent GTPase A	36.5143	0	0	0	0	0	0
1437835	+	intragenic_sense	Cphy_1140	1437798	37	GDSL family lipase	70.8718	0	48.9173	0	0	51.9455	0
1437847	+	intragenic_sense	Cphy_1140	1437798	49	GDSL family lipase	0	0	0	0	0	45.5312	0
1437853	+	intragenic_sense	Cphy_1140	1437798	55	GDSL family lipase	56.5382	0	67.3458	0	34.1042	0	0
1440460	+	intragenic_sense	Cphy_1142	1440284	176	hypothetical protein	480.533	61.9727	114.234	81.3077	91.1934	218.221	0
1440478	+	intragenic_sense	Cphy_1142	1440284	194	hypothetical protein	44.9715	0	0	0	0	0	0
1440498	+	intragenic_sense	Cphy_1142	1440284	214	hypothetical protein	63.0019	0	0	0	0	31.2936	0
1440510	+	intragenic_sense	Cphy_1142	1440284	226	hypothetical protein	43.9079	0	0	0	0	0	0
1440523	+	intragenic_sense	Cphy_1142	1440284	239	hypothetical protein	31.7538	0	0	0	0	0	0
1440538	+	intragenic_sense	Cphy_1142	1440284	254	hypothetical protein	41.4085	0	0	0	0	0	0
1440580	+	intragenic_sense	Cphy_1142	1440284	296	hypothetical protein	113.344	0	0	26.0835	0	0	0
1440702	+	intragenic_sense	Cphy_1142	1440284	418	hypothetical protein	40.2111	0	0	0	0	0	0
1440924	+	intragenic_sense	Cphy_1143	1440909	15	hypothetical protein	67.3382	0	0	0	0	0	0
1442639	+	intragenic_sense	Cphy_1144	1441559	1080	hypothetical protein	38.0837	0	0	0	0	0	0
1456887	+	intragenic_sense	Cphy_1155	1455562	1325	OB-fold tRNA/helicase-type nucleic acid binding-protein	0	0	0	0	0	0	29.8983
1471365	-	intragenic_sense	Cphy_1159	1471604	239	hypothetical protein	0	0	0	46.0044	0	0	33.1181
1471368	-	intragenic_sense	Cphy_1159	1471604	236	hypothetical protein	0	0	0	25.3671	0	0	0
1471377	-	intragenic_sense	Cphy_1159	1471604	227	hypothetical protein	0	0	0	40.9407	0	0	0
1471397	-	intragenic_sense	Cphy_1159	1471604	207	hypothetical protein	0	0	0	38.2419	0	0	32.7996
1471439	-	intragenic_sense	Cphy_1159	1471604	165	hypothetical protein	0	0	0	133.882	0	0	174.294
1471459	-	intragenic_sense	Cphy_1159	1471604	145	hypothetical protein	0	0	0	0	0	0	61.424
1471467	-	intragenic_sense	Cphy_1159	1471604	137	hypothetical protein	0	0	0	25.1758	0	0	0
1471476	-	intragenic_sense	Cphy_1159	1471604	128	hypothetical protein	0	0	0	51.4506	0	0	32.7996
1471483	-	intragenic_sense	Cphy_1159	1471604	121	hypothetical protein	0	0	0	68.6727	0	0	0
1471493	-	intragenic_sense	Cphy_1159	1471604	111	hypothetical protein	0	0	0	470.551	0	0	579.778
1471496	-	intragenic_sense	Cphy_1159	1471604	108	hypothetical protein	0	0	0	0	0	0	44.0513
1471498	-	intragenic_sense	Cphy_1159	1471604	106	hypothetical protein	0	0	0	84.9628	0	0	0
1471503	-	intragenic_sense	Cphy_1159	1471604	101	hypothetical protein	0	0	0	96.7143	0	0	143.759
1471508	-	intragenic_sense	Cphy_1159	1471604	96	hypothetical protein	0	0	0	45.8375	0	0	0
1471513	-	intragenic_sense	Cphy_1159	1471604	91	hypothetical protein	0	0	0	169.425	0	0	76.5324
1471518	-	intragenic_sense	Cphy_1159	1471604	86	hypothetical protein	0	0	0	80.9251	0	0	48.2265
1471521	-	intragenic_sense	Cphy_1159	1471604	83	hypothetical protein	0	0	0	372.546	0	0	303.865
1471529	-	intragenic_sense	Cphy_1159	1471604	75	hypothetical protein	0	0	0	0	0	0	55.303
1471534	-	intragenic_sense	Cphy_1159	1471604	70	hypothetical protein	0	0	0	192.688	0	0	120.265
1471538	-	intragenic_sense	Cphy_1159	1471604	66	hypothetical protein	0	0	0	25.7253	0	0	0
1471544	-	intragenic_sense	Cphy_1159	1471604	60	hypothetical protein	0	179.66	0	0	0	0	0
1471551	-	intragenic_sense	Cphy_1159	1471604	53	hypothetical protein	0	0	0	55.7736	0	0	62.061
1471557	-	intragenic_sense	Cphy_1159	1471604	47	hypothetical protein	0	0	0	201	0	0	230.553
1471562	-	intragenic_sense	Cphy_1159	1471604	42	hypothetical protein	0	617.968	0	470.147	0	36.3552	490.72
1471567	-	intragenic_sense	Cphy_1159	1471604	37	hypothetical protein	0	0	0	177.664	0	0	0
1471572	-	intragenic_sense	Cphy_1159	1471604	32	hypothetical protein	0	0	0	93.6573	0	0	54.666
1471582	-	intragenic_sense	Cphy_1159	1471604	22	hypothetical protein	0	0	0	0	0	0	156.25
1471589	-	intragenic_sense	Cphy_1159	1471604	15	hypothetical protein	0	0	0	61.4354	0	0	55.303
1471592	-	intragenic_sense	Cphy_1159	1471604	12	hypothetical protein	0	0	0	0	0	0	37.2933
1471600	-	intragenic_sense	Cphy_1159	1471604	4	hypothetical protein	0	0	0	88.7605	0	0	46.9526
1471604	-	intragenic_sense	Cphy_1159	1471604	0	hypothetical protein	0	673.278	0	332.207	0	0	424.096
1482946	+	intragenic_sense	Cphy_1169	1482901	45	alpha-N-arabinofuranosidase	0	0	0	0	0	98.6831	0
1497984	+	intragenic_sense	Cphy_1182	1497843	141	microcompartments protein	0	0	0	0	36.2886	0	0
1506143	+	intragenic_sense	Cphy_1189	1506141	2	peptidase domain-containing protein	73.2961	0	73.9396	0	0	0	0
1506150	+	intragenic_sense	Cphy_1189	1506141	9	peptidase domain-containing protein	38.9614	0	33.9547	0	0	0	0
1506173	+	intragenic_sense	Cphy_1189	1506141	32	peptidase domain-containing protein	48.4301	0	39.1395	0	0	0	0
1506182	+	intragenic_sense	Cphy_1189	1506141	41	peptidase domain-containing protein	80.0502	45.1881	63.2883	0	0	44.7535	0
1506187	+	intragenic_sense	Cphy_1189	1506141	46	peptidase domain-containing protein	54.2249	0	80.8152	0	0	0	0
1506190	+	intragenic_sense	Cphy_1189	1506141	49	peptidase domain-containing protein	0	0	93.7771	23.1935	0	0	0
1506195	+	intragenic_sense	Cphy_1189	1506141	54	peptidase domain-containing protein	0	0	44.0144	0	0	0	0
1506204	+	intragenic_sense	Cphy_1189	1506141	63	peptidase domain-containing protein	209.238	80.861	259.127	68.4814	0	155.318	29.5798
1506209	+	intragenic_sense	Cphy_1189	1506141	68	peptidase domain-containing protein	47.9244	0	0	0	0	0	0
1506218	+	intragenic_sense	Cphy_1189	1506141	77	peptidase domain-containing protein	0	0	64.7254	0	0	0	0
1506223	+	intragenic_sense	Cphy_1189	1506141	82	peptidase domain-containing protein	0	0	41.422	0	0	0	0
1506239	+	intragenic_sense	Cphy_1189	1506141	98	peptidase domain-containing protein	0	0	72.2207	0	0	0	0
1506243	+	intragenic_sense	Cphy_1189	1506141	102	peptidase domain-containing protein	51.3536	0	92.3961	0	0	38.08	0
1506246	+	intragenic_sense	Cphy_1189	1506141	105	peptidase domain-containing protein	0	0	85.1826	0	0	0	0
1506249	+	intragenic_sense	Cphy_1189	1506141	108	peptidase domain-containing protein	0	0	42.5773	0	0	0	0
1506264	+	intragenic_sense	Cphy_1189	1506141	123	peptidase domain-containing protein	0	0	41.1402	0	0	0	0
1506268	+	intragenic_sense	Cphy_1189	1506141	127	peptidase domain-containing protein	75.8999	0	100.117	27.732	0	40.0641	0
1506276	+	intragenic_sense	Cphy_1189	1506141	135	peptidase domain-containing protein	314.05	151.181	377.363	119.765	0	209.879	0
1506279	+	intragenic_sense	Cphy_1189	1506141	138	peptidase domain-containing protein	0	0	86.3098	0	0	0	0
1506282	+	intragenic_sense	Cphy_1189	1506141	141	peptidase domain-containing protein	35.2646	0	73.6578	0	0	27.6976	0
1506289	+	intragenic_sense	Cphy_1189	1506141	148	peptidase domain-containing protein	70.4771	35.2237	0	26.4418	0	0	0
1506311	+	intragenic_sense	Cphy_1189	1506141	170	peptidase domain-containing protein	48.6683	31.5853	0	0	0	0	0
1506318	+	intragenic_sense	Cphy_1189	1506141	177	peptidase domain-containing protein	0	0	164.363	0	0	48.1467	0
1506323	+	intragenic_sense	Cphy_1189	1506141	182	peptidase domain-containing protein	73.7725	0	0	0	0	0	0
1506324	+	intragenic_sense	Cphy_1189	1506141	183	peptidase domain-containing protein	0	0	73.6298	0	0	0	0
1506333	+	intragenic_sense	Cphy_1189	1506141	192	peptidase domain-containing protein	0	0	33.9547	0	0	0	0
1506336	+	intragenic_sense	Cphy_1189	1506141	195	peptidase domain-containing protein	86.6998	34.3552	168.364	31.6967	0	89.9921	0
1506341	+	intragenic_sense	Cphy_1189	1506141	200	peptidase domain-containing protein	220.603	105.956	261.494	57.2551	0	126.211	0
1506344	+	intragenic_sense	Cphy_1189	1506141	203	peptidase domain-containing protein	0	0	70.22	0	0	0	0
1506348	+	intragenic_sense	Cphy_1189	1506141	207	peptidase domain-containing protein	0	74.8718	265.016	0	0	0	44.6882
1506351	+	intragenic_sense	Cphy_1189	1506141	210	peptidase domain-containing protein	0	0	64.7254	0	0	0	0
1506356	+	intragenic_sense	Cphy_1189	1506141	215	peptidase domain-containing protein	47.4709	0	77.4055	0	0	0	0
1506361	+	intragenic_sense	Cphy_1189	1506141	220	peptidase domain-containing protein	70.3433	35.3884	122.519	22.8352	0	55.3952	0
1506366	+	intragenic_sense	Cphy_1189	1506141	225	peptidase domain-containing protein	0	0	0	0	0	43.4008	0
1506370	+	intragenic_sense	Cphy_1189	1506141	229	peptidase domain-containing protein	448.169	192.933	495.797	105.075	0	300.536	33.4366
1506373	+	intragenic_sense	Cphy_1189	1506141	232	peptidase domain-containing protein	80.7419	0	104.119	0	0	0	0
1506387	+	intragenic_sense	Cphy_1189	1506141	246	peptidase domain-containing protein	42.2862	0	82.872	0	0	0	0
1506395	+	intragenic_sense	Cphy_1189	1506141	254	peptidase domain-containing protein	121.831	0	184.708	42.5649	0	110.96	0
1506398	+	intragenic_sense	Cphy_1189	1506141	257	peptidase domain-containing protein	201.323	56.5151	296.914	67.932	0	141.509	0
1506406	+	intragenic_sense	Cphy_1189	1506141	265	peptidase domain-containing protein	0	0	73.6858	0	0	0	0
1506411	+	intragenic_sense	Cphy_1189	1506141	270	peptidase domain-containing protein	0	0	57.2581	0	0	0	0
1506417	+	intragenic_sense	Cphy_1189	1506141	276	peptidase domain-containing protein	79.8348	0	0	28.8066	0	59.1375	0
1506420	+	intragenic_sense	Cphy_1189	1506141	279	peptidase domain-containing protein	105.393	49.65	155.346	47.2946	0	51.1678	0
1506423	+	intragenic_sense	Cphy_1189	1506141	282	peptidase domain-containing protein	0	0	39.7031	0	0	0	0
1506429	+	intragenic_sense	Cphy_1189	1506141	288	peptidase domain-containing protein	47.2327	0	0	0	0	0	0
1506439	+	intragenic_sense	Cphy_1189	1506141	298	peptidase domain-containing protein	0	30.6345	0	0	0	0	0
1506441	+	intragenic_sense	Cphy_1189	1506141	300	peptidase domain-containing protein	49.7842	0	82.5902	19.2044	0	32.1842	0
1506449	+	intragenic_sense	Cphy_1189	1506141	308	peptidase domain-containing protein	0	60.5652	126.351	22.8352	0	62.4973	0
1506461	+	intragenic_sense	Cphy_1189	1506141	320	peptidase domain-containing protein	0	0	36.2653	0	0	0	0
1506469	+	intragenic_sense	Cphy_1189	1506141	328	peptidase domain-containing protein	214.802	75.7777	268.454	46.7452	0	103.632	0
1506485	+	intragenic_sense	Cphy_1189	1506141	344	peptidase domain-containing protein	184.379	0	234.725	0	0	0	0
1506486	+	intragenic_sense	Cphy_1189	1506141	345	peptidase domain-containing protein	0	0	0	0	0	113.124	0
1506524	+	intragenic_sense	Cphy_1189	1506141	383	peptidase domain-containing protein	858.962	348.793	726.914	207.785	0	424.019	110.924
1506527	+	intragenic_sense	Cphy_1189	1506141	386	peptidase domain-containing protein	0	0	48.9173	0	0	0	0
1506547	+	intragenic_sense	Cphy_1189	1506141	406	peptidase domain-containing protein	0	0	31.3623	0	0	0	0
1506575	+	intragenic_sense	Cphy_1189	1506141	434	peptidase domain-containing protein	433.091	157.095	420.222	126.763	0	239.245	47.5895
1506593	+	intragenic_sense	Cphy_1189	1506141	452	peptidase domain-containing protein	217.405	72.1393	278.373	81.3562	0	75.6185	0
1506597	+	intragenic_sense	Cphy_1189	1506141	456	peptidase domain-containing protein	0	0	46.8886	0	0	0	0
1506660	+	intragenic_sense	Cphy_1189	1506141	519	peptidase domain-containing protein	39.5194	0	77.3774	0	0	0	0
1506679	+	intragenic_sense	Cphy_1189	1506141	538	peptidase domain-containing protein	0	0	0	0	0	33.5934	0
1506685	+	intragenic_sense	Cphy_1189	1506141	544	peptidase domain-containing protein	0	0	50.0446	0	0	0	0
1506710	+	intragenic_sense	Cphy_1189	1506141	569	peptidase domain-containing protein	0	0	41.7318	0	0	0	0
1512885	+	intragenic_sense	Cphy_1197	1512878	7	peptidoglycan binding domain-containing protein	98.4231	53.498	0	0	0	63.2186	0
1512896	+	intragenic_sense	Cphy_1197	1512878	18	peptidoglycan binding domain-containing protein	1563.43	829.219	524.848	213.732	135.822	942.773	179.743
1512908	+	intragenic_sense	Cphy_1197	1512878	30	peptidoglycan binding domain-containing protein	0	0	0	0	0	27.9568	0
1512928	+	intragenic_sense	Cphy_1197	1512878	50	peptidoglycan binding domain-containing protein	61.6185	38.7797	35.11	0	0	0	0
1513004	+	intragenic_sense	Cphy_1197	1512878	126	peptidoglycan binding domain-containing protein	128.66	52.0082	73.0381	0	0	79.5302	0
1513033	+	intragenic_sense	Cphy_1197	1512878	155	peptidoglycan binding domain-containing protein	242.056	108.194	86.6197	48.0111	38.2246	102.831	0
1513166	+	intragenic_sense	Cphy_1197	1512878	288	peptidoglycan binding domain-containing protein	67.3088	0	0	0	0	0	0
1515621	+	intragenic_sense	Cphy_1198	1515105	516	hypothetical protein	55.8465	0	0	0	0	0	0
1519221	+	intragenic_sense	Cphy_1202	1519203	18	oligosaccharide biosynthesis protein Alg14-like protein	65.5012	0	0	0	0	0	0
1519240	+	intragenic_sense	Cphy_1202	1519203	37	oligosaccharide biosynthesis protein Alg14-like protein	339.451	0	0	0	0	0	0
1519311	+	intragenic_sense	Cphy_1202	1519203	108	oligosaccharide biosynthesis protein Alg14-like protein	85.101	0	0	0	0	0	0
1519337	+	intragenic_sense	Cphy_1202	1519203	134	oligosaccharide biosynthesis protein Alg14-like protein	302.559	0	0	0	0	0	0
1519387	+	intragenic_sense	Cphy_1202	1519203	184	oligosaccharide biosynthesis protein Alg14-like protein	31.7538	0	0	0	0	0	0
1519412	+	intragenic_sense	Cphy_1202	1519203	209	oligosaccharide biosynthesis protein Alg14-like protein	49.2785	0	0	0	0	0	0
1519537	+	intragenic_sense	Cphy_1202	1519203	334	oligosaccharide biosynthesis protein Alg14-like protein	80.8463	0	0	0	0	0	0
1538594	+	intragenic_sense	Cphy_1219	1538568	26	xylose isomerase	0	222.13	0	0	0	152.962	0
1538604	+	intragenic_sense	Cphy_1219	1538568	36	xylose isomerase	0	68.5458	0	0	130.187	0	0
1538607	+	intragenic_sense	Cphy_1219	1538568	39	xylose isomerase	0	0	0	0	71.5595	0	0
1538613	+	intragenic_sense	Cphy_1219	1538568	45	xylose isomerase	0	0	0	0	0	38.1365	0
1538669	+	intragenic_sense	Cphy_1219	1538568	101	xylose isomerase	0	88.4746	0	0	188.79	0	0
1538677	+	intragenic_sense	Cphy_1219	1538568	109	xylose isomerase	0	37.9113	0	0	59.5461	0	0
1538681	+	intragenic_sense	Cphy_1219	1538568	113	xylose isomerase	0	0	0	0	63.3685	0	0
1538700	+	intragenic_sense	Cphy_1219	1538568	132	xylose isomerase	0	0	0	0	39.292	0	0
1538748	+	intragenic_sense	Cphy_1219	1538568	180	xylose isomerase	0	0	0	0	56.1454	0	0
1538751	+	intragenic_sense	Cphy_1219	1538568	183	xylose isomerase	0	0	0	0	37.356	0	0
1538755	+	intragenic_sense	Cphy_1219	1538568	187	xylose isomerase	0	0	0	0	35.3206	0	0
1538776	+	intragenic_sense	Cphy_1219	1538568	208	xylose isomerase	0	0	0	0	89.4803	0	0
1538780	+	intragenic_sense	Cphy_1219	1538568	212	xylose isomerase	0	0	0	0	41.2776	0	0
1538787	+	intragenic_sense	Cphy_1219	1538568	219	xylose isomerase	0	0	0	0	79.3532	0	0
1538795	+	intragenic_sense	Cphy_1219	1538568	227	xylose isomerase	0	0	0	0	83.2749	0	0
1538801	+	intragenic_sense	Cphy_1219	1538568	233	xylose isomerase	0	0	0	0	57.4611	0	0
1538837	+	intragenic_sense	Cphy_1219	1538568	269	xylose isomerase	0	0	0	0	64.2868	0	0
1538892	+	intragenic_sense	Cphy_1219	1538568	324	xylose isomerase	0	0	0	0	34.1539	0	0
1538904	+	intragenic_sense	Cphy_1219	1538568	336	xylose isomerase	0	0	0	0	34.2533	0	0
1538907	+	intragenic_sense	Cphy_1219	1538568	339	xylose isomerase	0	0	0	0	39.0436	0	0
1538913	+	intragenic_sense	Cphy_1219	1538568	345	xylose isomerase	0	0	0	0	0	33.2777	0
1538915	+	intragenic_sense	Cphy_1219	1538568	347	xylose isomerase	0	46.0565	0	0	0	0	0
1538928	+	intragenic_sense	Cphy_1219	1538568	360	xylose isomerase	0	0	0	0	38.0756	0	0
1538931	+	intragenic_sense	Cphy_1219	1538568	363	xylose isomerase	0	0	0	0	25.1439	0	0
1538942	+	intragenic_sense	Cphy_1219	1538568	374	xylose isomerase	0	0	0	0	47.1353	0	0
1538957	+	intragenic_sense	Cphy_1219	1538568	389	xylose isomerase	0	0	0	0	79.2042	0	0
1538963	+	intragenic_sense	Cphy_1219	1538568	395	xylose isomerase	0	0	0	0	29.2146	0	0
1538983	+	intragenic_sense	Cphy_1219	1538568	415	xylose isomerase	0	0	0	0	45.1497	0	0
1597759	+	intragenic_sense	Cphy_1267	1597743	16	hypothetical protein	0	0	0	44.2133	0	0	0
1597817	+	intragenic_sense	Cphy_1267	1597743	74	hypothetical protein	0	0	0	45.288	0	0	0
1597879	+	intragenic_sense	Cphy_1267	1597743	136	hypothetical protein	0	0	0	21.7363	0	0	0
1602185	+	intragenic_sense	Cphy_1272	1601423	762	hypothetical protein	144.86	85.9892	263.973	36.2352	0	104.366	0
1602205	+	intragenic_sense	Cphy_1272	1601423	782	hypothetical protein	129.537	0	0	46.1714	0	38.542	26.0416
1609179	+	intragenic_sense	Cphy_1279	1609133	46	GntR family transcriptional regulator	122.411	186.547	34.2365	19.2044	0	121.376	0
1609281	+	intragenic_sense	Cphy_1279	1609133	148	GntR family transcriptional regulator	58.8516	81.5721	0	0	0	0	0
1609483	+	intragenic_sense	Cphy_1279	1609133	350	GntR family transcriptional regulator	0	0	0	0	0	30.7751	0
1610422	+	intragenic_sense	Cphy_1281	1610306	116	hypothetical protein	44.4658	0	0	0	0	0	0
1613290	+	intragenic_sense	Cphy_1284	1613051	239	hypothetical protein	124.992	52.3002	0	0	0	0	0
1613366	+	intragenic_sense	Cphy_1284	1613051	315	hypothetical protein	56.3001	0	0	0	0	0	0
1620314	+	intragenic_sense	Cphy_1291	1620273	41	N-acetyltransferase GCN5	0	0	0	0	0	41.7325	0
1620374	+	intragenic_sense	Cphy_1291	1620273	101	N-acetyltransferase GCN5	0	0	0	0	0	31.0343	0
1620440	+	intragenic_sense	Cphy_1291	1620273	167	N-acetyltransferase GCN5	0	0	31.0805	0	0	0	0
1651518	-	intragenic_sense	Cphy_1319	1651745	227	hypothetical protein	68.4541	0	0	0	0	0	0
1652252	+	intragenic_sense	Cphy_1320	1652242	10	small acid-soluble spore protein alpha/beta type	0	0	0	0	0	0	33.755
1652262	+	intragenic_sense	Cphy_1320	1652242	20	small acid-soluble spore protein alpha/beta type	0	0	0	27.1582	0	0	0
1652272	+	intragenic_sense	Cphy_1320	1652242	30	small acid-soluble spore protein alpha/beta type	0	55.8114	0	152.606	37.356	0	111.561
1652976	+	intragenic_sense	Cphy_1321	1652972	4	methyltransferase	0	40.846	146.188	0	0	78.4264	0
1652999	+	intragenic_sense	Cphy_1321	1652972	27	methyltransferase	0	0	0	0	0	118.647	0
1653094	+	intragenic_sense	Cphy_1321	1652972	122	methyltransferase	0	0	37.7024	0	0	0	0
1660234	+	intragenic_sense	Cphy_1328	1660204	30	hypothetical protein	36.8862	0	0	0	0	0	0
1660243	+	intragenic_sense	Cphy_1328	1660204	39	hypothetical protein	31.7538	0	0	0	0	0	0
1660261	+	intragenic_sense	Cphy_1328	1660204	57	hypothetical protein	61.6707	0	39.7031	0	0	0	0
1660279	+	intragenic_sense	Cphy_1328	1660204	75	hypothetical protein	87.3328	0	0	0	0	0	0
1660370	+	intragenic_sense	Cphy_1328	1660204	166	hypothetical protein	51.3536	0	0	0	0	0	0
1660419	+	intragenic_sense	Cphy_1328	1660204	215	hypothetical protein	31.7538	0	0	0	0	0	0
1660459	+	intragenic_sense	Cphy_1328	1660204	255	hypothetical protein	0	0	0	0	0	29.9409	0
1660497	+	intragenic_sense	Cphy_1328	1660204	293	hypothetical protein	36.0085	0	0	0	0	0	0
1663634	+	intragenic_sense	Cphy_1331	1662522	1112	phospholipase D/transphosphatidylase	52.923	0	0	0	0	65.7211	0
1666325	+	intragenic_sense	Cphy_1335	1666260	65	hypothetical protein	0	0	0	0	0	28.5318	0
1666353	+	intragenic_sense	Cphy_1335	1666260	93	hypothetical protein	245.887	191.862	267.976	67.1912	0	406.478	67.8285
1672905	+	intragenic_sense	Cphy_1338	1672882	23	NUDIX hydrolase	36.1423	0	0	0	0	0	0
1672913	+	intragenic_sense	Cphy_1338	1672882	31	NUDIX hydrolase	62.3102	0	0	0	0	0	0
1672968	+	intragenic_sense	Cphy_1338	1672882	86	NUDIX hydrolase	42.3906	0	0	0	0	0	0
1672977	+	intragenic_sense	Cphy_1338	1672882	95	NUDIX hydrolase	50.9817	0	0	0	0	0	0
1672993	+	intragenic_sense	Cphy_1338	1672882	111	NUDIX hydrolase	55.3702	0	0	0	0	0	0
1673010	+	intragenic_sense	Cphy_1338	1672882	128	NUDIX hydrolase	99.911	0	0	0	0	42.5102	0
1673128	+	intragenic_sense	Cphy_1338	1672882	246	NUDIX hydrolase	0	0	29.9252	0	0	0	0
1674247	+	intragenic_sense	Cphy_1340	1674206	41	hypothetical protein	0	0	0	0	0	0	29.2614
1675232	+	intragenic_sense	Cphy_1342	1675200	32	GtrA family protein	126.875	55.0253	82.816	46.0287	0	100.498	0
1677983	-	intragenic_sense	Cphy_1344	1678152	169	hypothetical protein	0	0	0	0	42.2456	0	0
1678758	+	intragenic_sense	Cphy_1345	1678757	1	prephenate dehydratase	0	0	48.3257	0	0	0	0
1681640	+	intragenic_sense	Cphy_1347	1681633	7	NMT1/THI5-like domain-containing protein	0	0	0	86.3714	0	0	51.1278
1681644	+	intragenic_sense	Cphy_1347	1681633	11	NMT1/THI5-like domain-containing protein	0	0	0	33.8946	0	0	0
1681684	+	intragenic_sense	Cphy_1347	1681633	51	NMT1/THI5-like domain-containing protein	0	0	0	24.6264	0	0	0
1681708	+	intragenic_sense	Cphy_1347	1681633	75	NMT1/THI5-like domain-containing protein	0	81.7294	0	40.9164	0	0	0
1681717	+	intragenic_sense	Cphy_1347	1681633	84	NMT1/THI5-like domain-containing protein	0	88.3025	0	69.0309	0	0	26.0416
1681741	+	intragenic_sense	Cphy_1347	1681633	108	NMT1/THI5-like domain-containing protein	0	0	0	35.3032	0	0	0
1683306	+	intragenic_sense	Cphy_1349	1683258	48	hypothetical protein	152.619	0	0	43.3056	0	101.85	0
1685492	-	intragenic_sense	Cphy_1351	1685871	379	hypothetical protein	0	0	0	0	0	39.6355	0
1685670	-	intragenic_sense	Cphy_1351	1685871	201	hypothetical protein	0	0	0	0	0	56.3192	0
1685689	-	intragenic_sense	Cphy_1351	1685871	182	hypothetical protein	0	0	0	0	0	39.9512	0
1685775	-	intragenic_sense	Cphy_1351	1685871	96	hypothetical protein	235.168	82.478	0	33.3452	36.2886	163.896	0
1685778	-	intragenic_sense	Cphy_1351	1685871	93	hypothetical protein	328.534	116.047	0	41.8484	0	217.284	0
1685782	-	intragenic_sense	Cphy_1351	1685871	89	hypothetical protein	48.9065	0	0	0	0	0	0
1685803	-	intragenic_sense	Cphy_1351	1685871	68	hypothetical protein	66.007	0	0	0	0	0	0
1685829	-	intragenic_sense	Cphy_1351	1685871	42	hypothetical protein	308.882	165.495	81.097	43.6638	30.2322	222.954	22.1849
1685839	-	intragenic_sense	Cphy_1351	1685871	32	hypothetical protein	155.601	84.7539	0	26.8243	0	119.83	0
1685844	-	intragenic_sense	Cphy_1351	1685871	27	hypothetical protein	93.9008	41.632	0	0	0	0	0
1685851	-	intragenic_sense	Cphy_1351	1685871	20	hypothetical protein	73.5049	0	0	0	0	0	0
1685861	-	intragenic_sense	Cphy_1351	1685871	10	hypothetical protein	59.6771	0	0	0	0	0	0
1689178	+	intragenic_sense	Cphy_1353	1688857	321	hypothetical protein	0	0	32.5176	0	0	34.1119	0
1689863	-	intragenic_sense	Cphy_1354	1689967	104	TrpR-like protein YerC/YecD	0	0	62.133	0	0	46.9968	0
1689867	-	intragenic_sense	Cphy_1354	1689967	100	TrpR-like protein YerC/YecD	0	0	0	0	0	26.8634	0
1689872	-	intragenic_sense	Cphy_1354	1689967	95	TrpR-like protein YerC/YecD	0	0	0	0	0	52.6334	0
1689889	-	intragenic_sense	Cphy_1354	1689967	78	TrpR-like protein YerC/YecD	0	0	0	0	0	28.2725	0
1689893	-	intragenic_sense	Cphy_1354	1689967	74	TrpR-like protein YerC/YecD	0	59.8615	183.159	41.2989	0	177.864	44.3698
1689902	-	intragenic_sense	Cphy_1354	1689967	65	TrpR-like protein YerC/YecD	0	0	0	0	0	41.4732	0
1689906	-	intragenic_sense	Cphy_1354	1689967	61	TrpR-like protein YerC/YecD	0	61.1866	0	34.7781	0	143.752	0
1689913	-	intragenic_sense	Cphy_1354	1689967	54	TrpR-like protein YerC/YecD	0	29.6837	62.4148	0	0	0	0
1689920	-	intragenic_sense	Cphy_1354	1689967	47	TrpR-like protein YerC/YecD	0	0	44.2962	0	0	0	0
1689940	-	intragenic_sense	Cphy_1354	1689967	27	TrpR-like protein YerC/YecD	0	53.6627	0	0	0	85.911	0
1689948	-	intragenic_sense	Cphy_1354	1689967	19	TrpR-like protein YerC/YecD	97.6792	136.59	433.551	110.33	0	355.153	74.2681
1689952	-	intragenic_sense	Cphy_1354	1689967	15	TrpR-like protein YerC/YecD	0	0	0	0	0	35.2617	0
1689957	-	intragenic_sense	Cphy_1354	1689967	10	TrpR-like protein YerC/YecD	0	0	0	0	0	66.2396	0
1689966	-	intragenic_sense	Cphy_1354	1689967	1	TrpR-like protein YerC/YecD	0	0	90.2832	27.3495	0	76.4193	0
1722838	+	intragenic_sense	Cphy_1381	1722496	342	ATP:corrinoid adenosyltransferase BtuR/CobO/CobP	109.944	0	0	0	0	0	0
1722861	+	intragenic_sense	Cphy_1381	1722496	365	ATP:corrinoid adenosyltransferase BtuR/CobO/CobP	48.0288	0	0	0	0	0	0
1769408	+	intragenic_sense	Cphy_1434	1769381	27	hypothetical protein	40.2633	0	0	0	0	0	0
1788568	+	intragenic_sense	Cphy_1448	1788560	8	phosphonate ABC transporter, periplasmic phosphonate-binding protein	0	0	50.6362	0	0	0	0
1788606	+	intragenic_sense	Cphy_1448	1788560	46	phosphonate ABC transporter, periplasmic phosphonate-binding protein	0	0	0	34.2529	0	72.8567	0
1788608	+	intragenic_sense	Cphy_1448	1788560	48	phosphonate ABC transporter, periplasmic phosphonate-binding protein	0	67.3854	187.78	0	0	0	0
1788637	+	intragenic_sense	Cphy_1448	1788560	77	phosphonate ABC transporter, periplasmic phosphonate-binding protein	0	26.8314	0	0	0	0	0
1788643	+	intragenic_sense	Cphy_1448	1788560	83	phosphonate ABC transporter, periplasmic phosphonate-binding protein	0	0	262.593	38.2419	0	67.5358	0
1788646	+	intragenic_sense	Cphy_1448	1788560	86	phosphonate ABC transporter, periplasmic phosphonate-binding protein	0	0	0	0	0	57.9542	0
1788670	+	intragenic_sense	Cphy_1448	1788560	110	phosphonate ABC transporter, periplasmic phosphonate-binding protein	0	0	42.2955	0	0	0	0
1788737	+	intragenic_sense	Cphy_1448	1788560	177	phosphonate ABC transporter, periplasmic phosphonate-binding protein	0	0	65.317	0	0	0	0
1788907	+	intragenic_sense	Cphy_1448	1788560	347	phosphonate ABC transporter, periplasmic phosphonate-binding protein	0	0	42.5773	0	0	0	0
1798333	-	intragenic_sense	Cphy_1456	1798364	31	hypothetical protein	0	0	0	26.633	0	0	0
1806504	+	intragenic_sense	Cphy_1464	1806408	96	carbonic anhydrase	46.0874	0	0	0	0	0	0
1820680	-	intragenic_sense	Cphy_1476	1820706	26	C_GCAxxG_C_C family protein	92.6284	47.9581	0	0	0	0	0
1825620	+	intragenic_sense	Cphy_1481	1824695	925	molybdenum cofactor synthesis domain-containing protein	99.9176	0	154.613	0	0	0	0
1835267	+	intragenic_sense	Cphy_1492	1835240	27	hypothetical protein	0	0	0	0	0	32.962	0
1859439	+	intragenic_sense	Cphy_1510	1858460	979	endo-1,4-beta-xylanase	0	0	0	0	33.0866	0	0
1874845	+	intragenic_sense	Cphy_1524	1874838	7	hypothetical protein	33.8812	0	0	0	0	0	0
1874858	+	intragenic_sense	Cphy_1524	1874838	20	hypothetical protein	80.7647	0	0	0	0	73.003	0
1874871	+	intragenic_sense	Cphy_1524	1874838	33	hypothetical protein	80.0208	54.0745	0	0	0	59.9717	0
1874970	+	intragenic_sense	Cphy_1524	1874838	132	hypothetical protein	0	0	0	0	73.6942	0	0
1876590	+	intragenic_sense	Cphy_1527	1876583	7	N-acetyltransferase GCN5	139.401	0	0	50.5186	0	0	0
1876596	+	intragenic_sense	Cphy_1527	1876583	13	N-acetyltransferase GCN5	107.491	63.2977	0	57.2551	0	0	0
1876608	+	intragenic_sense	Cphy_1527	1876583	25	N-acetyltransferase GCN5	106.479	55.1525	0	44.7142	0	0	0
1876632	+	intragenic_sense	Cphy_1527	1876583	49	N-acetyltransferase GCN5	791.277	422.863	0	281.807	0	0	147.227
1876635	+	intragenic_sense	Cphy_1527	1876583	52	N-acetyltransferase GCN5	48.9065	0	0	0	0	0	0
1876681	+	intragenic_sense	Cphy_1527	1876583	98	N-acetyltransferase GCN5	80.3112	0	0	45.6462	0	0	0
1876705	+	intragenic_sense	Cphy_1527	1876583	122	N-acetyltransferase GCN5	91.6691	38.8621	0	31.1472	0	0	33.4366
1876724	+	intragenic_sense	Cphy_1527	1876583	141	N-acetyltransferase GCN5	0	0	0	19.5627	0	0	0
1876738	+	intragenic_sense	Cphy_1527	1876583	155	N-acetyltransferase GCN5	87.199	0	0	30.8133	0	0	0
1878477	+	intragenic_sense	Cphy_1529	1878477	0	extracellular solute-binding protein	0	0	0	0	61.7801	0	0
1878493	+	intragenic_sense	Cphy_1529	1878477	16	extracellular solute-binding protein	0	0	0	0	91.1437	0	0
1878540	+	intragenic_sense	Cphy_1529	1878477	63	extracellular solute-binding protein	0	0	0	0	44.2313	0	0
1878549	+	intragenic_sense	Cphy_1529	1878477	72	extracellular solute-binding protein	0	0	0	0	0	0	36.9748
1878561	+	intragenic_sense	Cphy_1529	1878477	84	extracellular solute-binding protein	0	0	0	0	43.462	0	0
1878571	+	intragenic_sense	Cphy_1529	1878477	94	extracellular solute-binding protein	0	0	0	0	175.635	38.0236	32.7996
1878604	+	intragenic_sense	Cphy_1529	1878477	127	extracellular solute-binding protein	0	0	0	0	48.972	0	0
1878779	+	intragenic_sense	Cphy_1529	1878477	302	extracellular solute-binding protein	0	0	0	0	54.6068	0	0
1878837	+	intragenic_sense	Cphy_1529	1878477	360	extracellular solute-binding protein	0	0	0	0	30.1329	0	0
1899653	+	intragenic_sense	Cphy_1547	1899632	21	binding-protein-dependent transport system inner membrane protein	82.5789	83.017	73.0661	196.798	179.135	1639.55	151.437
1899688	+	intragenic_sense	Cphy_1547	1899632	56	binding-protein-dependent transport system inner membrane protein	0	0	0	0	0	101.073	0
1899691	+	intragenic_sense	Cphy_1547	1899632	59	binding-protein-dependent transport system inner membrane protein	0	0	0	0	0	38.655	0
1899700	+	intragenic_sense	Cphy_1547	1899632	68	binding-protein-dependent transport system inner membrane protein	0	0	0	0	0	50.3336	0
1899731	+	intragenic_sense	Cphy_1547	1899632	99	binding-protein-dependent transport system inner membrane protein	0	0	0	0	0	77.1405	0
1899771	+	intragenic_sense	Cphy_1547	1899632	139	binding-protein-dependent transport system inner membrane protein	0	0	0	0	0	93.2494	0
1904688	+	intragenic_sense	Cphy_1550	1904098	590	hypothetical protein	0	0	50.6643	0	0	0	0
1913843	+	intragenic_sense	Cphy_1556	1913686	157	transglutaminase domain-containing protein	0	0	0	0	0	44.1221	0
1929623	+	intragenic_sense	Cphy_1568	1928946	677	hypothetical protein	0	48.8265	0	0	0	0	0
1930664	-	intragenic_sense	Cphy_1570	1930871	207	ferritin Dps family protein	0	0	0	0	0	51.5399	0
1930728	-	intragenic_sense	Cphy_1570	1930871	143	ferritin Dps family protein	0	0	0	0	0	32.1278	0
1930760	-	intragenic_sense	Cphy_1570	1930871	111	ferritin Dps family protein	0	0	0	0	0	32.1842	0
1930786	-	intragenic_sense	Cphy_1570	1930871	85	ferritin Dps family protein	87.6297	34.1905	0	0	0	106.078	29.5798
1930826	-	intragenic_sense	Cphy_1570	1930871	45	ferritin Dps family protein	51.6734	0	0	0	0	49.7022	0
1930833	-	intragenic_sense	Cphy_1570	1930871	38	ferritin Dps family protein	211.186	110.672	0	54.9145	130.634	227.915	0
1930869	-	intragenic_sense	Cphy_1570	1930871	2	ferritin Dps family protein	0	0	0	0	45.9686	0	0
1931604	+	intragenic_sense	Cphy_1571	1931101	503	peptidase S8/S53 subtilisin kexin sedolisin	40.2111	0	0	0	0	0	0
1943066	+	intragenic_sense	Cphy_1578	1942457	609	ROK family protein	0	0	0	0	0	29.6252	0
1950758	+	intragenic_sense	Cphy_1585	1950754	4	solute-binding component of ABC transporter	0	152.768	0	0	0	0	0
1950765	+	intragenic_sense	Cphy_1585	1950754	11	solute-binding component of ABC transporter	0	166.041	0	0	0	0	0
1950782	+	intragenic_sense	Cphy_1585	1950754	28	solute-binding component of ABC transporter	0	0	0	0	58.0814	0	0
1950786	+	intragenic_sense	Cphy_1585	1950754	32	solute-binding component of ABC transporter	0	443.136	0	0	37.2069	0	0
1950789	+	intragenic_sense	Cphy_1585	1950754	35	solute-binding component of ABC transporter	0	427.797	0	0	46.3163	0	0
1950792	+	intragenic_sense	Cphy_1585	1950754	38	solute-binding component of ABC transporter	0	326.999	0	0	39.2423	0	0
1950800	+	intragenic_sense	Cphy_1585	1950754	46	solute-binding component of ABC transporter	0	253.528	0	0	0	0	0
1950809	+	intragenic_sense	Cphy_1585	1950754	55	solute-binding component of ABC transporter	0	299.794	0	0	0	0	0
1950814	+	intragenic_sense	Cphy_1585	1950754	60	solute-binding component of ABC transporter	0	562.665	0	0	63.4678	0	0
1950822	+	intragenic_sense	Cphy_1585	1950754	68	solute-binding component of ABC transporter	0	0	0	0	59.2978	0	0
1950827	+	intragenic_sense	Cphy_1585	1950754	73	solute-binding component of ABC transporter	0	360.074	0	0	42.2456	0	0
1950832	+	intragenic_sense	Cphy_1585	1950754	78	solute-binding component of ABC transporter	0	969.507	0	0	94.072	0	0
1950838	+	intragenic_sense	Cphy_1585	1950754	84	solute-binding component of ABC transporter	0	510.2	0	0	0	0	0
1950839	+	intragenic_sense	Cphy_1585	1950754	85	solute-binding component of ABC transporter	0	0	0	0	42.196	0	0
1950844	+	intragenic_sense	Cphy_1585	1950754	90	solute-binding component of ABC transporter	0	0	0	0	71.7582	0	0
1950853	+	intragenic_sense	Cphy_1585	1950754	99	solute-binding component of ABC transporter	0	335.309	0	0	0	0	0
1950856	+	intragenic_sense	Cphy_1585	1950754	102	solute-binding component of ABC transporter	0	280.03	0	0	42.047	0	0
1950859	+	intragenic_sense	Cphy_1585	1950754	105	solute-binding component of ABC transporter	0	196.099	0	0	33.0866	0	0
1950863	+	intragenic_sense	Cphy_1585	1950754	109	solute-binding component of ABC transporter	0	0	0	0	50.089	0	0
1950867	+	intragenic_sense	Cphy_1585	1950754	113	solute-binding component of ABC transporter	0	0	0	0	72.1798	0	0
1950883	+	intragenic_sense	Cphy_1585	1950754	129	solute-binding component of ABC transporter	0	208.048	0	0	0	0	0
1950887	+	intragenic_sense	Cphy_1585	1950754	133	solute-binding component of ABC transporter	0	281.849	0	0	0	0	0
1950890	+	intragenic_sense	Cphy_1585	1950754	136	solute-binding component of ABC transporter	0	402.785	0	0	0	0	0
1950895	+	intragenic_sense	Cphy_1585	1950754	141	solute-binding component of ABC transporter	0	212.637	0	0	0	0	0
1950901	+	intragenic_sense	Cphy_1585	1950754	147	solute-binding component of ABC transporter	0	376.777	0	0	62.2018	0	0
1950912	+	intragenic_sense	Cphy_1585	1950754	158	solute-binding component of ABC transporter	37.578	1457.82	0	0	222.695	0	0
1950915	+	intragenic_sense	Cphy_1585	1950754	161	solute-binding component of ABC transporter	0	79.5882	0	0	0	0	0
1950919	+	intragenic_sense	Cphy_1585	1950754	165	solute-binding component of ABC transporter	0	283.129	0	0	47.0857	0	0
1950928	+	intragenic_sense	Cphy_1585	1950754	174	solute-binding component of ABC transporter	0	310.088	0	0	41.9973	0	0
1950940	+	intragenic_sense	Cphy_1585	1950754	186	solute-binding component of ABC transporter	0	0	0	0	45.0503	0	0
1950952	+	intragenic_sense	Cphy_1585	1950754	198	solute-binding component of ABC transporter	0	149.833	0	0	30.1329	0	0
1950955	+	intragenic_sense	Cphy_1585	1950754	201	solute-binding component of ABC transporter	0	153.307	0	0	0	0	0
1950959	+	intragenic_sense	Cphy_1585	1950754	205	solute-binding component of ABC transporter	0	190.559	0	0	0	0	0
1950972	+	intragenic_sense	Cphy_1585	1950754	218	solute-binding component of ABC transporter	0	467.602	0	0	72.9249	0	0
1950975	+	intragenic_sense	Cphy_1585	1950754	221	solute-binding component of ABC transporter	0	303.432	0	0	0	0	0
1950979	+	intragenic_sense	Cphy_1585	1950754	225	solute-binding component of ABC transporter	0	216.028	0	0	32.0689	0	0
1950983	+	intragenic_sense	Cphy_1585	1950754	229	solute-binding component of ABC transporter	0	0	0	0	40.1606	0	0
1950988	+	intragenic_sense	Cphy_1585	1950754	234	solute-binding component of ABC transporter	0	599.872	0	0	94.221	0	0
1950993	+	intragenic_sense	Cphy_1585	1950754	239	solute-binding component of ABC transporter	0	556.339	0	0	47.3837	0	0
1950996	+	intragenic_sense	Cphy_1585	1950754	242	solute-binding component of ABC transporter	0	423.455	0	0	0	0	0
1951002	+	intragenic_sense	Cphy_1585	1950754	248	solute-binding component of ABC transporter	0	309.923	0	0	52.2237	0	0
1951007	+	intragenic_sense	Cphy_1585	1950754	253	solute-binding component of ABC transporter	0	245.3	0	0	32.0689	0	0
1951080	+	intragenic_sense	Cphy_1585	1950754	326	solute-binding component of ABC transporter	0	129.657	0	0	0	0	0
1951089	+	intragenic_sense	Cphy_1585	1950754	335	solute-binding component of ABC transporter	0	161.782	0	0	0	0	0
1951172	+	intragenic_sense	Cphy_1585	1950754	418	solute-binding component of ABC transporter	0	0	0	0	54.1597	0	0
1951225	+	intragenic_sense	Cphy_1585	1950754	471	solute-binding component of ABC transporter	0	227.026	0	0	0	0	0
1951281	+	intragenic_sense	Cphy_1585	1950754	527	solute-binding component of ABC transporter	0	155.995	0	0	0	0	0
1951292	+	intragenic_sense	Cphy_1585	1950754	538	solute-binding component of ABC transporter	0	0	0	0	45.249	0	0
1951303	+	intragenic_sense	Cphy_1585	1950754	549	solute-binding component of ABC transporter	0	168.729	0	0	0	0	0
1951321	+	intragenic_sense	Cphy_1585	1950754	567	solute-binding component of ABC transporter	0	246.955	0	0	43.0646	0	0
1951354	+	intragenic_sense	Cphy_1585	1950754	600	solute-binding component of ABC transporter	0	0	0	0	40.111	0	0
1951385	+	intragenic_sense	Cphy_1585	1950754	631	solute-binding component of ABC transporter	0	281.767	0	0	55.1277	0	0
1951388	+	intragenic_sense	Cphy_1585	1950754	634	solute-binding component of ABC transporter	0	0	0	0	82.2076	0	0
1951402	+	intragenic_sense	Cphy_1585	1950754	648	solute-binding component of ABC transporter	0	0	0	0	36.0899	0	0
1951418	+	intragenic_sense	Cphy_1585	1950754	664	solute-binding component of ABC transporter	0	0	0	0	37.0579	0	0
1951449	+	intragenic_sense	Cphy_1585	1950754	695	solute-binding component of ABC transporter	0	0	0	0	43.015	0	0
1951481	+	intragenic_sense	Cphy_1585	1950754	727	solute-binding component of ABC transporter	0	254.396	0	0	0	0	0
1951525	+	intragenic_sense	Cphy_1585	1950754	771	solute-binding component of ABC transporter	0	239.76	0	0	0	0	0
1951531	+	intragenic_sense	Cphy_1585	1950754	777	solute-binding component of ABC transporter	0	130.526	0	0	0	0	0
1951537	+	intragenic_sense	Cphy_1585	1950754	783	solute-binding component of ABC transporter	0	421.635	0	0	46.366	0	33.1181
1951546	+	intragenic_sense	Cphy_1585	1950754	792	solute-binding component of ABC transporter	0	269.197	0	0	58.0814	0	0
1951549	+	intragenic_sense	Cphy_1585	1950754	795	solute-binding component of ABC transporter	0	130.526	0	0	0	0	0
1951558	+	intragenic_sense	Cphy_1585	1950754	804	solute-binding component of ABC transporter	0	162.403	0	0	0	0	0
1951564	+	intragenic_sense	Cphy_1585	1950754	810	solute-binding component of ABC transporter	0	108.778	0	0	0	0	0
1951584	+	intragenic_sense	Cphy_1585	1950754	830	solute-binding component of ABC transporter	0	324.394	0	0	0	0	0
1951588	+	intragenic_sense	Cphy_1585	1950754	834	solute-binding component of ABC transporter	0	299.008	0	0	62.9711	0	0
1955034	+	intragenic_sense	Cphy_1588	1954999	35	SecC motif-containing protein	47.0989	0	0	0	0	0	0
1958058	+	intragenic_sense	Cphy_1590	1958047	11	XRE family transcriptional regulator	45.0237	49.2383	144.497	0	34.1539	0	0
1958098	+	intragenic_sense	Cphy_1590	1958047	51	XRE family transcriptional regulator	0	0	54.3559	0	0	53.524	0
1958935	+	intragenic_sense	Cphy_1590	1958047	888	XRE family transcriptional regulator	34.3869	0	53.2566	0	0	55.1359	0
1971484	+	intragenic_sense	Cphy_1598	1971446	38	ABC transporter	34.5729	0	0	0	0	45.5877	0
1971518	+	intragenic_sense	Cphy_1598	1971446	72	ABC transporter	77.4921	0	0	36.5692	0	0	0
1971736	+	intragenic_sense	Cphy_1598	1971446	290	ABC transporter	0	0	0	0	0	28.5318	0
1971737	+	intragenic_sense	Cphy_1598	1971446	291	ABC transporter	40.7168	0	0	0	0	0	0
1973271	+	intragenic_sense	Cphy_1599	1973255	16	hypothetical protein	94.4066	0	0	0	0	0	0
1973312	+	intragenic_sense	Cphy_1599	1973255	57	hypothetical protein	48.0288	0	0	0	0	0	0
1973393	+	intragenic_sense	Cphy_1599	1973255	138	hypothetical protein	113.605	0	0	0	0	0	0
1990218	+	intragenic_sense	Cphy_1613	1990158	60	MerR family transcriptional regulator	0	0	0	0	0	0	26.0416
1995889	+	intragenic_sense	Cphy_1618	1995126	763	hypothetical protein	64.5191	0	65.0633	0	0	98.5702	0
1995956	+	intragenic_sense	Cphy_1618	1995126	830	hypothetical protein	0	0	0	0	0	36.9301	0
1996861	+	intragenic_sense	Cphy_1618	1995126	1735	hypothetical protein	70.0757	0	0	0	0	0	0
2004413	+	intragenic_sense	Cphy_1626	2004412	1	acyl-protein synthetase LuxE	69.57	0	76.532	0	68.6059	68.1108	0
2004416	+	intragenic_sense	Cphy_1626	2004412	4	acyl-protein synthetase LuxE	91.7213	0	0	0	67.6378	70.5004	0
2004456	+	intragenic_sense	Cphy_1626	2004412	44	acyl-protein synthetase LuxE	69.756	0	38.8577	0	0	0	0
2004867	+	intragenic_sense	Cphy_1626	2004412	455	acyl-protein synthetase LuxE	41.2748	0	0	0	0	0	0
2005894	+	intragenic_sense	Cphy_1627	2005551	343	acyl-CoA reductase	0	0	0	0	26.1615	0	0
2006276	+	intragenic_sense	Cphy_1627	2005551	725	acyl-CoA reductase	40.9028	0	0	0	0	0	0
2007485	+	intragenic_sense	Cphy_1628	2006810	675	hypothetical protein	55.0504	0	0	0	0	0	0
2013356	+	intragenic_sense	Cphy_1633	2013355	1	TetR family transcriptional regulator	81.5608	0	0	0	0	0	0
2016072	+	intragenic_sense	Cphy_1636	2016021	51	methyl-accepting chemotaxis sensory transducer	0	0	0	0	0	26.2885	0
2016560	+	intragenic_sense	Cphy_1636	2016021	539	methyl-accepting chemotaxis sensory transducer	0	0	28.4881	0	0	62.79	25.7231
2020517	-	intragenic_sense	Cphy_1639	2020744	227	methyl-accepting chemotaxis sensory transducer	40.2633	0	0	0	0	0	0
2020520	-	intragenic_sense	Cphy_1639	2020744	224	methyl-accepting chemotaxis sensory transducer	40.2111	0	0	0	0	0	0
2020620	-	intragenic_sense	Cphy_1639	2020744	124	methyl-accepting chemotaxis sensory transducer	133.531	71.0238	117.052	0	0	145.308	0
2020733	-	intragenic_sense	Cphy_1639	2020744	11	methyl-accepting chemotaxis sensory transducer	136.588	104.675	0	0	0	189.407	0
2027515	+	intragenic_sense	Cphy_1645	2027497	18	hypothetical protein	35.4506	0	0	0	0	0	0
2027582	+	intragenic_sense	Cphy_1645	2027497	85	hypothetical protein	87.199	62.6315	0	36.5935	0	0	40.8315
2027602	+	intragenic_sense	Cphy_1645	2027497	105	hypothetical protein	111.507	72.7607	0	49.2527	0	0	0
2027612	+	intragenic_sense	Cphy_1645	2027497	115	hypothetical protein	67.2566	50.189	0	32.6287	0	0	0
2028508	+	intragenic_sense	Cphy_1645	2027497	1011	hypothetical protein	0	0	0	30.9803	0	0	0
2029190	-	intragenic_sense	Cphy_1646	2029397	207	hypothetical protein	0	0	0	0	0	0	22.1849
2029203	-	intragenic_sense	Cphy_1646	2029397	194	hypothetical protein	0	0	0	36.044	0	0	0
2029221	-	intragenic_sense	Cphy_1646	2029397	176	hypothetical protein	0	0	0	29.9056	0	0	0
2029244	-	intragenic_sense	Cphy_1646	2029397	153	hypothetical protein	0	0	0	39.3166	0	0	0
2029251	-	intragenic_sense	Cphy_1646	2029397	146	hypothetical protein	0	0	0	32.2462	0	0	0
2029257	-	intragenic_sense	Cphy_1646	2029397	140	hypothetical protein	0	0	0	45.3123	0	0	0
2029275	-	intragenic_sense	Cphy_1646	2029397	122	hypothetical protein	0	0	0	45.8375	0	0	0
2029287	-	intragenic_sense	Cphy_1646	2029397	110	hypothetical protein	0	0	0	53.0748	0	0	0
2029296	-	intragenic_sense	Cphy_1646	2029397	101	hypothetical protein	0	0	0	111.93	0	0	55.9399
2029301	-	intragenic_sense	Cphy_1646	2029397	96	hypothetical protein	0	0	0	92.2001	0	0	32.7996
2029304	-	intragenic_sense	Cphy_1646	2029397	93	hypothetical protein	0	0	0	38.9583	0	0	47.5895
2029311	-	intragenic_sense	Cphy_1646	2029397	86	hypothetical protein	0	0	0	26.8	0	0	0
[truncated: 3,939 more rows]

## Sheet: InterA
Position	Strand	Class	Gene	GeneStart	Distance	Annotation	Glucose_reads	Xylose_reads	GalAcid_reads	RAC_reads	Xylan_reads	Pectin_reads	Stover_reads
[truncated: 67 more rows]

[truncated: 1 more sheets: IntraA]
