# Supplementary material for: Global repositioning of transcription start sites in a plant-fermenting bacterium
Source: Nat Commun. 2016 Dec 16;7:13783. doi: 10.1038/ncomms13783 (PMC5171806; doi:10.1038/ncomms13783)
Supplement: Supplementary Data 2 — Computational prediction of 1,829 C. phytofermentans operons that include 3,630 genes using MicrobesOnline. Table rows show transcription direction and gene members for each operon [file ncomms13783-s3.xls]

## Sheet: Sheet1
Strand	Genes
+	Cphy_0001	Cphy_0002	Cphy_0003
+	Cphy_0004	Cphy_0005	Cphy_0006
+	Cphy_0007	Cphy_0008
+	Cphy_0009
+	Cphy_0010	Cphy_0011
+	Cphy_R0001
+	Cphy_R0002
+	Cphy_R0003
+	Cphy_R0004
+	Cphy_R0005	Cphy_R0006	Cphy_R0007	Cphy_R0008	Cphy_R0009	Cphy_R0010	Cphy_R0011
+	Cphy_0012
+	Cphy_0013	Cphy_0014
+	Cphy_0015	Cphy_0016
-	Cphy_0018	Cphy_0017
+	Cphy_0019	Cphy_0020
+	Cphy_0024
+	Cphy_0025
+	Cphy_0027
+	Cphy_0028	Cphy_0029	Cphy_0030
+	Cphy_0031	Cphy_0032	Cphy_0033	Cphy_0034
+	Cphy_0035	Cphy_0036	Cphy_0037	Cphy_0038
+	Cphy_0039
+	Cphy_0040
+	Cphy_0041	Cphy_0042	Cphy_0043
+	Cphy_0044
+	Cphy_0045
+	Cphy_0046	Cphy_0047	Cphy_0048
+	Cphy_0049
+	Cphy_0051	Cphy_0052	Cphy_0053
+	Cphy_0054
+	Cphy_0055
+	Cphy_R0013
+	Cphy_R0014	Cphy_R0015	Cphy_R0016
+	Cphy_R0017	Cphy_R0018	Cphy_R0019
+	Cphy_0056
+	Cphy_0058	Cphy_0059	Cphy_0060
+	Cphy_0061
-	Cphy_0065	Cphy_0064
-	Cphy_0067	Cphy_0066
+	Cphy_0068
+	Cphy_0069
+	Cphy_0070	Cphy_0071
+	Cphy_0072
+	Cphy_0073	Cphy_0074	Cphy_0075
+	Cphy_0076	Cphy_0077	Cphy_0078
+	Cphy_0079	Cphy_0080
+	Cphy_0081	Cphy_0082	Cphy_0083
+	Cphy_0084
+	Cphy_0085
-	Cphy_0089	Cphy_0088	Cphy_0087	Cphy_0086
-	Cphy_0093	Cphy_0092	Cphy_0091	Cphy_0090
-	Cphy_0094
+	Cphy_0099	Cphy_0100
+	Cphy_0102	Cphy_0103
-	Cphy_0106	Cphy_0105	Cphy_0104
-	Cphy_0107
+	Cphy_0108	Cphy_0109
+	Cphy_0110
+	Cphy_0111	Cphy_0112	Cphy_0113	Cphy_0114	Cphy_0115
+	Cphy_0116	Cphy_0117
+	Cphy_0118	Cphy_0119
+	Cphy_0120	Cphy_0121
+	Cphy_0122
+	Cphy_0123
+	Cphy_0124
+	Cphy_0126
+	Cphy_0127
+	Cphy_0128
+	Cphy_0129	Cphy_0130
+	Cphy_0131	Cphy_0132
+	Cphy_0133	Cphy_0134	Cphy_0135	Cphy_0136	Cphy_0137
+	Cphy_R0020
+	Cphy_0138	Cphy_0139	Cphy_0140	Cphy_0141
+	Cphy_0142
+	Cphy_R0021	Cphy_R0022
+	Cphy_R0023	Cphy_0143	Cphy_0144	Cphy_0145
+	Cphy_0147	Cphy_0148	Cphy_0149	Cphy_0150
+	Cphy_0151	Cphy_0152
+	Cphy_0153	Cphy_0154	Cphy_0155
+	Cphy_0156
+	Cphy_0158	Cphy_0159
+	Cphy_0160	Cphy_0161	Cphy_0162
+	Cphy_0163	Cphy_0164
+	Cphy_0165
+	Cphy_0166
+	Cphy_0168
+	Cphy_0172
+	Cphy_0173
+	Cphy_0174
-	Cphy_0175
-	Cphy_0176
+	Cphy_0177	Cphy_0178
+	Cphy_0179	Cphy_0180
+	Cphy_0181	Cphy_0182
+	Cphy_0183
+	Cphy_0184
+	Cphy_0185	Cphy_0186	Cphy_0187
+	Cphy_0189
+	Cphy_0190	Cphy_0191
-	Cphy_0194	Cphy_0193	Cphy_0192
-	Cphy_0196	Cphy_0195
+	Cphy_0197
+	Cphy_0198	Cphy_0199
+	Cphy_0201	Cphy_0202
+	Cphy_0203
+	Cphy_0204
+	Cphy_0206
+	Cphy_0207	Cphy_0208	Cphy_0209
+	Cphy_0210
+	Cphy_0211	Cphy_0212	Cphy_0213	Cphy_0214	Cphy_0215	Cphy_0216
+	Cphy_0217
+	Cphy_0218	Cphy_0219
+	Cphy_0220
+	Cphy_0221
+	Cphy_0222
+	Cphy_0228
+	Cphy_0229	Cphy_0230	Cphy_0231	Cphy_0232
-	Cphy_0233
-	Cphy_0234
+	Cphy_0235	Cphy_0236	Cphy_0237	Cphy_0238
+	Cphy_0239
+	Cphy_0240
+	Cphy_0242	Cphy_0243	Cphy_0244	Cphy_0245	Cphy_0246
+	Cphy_0247	Cphy_0248	Cphy_0249
-	Cphy_0251	Cphy_0250
+	Cphy_0254
+	Cphy_0255
+	Cphy_0256	Cphy_0257
+	Cphy_0258
+	Cphy_0259	Cphy_0260	Cphy_0261
+	Cphy_0263
+	Cphy_0264
+	Cphy_0265	Cphy_0266
+	Cphy_0267	Cphy_0268	Cphy_0269	Cphy_0270
+	Cphy_0271
+	Cphy_0272
+	Cphy_0273	Cphy_0274
+	Cphy_0275
+	Cphy_0277
+	Cphy_0278
-	Cphy_0280	Cphy_0279
+	Cphy_0281
+	Cphy_0282
+	Cphy_0283
+	Cphy_0285
+	Cphy_0286
+	Cphy_0287
-	Cphy_0291	Cphy_0290	Cphy_0289	Cphy_0288
+	Cphy_0292	Cphy_0293
+	Cphy_0294
-	Cphy_0296	Cphy_0295
+	Cphy_0297	Cphy_0298	Cphy_0299	Cphy_0300	Cphy_0301
+	Cphy_0302
+	Cphy_0303	Cphy_0304	Cphy_0305	Cphy_0306	Cphy_0307	Cphy_0308	Cphy_0309
+	Cphy_0310
+	Cphy_0311	Cphy_0312	Cphy_0313
+	Cphy_0314
+	Cphy_0315
+	Cphy_0316
+	Cphy_0317
+	Cphy_0318	Cphy_0319
+	Cphy_0320	Cphy_0321	Cphy_0322	Cphy_0323	Cphy_0324
+	Cphy_0326	Cphy_0327	Cphy_0328	Cphy_0329	Cphy_0330	Cphy_0331	Cphy_0332	Cphy_0333
+	Cphy_0334
+	Cphy_0335
+	Cphy_0336
+	Cphy_0337
+	Cphy_0338
+	Cphy_0339	Cphy_0340	Cphy_0341
+	Cphy_0342
+	Cphy_0343
+	Cphy_0344
+	Cphy_0345	Cphy_0346	Cphy_0347	Cphy_0348	Cphy_0349
+	Cphy_0350	Cphy_0351	Cphy_0352	Cphy_0353
+	Cphy_R0024
+	Cphy_R0025
+	Cphy_R0026	Cphy_R0027	Cphy_R0028
+	Cphy_R0029	Cphy_R0030	Cphy_R0031
+	Cphy_R0032	Cphy_R0033	Cphy_R0034	Cphy_R0035	Cphy_R0036	Cphy_R0037
+	Cphy_0354
-	Cphy_0356	Cphy_0355
+	Cphy_0357
+	Cphy_0358	Cphy_0359	Cphy_0360	Cphy_0361
+	Cphy_0365
+	Cphy_0366
+	Cphy_0368
+	Cphy_0369	Cphy_0370
+	Cphy_R0038	Cphy_R0039	Cphy_R0040	Cphy_R0041	Cphy_R0042	Cphy_R0043	Cphy_R0044	Cphy_R0045
+	Cphy_0371	Cphy_0372
+	Cphy_0374
+	Cphy_0375
+	Cphy_0376	Cphy_0377	Cphy_0378	Cphy_0379	Cphy_0380
+	Cphy_0381
+	Cphy_0382
-	Cphy_0384	Cphy_0383
+	Cphy_0385
+	Cphy_0386
+	Cphy_0387
-	Cphy_0388
-	Cphy_0390	Cphy_0389
-	Cphy_0392	Cphy_0391
+	Cphy_0393	Cphy_0394	Cphy_0395	Cphy_0396	Cphy_0397
+	Cphy_0398	Cphy_0399	Cphy_0400	Cphy_0401	Cphy_0402
+	Cphy_0403	Cphy_0404
+	Cphy_0405
-	Cphy_0409	Cphy_0408	Cphy_0407	Cphy_0406
+	Cphy_0410	Cphy_0411	Cphy_0412	Cphy_0413	Cphy_0414
+	Cphy_0415	Cphy_0416	Cphy_0417
+	Cphy_0418
+	Cphy_0419
+	Cphy_0420
+	Cphy_0421
+	Cphy_0422
+	Cphy_0423	Cphy_0424	Cphy_0425
+	Cphy_0426
-	Cphy_0427
-	Cphy_0428
-	Cphy_0429
+	Cphy_0430
+	Cphy_0431	Cphy_0432	Cphy_0433	Cphy_0434
+	Cphy_0435
+	Cphy_0436
+	Cphy_0437	Cphy_0438	Cphy_0439	Cphy_0440	Cphy_0441
+	Cphy_0442	Cphy_0443
+	Cphy_0444
+	Cphy_0445
+	Cphy_0446
+	Cphy_0447	Cphy_0448	Cphy_0449
+	Cphy_0450	Cphy_0451
+	Cphy_0452	Cphy_0453	Cphy_0454
+	Cphy_0455
+	Cphy_0456
+	Cphy_0457	Cphy_0458	Cphy_0459	Cphy_0460
-	Cphy_0463
-	Cphy_0464
+	Cphy_0465	Cphy_0466
+	Cphy_0467	Cphy_0468
+	Cphy_0469
+	Cphy_0470
+	Cphy_0471
+	Cphy_0472
+	Cphy_0473
+	Cphy_0474	Cphy_0475	Cphy_0476	Cphy_0477	Cphy_0478
+	Cphy_0479	Cphy_0480	Cphy_0481
+	Cphy_0482
+	Cphy_0483	Cphy_0484	Cphy_0485	Cphy_0486	Cphy_0487	Cphy_0488	Cphy_0489	Cphy_0490	Cphy_0491	Cphy_0492
+	Cphy_0493
+	Cphy_0494
+	Cphy_0495	Cphy_0496
-	Cphy_0499	Cphy_0498	Cphy_0497
+	Cphy_0502	Cphy_0503
+	Cphy_0504
+	Cphy_0505	Cphy_0506
+	Cphy_0507
+	Cphy_0508
-	Cphy_0509
-	Cphy_0510
+	Cphy_0511	Cphy_0512
+	Cphy_0513
+	Cphy_0514	Cphy_0515
+	Cphy_0516	Cphy_0517	Cphy_0518	Cphy_0519	Cphy_0520	Cphy_0521	Cphy_0522	Cphy_0523
+	Cphy_0524
-	Cphy_0526	Cphy_0525
+	Cphy_0527	Cphy_0528	Cphy_0529
+	Cphy_0530	Cphy_0531
+	Cphy_0532
+	Cphy_0533	Cphy_0534
+	Cphy_0535
+	Cphy_0536
+	Cphy_0537
+	Cphy_0538
+	Cphy_0540	Cphy_0541
-	Cphy_0542
-	Cphy_0543
-	Cphy_0544
+	Cphy_0545	Cphy_0546
+	Cphy_0547	Cphy_0548	Cphy_0549	Cphy_0550	Cphy_0551	Cphy_0552	Cphy_0553
+	Cphy_0554
+	Cphy_0555
+	Cphy_0556
+	Cphy_0558
+	Cphy_0559
+	Cphy_0560	Cphy_0561	Cphy_0562
+	Cphy_0563
+	Cphy_0564
-	Cphy_0567
-	Cphy_0568
+	Cphy_0569	Cphy_0570	Cphy_0571
+	Cphy_0573	Cphy_0574	Cphy_0575	Cphy_0576
+	Cphy_0577
-	Cphy_0579	Cphy_0578
+	Cphy_0580	Cphy_0581	Cphy_0582	Cphy_0583
+	Cphy_0584
+	Cphy_0585	Cphy_0586	Cphy_0587	Cphy_0588
+	Cphy_0589
+	Cphy_0590
+	Cphy_0591	Cphy_0592	Cphy_0593	Cphy_0594
+	Cphy_0595	Cphy_0596	Cphy_0597	Cphy_0598	Cphy_0599	Cphy_0600
+	Cphy_0601
+	Cphy_0602	Cphy_0603
+	Cphy_0604
+	Cphy_0605	Cphy_0606
+	Cphy_0607
-	Cphy_0608
-	Cphy_0609
-	Cphy_0610
+	Cphy_0613
+	Cphy_0614
+	Cphy_0615	Cphy_0616
-	Cphy_0618	Cphy_0617
+	Cphy_0619	Cphy_0620	Cphy_0621
+	Cphy_0622
+	Cphy_0623
+	Cphy_0624
-	Cphy_0626	Cphy_0625
+	Cphy_0627	Cphy_0628	Cphy_0629	Cphy_0630	Cphy_0631
+	Cphy_0633
+	Cphy_0634
+	Cphy_0635
+	Cphy_0636	Cphy_0637	Cphy_0638	Cphy_0639
+	Cphy_0640
-	Cphy_0641
-	Cphy_0642
+	Cphy_0645	Cphy_0646	Cphy_0647
+	Cphy_0648
-	Cphy_0649
-	Cphy_0650
+	Cphy_0653	Cphy_0654
+	Cphy_0655
+	Cphy_0656
+	Cphy_0657	Cphy_0658
+	Cphy_0659	Cphy_0660	Cphy_0661	Cphy_0662
+	Cphy_0664	Cphy_0665	Cphy_0666
+	Cphy_0667
+	Cphy_0668
+	Cphy_0669
+	Cphy_0670
+	Cphy_0671
+	Cphy_0672	Cphy_0673
+	Cphy_0674
+	Cphy_0675
+	Cphy_0676
+	Cphy_0677
+	Cphy_0678
+	Cphy_0679
+	Cphy_0680
+	Cphy_0681
-	Cphy_0682
-	Cphy_0689	Cphy_0688	Cphy_0687	Cphy_0686	Cphy_0685	Cphy_0684	Cphy_0683
+	Cphy_0690	Cphy_0691	Cphy_0692
-	Cphy_0694	Cphy_0693
+	Cphy_0695	Cphy_0696	Cphy_0697
+	Cphy_0698
+	Cphy_0699
+	Cphy_0701	Cphy_0702	Cphy_0703	Cphy_0704	Cphy_0705
+	Cphy_0706	Cphy_0707	Cphy_0708
+	Cphy_0712	Cphy_0713
+	Cphy_0714
+	Cphy_0715	Cphy_0716
+	Cphy_0717
-	Cphy_0718
-	Cphy_0719
-	Cphy_0720
+	Cphy_0721
+	Cphy_0722
-	Cphy_0723
-	Cphy_0724
-	Cphy_0725
+	Cphy_0726
+	Cphy_0727
-	Cphy_0728
-	Cphy_0729
-	Cphy_0730
+	Cphy_0731	Cphy_0732	Cphy_0733	Cphy_0734
-	Cphy_0736	Cphy_0735
-	Cphy_0743	Cphy_0742
+	Cphy_0744
+	Cphy_0745
+	Cphy_0746
+	Cphy_0747
+	Cphy_0748
+	Cphy_0749
+	Cphy_0750
+	Cphy_0751
+	Cphy_0752	Cphy_0753	Cphy_0754
+	Cphy_0755	Cphy_0756	Cphy_0757	Cphy_0758
+	Cphy_0760
+	Cphy_0761
+	Cphy_0762
+	Cphy_R0049	Cphy_R0050
+	Cphy_0763
+	Cphy_0764
+	Cphy_0765	Cphy_0766	Cphy_0767
+	Cphy_0769
+	Cphy_0770	Cphy_0771	Cphy_0772
+	Cphy_0773	Cphy_0774	Cphy_0775	Cphy_0776	Cphy_0777
+	Cphy_0778
+	Cphy_0779
-	Cphy_0780
-	Cphy_0782	Cphy_0781
+	Cphy_0783
+	Cphy_0784
+	Cphy_0785	Cphy_0786
+	Cphy_0787
+	Cphy_0788	Cphy_0789	Cphy_0790	Cphy_0791	Cphy_0792	Cphy_0793	Cphy_0794	Cphy_0795	Cphy_0796	Cphy_0797
+	Cphy_0798	Cphy_0799
-	Cphy_0803	Cphy_0802
+	Cphy_0804
+	Cphy_0805	Cphy_0806	Cphy_0807	Cphy_0808	Cphy_0809
+	Cphy_0810
+	Cphy_0811
+	Cphy_0812	Cphy_0813	Cphy_0814	Cphy_0815	Cphy_0816
+	Cphy_0817
+	Cphy_0818	Cphy_0819	Cphy_0820	Cphy_0821
+	Cphy_0825
+	Cphy_0826
-	Cphy_0829	Cphy_0828	Cphy_0827
-	Cphy_0831	Cphy_0830
-	Cphy_0832
+	Cphy_0833	Cphy_0834	Cphy_0835	Cphy_0836	Cphy_0837	Cphy_0838	Cphy_0839
+	Cphy_0840
+	Cphy_0841	Cphy_0842	Cphy_0843
+	Cphy_0844	Cphy_0845
+	Cphy_0847	Cphy_0848	Cphy_0849
+	Cphy_0851
+	Cphy_0852	Cphy_0853
+	Cphy_0854	Cphy_0855	Cphy_0856
+	Cphy_0857
+	Cphy_0858
+	Cphy_0859
+	Cphy_0860	Cphy_0861	Cphy_0862	Cphy_0863	Cphy_0864	Cphy_0865
+	Cphy_0866
+	Cphy_0867	Cphy_0868
+	Cphy_0870	Cphy_0871	Cphy_0872
+	Cphy_0873
+	Cphy_0875
+	Cphy_0876
+	Cphy_0877
+	Cphy_0879
+	Cphy_0880	Cphy_0881	Cphy_0882	Cphy_0883
+	Cphy_0885	Cphy_0886
-	Cphy_0888	Cphy_0887
-	Cphy_0889
+	Cphy_0890	Cphy_0891	Cphy_0892
-	Cphy_0893
-	Cphy_0898	Cphy_0897	Cphy_0896	Cphy_0895	Cphy_0894
+	Cphy_0901	Cphy_0902	Cphy_0903	Cphy_0904	Cphy_0905	Cphy_0906
+	Cphy_0907
+	Cphy_0908	Cphy_0909	Cphy_0910
+	Cphy_0911
+	Cphy_0912	Cphy_0913	Cphy_0914	Cphy_0915	Cphy_0916
+	Cphy_0917
+	Cphy_0919
+	Cphy_0920
+	Cphy_0921	Cphy_0922	Cphy_0923
+	Cphy_0924
+	Cphy_0925
+	Cphy_0926
+	Cphy_0927
+	Cphy_0929	Cphy_0930	Cphy_0931
+	Cphy_0932	Cphy_0933	Cphy_0934
+	Cphy_0935	Cphy_0936
+	Cphy_0937
+	Cphy_0938
+	Cphy_0939
+	Cphy_0940	Cphy_0941	Cphy_0942	Cphy_0944
+	Cphy_0945
+	Cphy_0946	Cphy_0947
+	Cphy_0949	Cphy_0950	Cphy_0951	Cphy_0952	Cphy_0953
+	Cphy_0954
+	Cphy_0955
+	Cphy_0956
+	Cphy_0957
+	Cphy_0958
+	Cphy_0960
+	Cphy_0961
+	Cphy_0962	Cphy_0963	Cphy_0964
+	Cphy_0966
+	Cphy_0967
+	Cphy_0968
-	Cphy_0970	Cphy_0969
+	Cphy_0971	Cphy_0972
+	Cphy_0973
+	Cphy_0974	Cphy_0975
+	Cphy_0976	Cphy_0978	Cphy_0979	Cphy_0980
+	Cphy_0981
+	Cphy_0982
+	Cphy_0983
+	Cphy_0984
+	Cphy_0985
+	Cphy_0986	Cphy_0987
+	Cphy_0988
+	Cphy_0990
+	Cphy_0991	Cphy_0992	Cphy_0993
+	Cphy_0994
+	Cphy_0995
+	Cphy_0997
+	Cphy_0998
+	Cphy_0999
+	Cphy_1000
+	Cphy_1001
+	Cphy_1002
+	Cphy_1003
+	Cphy_1004
+	Cphy_1005	Cphy_1006	Cphy_1007
+	Cphy_1008
+	Cphy_1009
+	Cphy_1010
+	Cphy_1011
+	Cphy_1013	Cphy_1014	Cphy_1015	Cphy_1016	Cphy_1017	Cphy_1018
+	Cphy_1019	Cphy_1020
+	Cphy_1021
+	Cphy_1022
+	Cphy_1023
+	Cphy_1024	Cphy_1025
+	Cphy_1026	Cphy_1027
-	Cphy_1028
-	Cphy_1029
+	Cphy_1030	Cphy_1031	Cphy_1032
+	Cphy_1033
+	Cphy_1034
+	Cphy_1035
+	Cphy_1036
+	Cphy_1037
-	Cphy_1039	Cphy_1038
+	Cphy_1040	Cphy_1041
+	Cphy_1042	Cphy_1043
+	Cphy_1044
+	Cphy_1045	Cphy_1046
+	Cphy_1047
+	Cphy_1048	Cphy_1049	Cphy_1050
+	Cphy_1052
+	Cphy_1053
+	Cphy_1054
+	Cphy_1055	Cphy_1056
+	Cphy_1057	Cphy_1058	Cphy_1059
+	Cphy_1060
+	Cphy_1061	Cphy_1062
+	Cphy_1063
+	Cphy_1065
+	Cphy_1066
+	Cphy_1067
+	Cphy_1068
+	Cphy_1069	Cphy_1070
+	Cphy_1071
+	Cphy_1072
+	Cphy_1074	Cphy_1075	Cphy_1076	Cphy_1077	Cphy_1078
+	Cphy_1079	Cphy_1080
-	Cphy_1082	Cphy_1081
+	Cphy_1083
+	Cphy_1084
+	Cphy_1085
+	Cphy_1086	Cphy_1087
+	Cphy_1089	Cphy_1090	Cphy_1091	Cphy_1092
+	Cphy_1093
+	Cphy_1094	Cphy_1095	Cphy_1096	Cphy_1097
+	Cphy_1098
+	Cphy_1099	Cphy_1100
-	Cphy_1101
-	Cphy_1102
+	Cphy_1105	Cphy_1106	Cphy_1107	Cphy_1108	Cphy_1109	Cphy_1110	Cphy_1111	Cphy_1112	Cphy_1113	Cphy_1114
+	Cphy_1115
+	Cphy_1116
+	Cphy_1117
+	Cphy_1118	Cphy_1119	Cphy_1120	Cphy_1121
-	Cphy_1123	Cphy_1122
+	Cphy_1124	Cphy_1125	Cphy_1126	Cphy_1127
+	Cphy_1128	Cphy_1129	Cphy_1130	Cphy_1131
-	Cphy_1134	Cphy_1133	Cphy_1132
-	Cphy_1135
+	Cphy_1136
+	Cphy_1137
+	Cphy_1139
+	Cphy_1140
+	Cphy_1141
+	Cphy_1142	Cphy_1143	Cphy_1144	Cphy_1145	Cphy_1146	Cphy_1147
+	Cphy_1148	Cphy_1149
+	Cphy_1150	Cphy_1151	Cphy_1152	Cphy_1153
+	Cphy_1154
+	Cphy_1155	Cphy_1156	Cphy_1157
-	Cphy_1158
-	Cphy_1159
-	Cphy_1162	Cphy_1161
+	Cphy_1163
+	Cphy_1164
+	Cphy_1166	Cphy_1167
+	Cphy_1169
+	Cphy_1170	Cphy_1171
+	Cphy_1172
+	Cphy_1173
+	Cphy_1174	Cphy_1175
+	Cphy_1176
+	Cphy_1177	Cphy_1178	Cphy_1179	Cphy_1180	Cphy_1181	Cphy_1182	Cphy_1183	Cphy_1184	Cphy_1185	Cphy_1186
+	Cphy_1187
+	Cphy_1188
+	Cphy_1189
+	Cphy_1190
+	Cphy_1192	Cphy_1193	Cphy_1194
+	Cphy_1195	Cphy_1196
+	Cphy_1197
+	Cphy_1198	Cphy_1199	Cphy_1200
+	Cphy_1201
+	Cphy_1202	Cphy_1203	Cphy_1204	Cphy_1205	Cphy_1206	Cphy_1207	Cphy_1208	Cphy_1209	Cphy_1210	Cphy_1211	Cphy_1212	Cphy_1213
-	Cphy_1216	Cphy_1215	Cphy_1214
+	Cphy_1217
+	Cphy_1218
+	Cphy_1219
+	Cphy_1220	Cphy_1221	Cphy_1222
-	Cphy_1225	Cphy_1224	Cphy_1223
+	Cphy_1226	Cphy_1227	Cphy_1228
+	Cphy_1229
+	Cphy_1230	Cphy_1231	Cphy_1232
+	Cphy_1233
+	Cphy_1234
+	Cphy_1235	Cphy_R0055
+	Cphy_1236
+	Cphy_1237	Cphy_1238	Cphy_1239	Cphy_1240	Cphy_1241	Cphy_1242
+	Cphy_1243	Cphy_1244
+	Cphy_1245	Cphy_1246
-	Cphy_1247
-	Cphy_1249	Cphy_1248
+	Cphy_1252
+	Cphy_1253
+	Cphy_1254
+	Cphy_1256	Cphy_1257	Cphy_1258	Cphy_1259	Cphy_1260	Cphy_1261	Cphy_1262	Cphy_1263	Cphy_1264
+	Cphy_1265
+	Cphy_1266
+	Cphy_1267
+	Cphy_1269
+	Cphy_1270	Cphy_1271	Cphy_1272	Cphy_1273
+	Cphy_1274
+	Cphy_1275
+	Cphy_1276
+	Cphy_1278
+	Cphy_1279	Cphy_1280	Cphy_1281
+	Cphy_1283
+	Cphy_1284
+	Cphy_1285	Cphy_1286	Cphy_1287	Cphy_1288
+	Cphy_1289	Cphy_1290
+	Cphy_1291	Cphy_1292
+	Cphy_1294	Cphy_1295
+	Cphy_1297	Cphy_1298
+	Cphy_1302	Cphy_1303
+	Cphy_1304
+	Cphy_1305	Cphy_1306
+	Cphy_1307
+	Cphy_1308
+	Cphy_1309
-	Cphy_1310
-	Cphy_1311
+	Cphy_1312
+	Cphy_1313
+	Cphy_1315	Cphy_1316	Cphy_1317
-	Cphy_1319	Cphy_1318
+	Cphy_1320
+	Cphy_1321	Cphy_1322	Cphy_1323
-	Cphy_1325	Cphy_1324
+	Cphy_1326	Cphy_1327	Cphy_1328	Cphy_1329
+	Cphy_1331	Cphy_1332
+	Cphy_1333	Cphy_1334	Cphy_1335
+	Cphy_1336	Cphy_1337
+	Cphy_1338
+	Cphy_1339	Cphy_1340
+	Cphy_1342	Cphy_1343
+	Cphy_1345
+	Cphy_1346
+	Cphy_1347
+	Cphy_1348
+	Cphy_1349
-	Cphy_1350
-	Cphy_1352	Cphy_1351
+	Cphy_1355
+	Cphy_1356
+	Cphy_1357	Cphy_1358
+	Cphy_1359	Cphy_1360
+	Cphy_1361
-	Cphy_1363	Cphy_1362
+	Cphy_1364
+	Cphy_1365
+	Cphy_1367
+	Cphy_1368	Cphy_1369	Cphy_1370	Cphy_1371	Cphy_1372	Cphy_1373	Cphy_1374	Cphy_1375	Cphy_1376	Cphy_1377	Cphy_1378	Cphy_1379	Cphy_1380	Cphy_1381	Cphy_1382
+	Cphy_1383	Cphy_1384	Cphy_1385	Cphy_1386
+	Cphy_1387
+	Cphy_1388	Cphy_1389
+	Cphy_1390	Cphy_1391	Cphy_1392
+	Cphy_1393	Cphy_1394
+	Cphy_1395
+	Cphy_1396
+	Cphy_1398	Cphy_1399
+	Cphy_1400
+	Cphy_1401	Cphy_1402
+	Cphy_1403
+	Cphy_1405
+	Cphy_1406	Cphy_1407	Cphy_1408
+	Cphy_1409
+	Cphy_1410
+	Cphy_1411	Cphy_1412	Cphy_1413	Cphy_1414	Cphy_1415	Cphy_1416	Cphy_1417	Cphy_1418	Cphy_1419	Cphy_1420	Cphy_1421	Cphy_1422	Cphy_1423	Cphy_1424	Cphy_1425	Cphy_1426	Cphy_1427	Cphy_1428	Cphy_1429	Cphy_1430
+	Cphy_1432
+	Cphy_1433
+	Cphy_1434
+	Cphy_1435
-	Cphy_1439	Cphy_1438
-	Cphy_1440
+	Cphy_1441
+	Cphy_1442	Cphy_1443	Cphy_1444	Cphy_1445
+	Cphy_1447
+	Cphy_1448	Cphy_1449	Cphy_1450	Cphy_1451	Cphy_1452
+	Cphy_1453	Cphy_1454
+	Cphy_1455
-	Cphy_1457	Cphy_1456
-	Cphy_1458
-	Cphy_1461	Cphy_1460	Cphy_1459
+	Cphy_1462
+	Cphy_1463
+	Cphy_1464
+	Cphy_1465
+	Cphy_1466	Cphy_1467
+	Cphy_1468	Cphy_1469	Cphy_1470	Cphy_1471
+	Cphy_1473
+	Cphy_1474
-	Cphy_1476	Cphy_1475
+	Cphy_1477
+	Cphy_1478	Cphy_1479	Cphy_1480	Cphy_1481	Cphy_1482	Cphy_1483	Cphy_1484	Cphy_1485
+	Cphy_1486	Cphy_1487	Cphy_1488	Cphy_1489	Cphy_1490	Cphy_1491
+	Cphy_1492
+	Cphy_1493
+	Cphy_1494	Cphy_1495	Cphy_1496	Cphy_1497	Cphy_1498
+	Cphy_1499	Cphy_1500
+	Cphy_1501
-	Cphy_1502
-	Cphy_1503
+	Cphy_1504	Cphy_1505
+	Cphy_1506	Cphy_1507
+	Cphy_1508	Cphy_1509
+	Cphy_1510
+	Cphy_1511	Cphy_1512
+	Cphy_1513
+	Cphy_1514
+	Cphy_1516	Cphy_1517	Cphy_1518	Cphy_1519
+	Cphy_1520
+	Cphy_1521
-	Cphy_1523	Cphy_1522
+	Cphy_1524
+	Cphy_1525	Cphy_1526
+	Cphy_1527
+	Cphy_1529	Cphy_1530	Cphy_1531
+	Cphy_1532
+	Cphy_1533
+	Cphy_1534
+	Cphy_1535
+	Cphy_1536	Cphy_1537
+	Cphy_1538	Cphy_1539	Cphy_1540	Cphy_1541	Cphy_1542
+	Cphy_1543
+	Cphy_1544	Cphy_1545
+	Cphy_1547	Cphy_1548	Cphy_1549	Cphy_1550	Cphy_1551
-	Cphy_1553	Cphy_1552
+	Cphy_1554
+	Cphy_1555
+	Cphy_1556
-	Cphy_1558	Cphy_1557
+	Cphy_1559	Cphy_1560
+	Cphy_1562	Cphy_1563	Cphy_1564	Cphy_1565
-	Cphy_1566
-	Cphy_1567
+	Cphy_1568	Cphy_1569
+	Cphy_1571	Cphy_1572	Cphy_1573	Cphy_1574	Cphy_1575	Cphy_1576
+	Cphy_1577
+	Cphy_1578	Cphy_1579	Cphy_1580
+	Cphy_1581	Cphy_1582	Cphy_1583	Cphy_1584	Cphy_1585	Cphy_1586	Cphy_1587
+	Cphy_1588
+	Cphy_1589
+	Cphy_1590	Cphy_1591
+	Cphy_1592
+	Cphy_1594
+	Cphy_1595
+	Cphy_1596
+	Cphy_1597
+	Cphy_1598
+	Cphy_1599
+	Cphy_1600	Cphy_1601
-	Cphy_1603	Cphy_1602
+	Cphy_1604	Cphy_1605	Cphy_1606
+	Cphy_1610	Cphy_1611
+	Cphy_1612
+	Cphy_1613
+	Cphy_1614
+	Cphy_1615
+	Cphy_1617
+	Cphy_1618
+	Cphy_1620	Cphy_1621
+	Cphy_1622	Cphy_1623	Cphy_1624
+	Cphy_1626	Cphy_1627	Cphy_1628
-	Cphy_1630	Cphy_1629
+	Cphy_1631
+	Cphy_1632
+	Cphy_1633	Cphy_1634	Cphy_1635
+	Cphy_1636
+	Cphy_1640
+	Cphy_1641
+	Cphy_1642
-	Cphy_1644	Cphy_1643
+	Cphy_1647
+	Cphy_1648
+	Cphy_1649	Cphy_1650
+	Cphy_1651
+	Cphy_1652
+	Cphy_1653
+	Cphy_1654	Cphy_1655
+	Cphy_1656
+	Cphy_1657
+	Cphy_1658
+	Cphy_1659	Cphy_1660
+	Cphy_1662	Cphy_1663
+	Cphy_1664	Cphy_1665
+	Cphy_1666	Cphy_1667	Cphy_1668	Cphy_1669	Cphy_1670	Cphy_1671
-	Cphy_1672
-	Cphy_1673
-	Cphy_1675	Cphy_1674
+	Cphy_1676	Cphy_1677	Cphy_1678
+	Cphy_1679	Cphy_1680	Cphy_1681	Cphy_1682
+	Cphy_1683
-	Cphy_1685	Cphy_1684
-	Cphy_1686
+	Cphy_1687
+	Cphy_1688
+	Cphy_1689	Cphy_1690
+	Cphy_1691
+	Cphy_1692
+	Cphy_1693
-	Cphy_1695	Cphy_1694
+	Cphy_1696	Cphy_1697	Cphy_1698	Cphy_1699
+	Cphy_1700
-	Cphy_1702	Cphy_1701
-	Cphy_1703
-	Cphy_1704
+	Cphy_1705	Cphy_1706
+	Cphy_1707
+	Cphy_1708	Cphy_1709	Cphy_1710
+	Cphy_1711	Cphy_1712
+	Cphy_1714
+	Cphy_1715	Cphy_1716	Cphy_1717	Cphy_1718	Cphy_1719	Cphy_1720
+	Cphy_1721	Cphy_1722
+	Cphy_1723
+	Cphy_1724
+	Cphy_1725
+	Cphy_1726
+	Cphy_1727
+	Cphy_1728	Cphy_1729
+	Cphy_1730	Cphy_1731	Cphy_1732	Cphy_1733	Cphy_1734	Cphy_1735	Cphy_1736	Cphy_1737	Cphy_1738	Cphy_1739	Cphy_1740	Cphy_1741
+	Cphy_1743	Cphy_1744
+	Cphy_1745
+	Cphy_1746
+	Cphy_1747
+	Cphy_1748
+	Cphy_1750
+	Cphy_1751	Cphy_1752
-	Cphy_1754	Cphy_1753
+	Cphy_1755	Cphy_1756
-	Cphy_1760	Cphy_1759
+	Cphy_1761
+	Cphy_1762	Cphy_1763	Cphy_1764
+	Cphy_1765	Cphy_1766
+	Cphy_1768	Cphy_1769	Cphy_1770
+	Cphy_1771
-	Cphy_1772
-	Cphy_1774
-	Cphy_1775
-	Cphy_1776
-	Cphy_1777
-	Cphy_1779
-	Cphy_1780
-	Cphy_1782	Cphy_1781
+	Cphy_1783
+	Cphy_1784	Cphy_1785	Cphy_1786	Cphy_1787	Cphy_1788	Cphy_1789
+	Cphy_1790	Cphy_1791
+	Cphy_1792	Cphy_1793
+	Cphy_1794
+	Cphy_1796
+	Cphy_1797
+	Cphy_1798
-	Cphy_1800	Cphy_1799
-	Cphy_1804
-	Cphy_1805
+	Cphy_1806
+	Cphy_1807
+	Cphy_1808
+	Cphy_1809
+	Cphy_1813
+	Cphy_1814
+	Cphy_1815
+	Cphy_1816	Cphy_1817	Cphy_1818	Cphy_1819	Cphy_1820	Cphy_1821
+	Cphy_1822
+	Cphy_1823
+	Cphy_1824
+	Cphy_1825
+	Cphy_1826	Cphy_1827	Cphy_1828	Cphy_1829	Cphy_1830	Cphy_1831	Cphy_1832	Cphy_1833
-	Cphy_1834
-	Cphy_1836	Cphy_1835
-	Cphy_1837
+	Cphy_1838	Cphy_1839	Cphy_1840	Cphy_1841
+	Cphy_1842	Cphy_1843
+	Cphy_1844
+	Cphy_1845
+	Cphy_1847
+	Cphy_1848
+	Cphy_1849	Cphy_1850
+	Cphy_1851
+	Cphy_1852
-	Cphy_1856	Cphy_1855	Cphy_1854	Cphy_1853
-	Cphy_1857
+	Cphy_1858	Cphy_1859	Cphy_1860
+	Cphy_1861	Cphy_1862
+	Cphy_1863
+	Cphy_1864	Cphy_1865
+	Cphy_1866
+	Cphy_1867
-	Cphy_1869	Cphy_1868
+	Cphy_1870
+	Cphy_1871
+	Cphy_1872
+	Cphy_1873	Cphy_1874	Cphy_1875
+	Cphy_1876	Cphy_1877
+	Cphy_1878
+	Cphy_1879	Cphy_1880	Cphy_1881
+	Cphy_1882
+	Cphy_1883
+	Cphy_1884
+	Cphy_1885
+	Cphy_1886
+	Cphy_1887
+	Cphy_1888
+	Cphy_1890	Cphy_1891
+	Cphy_1892	Cphy_1893
+	Cphy_1894	Cphy_1895
+	Cphy_1896	Cphy_1897	Cphy_1898	Cphy_1899
+	Cphy_1901	Cphy_1902
-	Cphy_1904	Cphy_1903
+	Cphy_1905
+	Cphy_1906
+	Cphy_1907
-	Cphy_1909	Cphy_1908
+	Cphy_1910
+	Cphy_1911
+	Cphy_1912
+	Cphy_1913	Cphy_1914
+	Cphy_1915
+	Cphy_1916	Cphy_1917	Cphy_1918	Cphy_1919
+	Cphy_1920
+	Cphy_1921
+	Cphy_1922
+	Cphy_1923	Cphy_1924
+	Cphy_1926
+	Cphy_1927	Cphy_1928
+	Cphy_1932
+	Cphy_1933
-	Cphy_1937	Cphy_1936	Cphy_1935	Cphy_1934
-	Cphy_1938
+	Cphy_1939
+	Cphy_1940
+	Cphy_1941
+	Cphy_1942
-	Cphy_1943
-	Cphy_1944
+	Cphy_1945
+	Cphy_1946
+	Cphy_1948	Cphy_1949	Cphy_1950	Cphy_1951	Cphy_1952	Cphy_1953	Cphy_1954	Cphy_1955	Cphy_1956
+	Cphy_1957
+	Cphy_1958
+	Cphy_1959	Cphy_1960	Cphy_1961	Cphy_1962
+	Cphy_1963	Cphy_1964
+	Cphy_1965
+	Cphy_R0056
+	Cphy_1967
+	Cphy_1968	Cphy_1969	Cphy_1970
+	Cphy_1971
+	Cphy_1973	Cphy_1974
+	Cphy_1975
-	Cphy_1976
-	Cphy_1978	Cphy_1977
-	Cphy_1980	Cphy_1979
+	Cphy_1981
+	Cphy_1982
+	Cphy_1983	Cphy_1984	Cphy_1985	Cphy_1986	Cphy_1987
+	Cphy_1988	Cphy_1989
+	Cphy_1990
+	Cphy_1991
+	Cphy_1992	Cphy_1993
+	Cphy_1994	Cphy_1995
+	Cphy_1996	Cphy_1997	Cphy_1998	Cphy_1999	Cphy_2000
+	Cphy_2001
+	Cphy_2002
+	Cphy_2006
+	Cphy_2007	Cphy_2008	Cphy_2009	Cphy_2010	Cphy_2011	Cphy_2012
+	Cphy_2013	Cphy_2014
+	Cphy_2015	Cphy_2016	Cphy_2017
+	Cphy_2018
+	Cphy_2019
+	Cphy_2020
+	Cphy_2021	Cphy_2022
+	Cphy_2024
+	Cphy_2025	Cphy_2026
+	Cphy_2027
+	Cphy_2028
+	Cphy_2029
+	Cphy_2030	Cphy_2031
+	Cphy_2032
+	Cphy_2033
+	Cphy_2034	Cphy_2035	Cphy_2036	Cphy_2037
+	Cphy_2038
-	Cphy_2039
-	Cphy_2040
+	Cphy_2041	Cphy_2042	Cphy_2043
+	Cphy_2044
+	Cphy_2045
+	Cphy_2046
+	Cphy_2047
+	Cphy_2048
+	Cphy_2049
+	Cphy_2050
+	Cphy_2051
-	Cphy_2055	Cphy_2054	Cphy_2053	Cphy_2052
+	Cphy_2056
+	Cphy_2057
+	Cphy_2058
+	Cphy_2059
+	Cphy_2060
+	Cphy_2062	Cphy_2063
+	Cphy_2064	Cphy_2065	Cphy_2066
+	Cphy_2067
-	Cphy_2069	Cphy_2068
-	Cphy_2070
+	Cphy_2071	Cphy_2072
+	Cphy_2073	Cphy_2074	Cphy_2075
+	Cphy_2076	Cphy_2077	Cphy_2078	Cphy_2079
+	Cphy_2080
-	Cphy_2083	Cphy_2082	Cphy_2081
+	Cphy_2084
+	Cphy_2085
+	Cphy_2086	Cphy_2087
+	Cphy_2088
+	Cphy_2090
+	Cphy_2091
+	Cphy_2092
+	Cphy_2093
-	Cphy_2094
-	Cphy_2095
-	Cphy_2097	Cphy_2096
+	Cphy_2098	Cphy_2099
+	Cphy_2100
+	Cphy_2101
+	Cphy_2102
-	Cphy_2104	Cphy_2103
+	Cphy_2105	Cphy_2106
+	Cphy_2108
+	Cphy_2109
+	Cphy_2111	Cphy_2112	Cphy_2113	Cphy_2114
+	Cphy_2115
+	Cphy_2116
+	Cphy_2117
+	Cphy_2118
+	Cphy_2119	Cphy_2120
+	Cphy_2121	Cphy_2122
+	Cphy_2123
+	Cphy_2124	Cphy_2125	Cphy_2126
+	Cphy_2127
+	Cphy_2129
+	Cphy_2130
+	Cphy_2131
+	Cphy_2133
+	Cphy_2134
-	Cphy_2138	Cphy_2137	Cphy_2136	Cphy_2135
+	Cphy_2139	Cphy_2140	Cphy_2141
+	Cphy_2142	Cphy_2143	Cphy_2144
+	Cphy_2145
+	Cphy_2147	Cphy_2148	Cphy_2149
+	Cphy_2150
+	Cphy_2151
+	Cphy_2152	Cphy_2153	Cphy_2154	Cphy_2155
+	Cphy_2157
+	Cphy_2158	Cphy_2159	Cphy_2160	Cphy_2161
+	Cphy_2162
+	Cphy_2163
+	Cphy_2164	Cphy_2165
+	Cphy_2166
+	Cphy_2167	Cphy_2168
+	Cphy_2169
+	Cphy_2170	Cphy_2171
-	Cphy_2173	Cphy_2172
-	Cphy_2175	Cphy_2174
+	Cphy_2176	Cphy_2177
-	Cphy_2179	Cphy_2178
-	Cphy_2181
-	Cphy_2182
-	Cphy_2183
-	Cphy_2186	Cphy_2185	Cphy_2184
-	Cphy_2187
-	Cphy_2189
-	Cphy_2193	Cphy_2192	Cphy_2191	Cphy_2190
-	Cphy_2194
-	Cphy_2196
-	Cphy_2199	Cphy_2198	Cphy_2197
-	Cphy_2203	Cphy_2202	Cphy_2201	Cphy_2200
-	Cphy_2205
-	Cphy_2208	Cphy_2207	Cphy_2206
-	Cphy_2209
-	Cphy_2213	Cphy_2212	Cphy_2211	Cphy_2210
-	Cphy_2214
-	Cphy_2216	Cphy_2215
-	Cphy_2217
-	Cphy_2218
-	Cphy_2219
+	Cphy_2220	Cphy_2221
-	Cphy_2224	Cphy_2223	Cphy_2222
-	Cphy_2226	Cphy_2225
-	Cphy_2227
-	Cphy_2235	Cphy_2234	Cphy_2233
-	Cphy_2238	Cphy_2237	Cphy_2236
-	Cphy_2240
-	Cphy_2243	Cphy_2242	Cphy_2241
-	Cphy_2245	Cphy_2244
+	Cphy_2246	Cphy_2247	Cphy_2248
-	Cphy_2249
-	Cphy_2250
-	Cphy_2253	Cphy_2252	Cphy_2251
-	Cphy_2254
-	Cphy_2255
-	Cphy_2256
-	Cphy_2257
-	Cphy_2258
-	Cphy_2260
-	Cphy_2261
-	Cphy_2262
-	Cphy_2266	Cphy_2265	Cphy_2264	Cphy_2263
-	Cphy_2276	Cphy_2275	Cphy_2274	Cphy_2273	Cphy_2272	Cphy_2270	Cphy_2269	Cphy_2268	Cphy_2267
-	Cphy_2280
-	Cphy_2281
-	Cphy_2284	Cphy_2283
-	Cphy_2289	Cphy_2288	Cphy_2287	Cphy_2286	Cphy_2285
-	Cphy_2295	Cphy_2294	Cphy_2293	Cphy_2292	Cphy_2291
-	Cphy_2296
-	Cphy_2297
-	Cphy_2299	Cphy_2298
-	Cphy_2303	Cphy_2302	Cphy_2301
-	Cphy_2308	Cphy_2307	Cphy_2306	Cphy_2305	Cphy_2304
-	Cphy_2315	Cphy_2314	Cphy_2313	Cphy_2312	Cphy_2311	Cphy_2310	Cphy_2309
-	Cphy_2317	Cphy_2316
+	Cphy_2318
+	Cphy_2319	Cphy_2320	Cphy_2321
-	Cphy_2322
-	Cphy_2324	Cphy_2323
-	Cphy_2325
-	Cphy_2326
-	Cphy_2328
-	Cphy_2329
-	Cphy_2330
-	Cphy_2331
-	Cphy_2332
-	Cphy_2333
+	Cphy_2334	Cphy_2335
-	Cphy_2336
-	Cphy_2337
-	Cphy_2340	Cphy_2339
-	Cphy_2342	Cphy_2341
-	Cphy_2343
-	Cphy_2344
-	Cphy_2350	Cphy_2349	Cphy_2348	Cphy_2347	Cphy_2346	Cphy_2345
-	Cphy_2351
-	Cphy_2352
-	Cphy_2354
-	Cphy_2363	Cphy_2362	Cphy_2361	Cphy_2360	Cphy_2359	Cphy_2358	Cphy_2357	Cphy_2356	Cphy_2355
-	Cphy_2383	Cphy_2382	Cphy_2381	Cphy_2380	Cphy_2379	Cphy_2378	Cphy_2377	Cphy_2376	Cphy_2375	Cphy_2374	Cphy_2373	Cphy_2372	Cphy_2371	Cphy_2370	Cphy_2369	Cphy_2368	Cphy_2367	Cphy_2366	Cphy_2365
-	Cphy_2384
-	Cphy_2391	Cphy_2390	Cphy_2389	Cphy_2388	Cphy_2387	Cphy_2386	Cphy_2385
+	Cphy_2392	Cphy_2393	Cphy_2394
+	Cphy_2395
+	Cphy_2396
-	Cphy_2399	Cphy_2398	Cphy_2397
-	Cphy_2402	Cphy_2401	Cphy_2400
-	Cphy_2403
-	Cphy_2404
-	Cphy_2410	Cphy_2409	Cphy_2408	Cphy_2407	Cphy_2406	Cphy_2405
-	Cphy_2411
-	Cphy_2414	Cphy_2413	Cphy_2412
-	Cphy_2416
-	Cphy_2418	Cphy_2417
+	Cphy_2419	Cphy_2420
+	Cphy_2421
-	Cphy_2423	Cphy_2422
+	Cphy_2424	Cphy_2425
-	Cphy_2428	Cphy_2427	Cphy_2426
-	Cphy_2430	Cphy_2429
-	Cphy_2432
-	Cphy_2437	Cphy_2436	Cphy_2435	Cphy_2434	Cphy_2433
-	Cphy_2439	Cphy_2438
-	Cphy_2444	Cphy_2443	Cphy_2442	Cphy_2441
-	Cphy_2447	Cphy_2446
-	Cphy_2451	Cphy_2450	Cphy_2449	Cphy_2448
-	Cphy_2452
-	Cphy_2455	Cphy_2454	Cphy_2453
-	Cphy_2456
-	Cphy_2457
-	Cphy_2458
-	Cphy_2459
-	Cphy_2460
-	Cphy_2462
-	Cphy_2463
-	Cphy_2467	Cphy_2466	Cphy_2465	Cphy_2464
-	Cphy_2470	Cphy_2469	Cphy_2468
-	Cphy_2471
-	Cphy_2473	Cphy_2472
-	Cphy_2480	Cphy_2479	Cphy_2478	Cphy_2477	Cphy_2476	Cphy_2475	Cphy_2474
-	Cphy_2490	Cphy_2489	Cphy_2488	Cphy_2487	Cphy_2486	Cphy_2485	Cphy_2484	Cphy_2483	Cphy_2482	Cphy_2481
-	Cphy_2495	Cphy_2494	Cphy_2493	Cphy_2492	Cphy_2491
-	Cphy_2499	Cphy_2498	Cphy_2497	Cphy_2496
-	Cphy_2500
+	Cphy_2501	Cphy_2502
+	Cphy_2503
-	Cphy_2504
-	Cphy_2505
-	Cphy_2506
-	Cphy_2507
-	Cphy_2516	Cphy_2515	Cphy_2514	Cphy_2513	Cphy_2512	Cphy_2511	Cphy_2510	Cphy_2509	Cphy_2508
-	Cphy_2524	Cphy_2523	Cphy_2522	Cphy_2521	Cphy_2520	Cphy_2519	Cphy_2518	Cphy_2517
+	Cphy_2525
+	Cphy_2526	Cphy_2527	Cphy_2528
-	Cphy_2533	Cphy_2532	Cphy_2531	Cphy_2530	Cphy_2529
-	Cphy_2536	Cphy_2535
-	Cphy_2537
+	Cphy_2538	Cphy_2539	Cphy_2540
-	Cphy_2541
-	Cphy_2542
-	Cphy_2551	Cphy_2550	Cphy_2549	Cphy_2548	Cphy_2547	Cphy_2546	Cphy_2545	Cphy_2544
-	Cphy_2553
-	Cphy_2554
-	Cphy_2555
-	Cphy_2558	Cphy_2557
-	Cphy_2561	Cphy_2560	Cphy_2559
-	Cphy_2565	Cphy_2564	Cphy_2563	Cphy_2562
-	Cphy_2566
-	Cphy_2567
-	Cphy_2568
-	Cphy_2571	Cphy_2570	Cphy_2569
-	Cphy_2573
-	Cphy_2574
-	Cphy_2576	Cphy_2575
-	Cphy_2577
+	Cphy_2578	Cphy_2579
-	Cphy_2580
-	Cphy_2581
-	Cphy_2582
-	Cphy_2587	Cphy_2586	Cphy_2585	Cphy_2584	Cphy_2583
-	Cphy_2588
-	Cphy_2590	Cphy_2589
-	Cphy_2591
-	Cphy_2595	Cphy_2594	Cphy_2593
-	Cphy_2596
-	Cphy_2599	Cphy_2598
-	Cphy_2602	Cphy_2601	Cphy_2600
-	Cphy_2613	Cphy_2612	Cphy_2611	Cphy_2610	Cphy_2609	Cphy_2608	Cphy_2607	Cphy_2606	Cphy_2605	Cphy_2604	Cphy_2603
-	Cphy_2615	Cphy_2614
-	Cphy_2617	Cphy_2616
-	Cphy_R0060	Cphy_R0059
-	Cphy_2627	Cphy_2626	Cphy_2625	Cphy_2624	Cphy_2623	Cphy_2622	Cphy_2621	Cphy_2620	Cphy_2619
-	Cphy_2629	Cphy_2628
-	Cphy_2630
-	Cphy_2631
-	Cphy_2632
-	Cphy_2633
-	Cphy_2650	Cphy_2649	Cphy_2648	Cphy_2647	Cphy_2646	Cphy_2645	Cphy_2644	Cphy_2643	Cphy_2642	Cphy_2641	Cphy_2640	Cphy_2639	Cphy_2638	Cphy_2637	Cphy_2636	Cphy_2635	Cphy_2634
-	Cphy_2651
+	Cphy_2652	Cphy_2653
-	Cphy_2656	Cphy_2655	Cphy_2654
-	Cphy_2657
-	Cphy_2663	Cphy_2662	Cphy_2661
-	Cphy_2664
-	Cphy_2665
-	Cphy_2666
+	Cphy_2667	Cphy_2668
-	Cphy_2672	Cphy_2671	Cphy_2670	Cphy_2669
+	Cphy_2673	Cphy_2674	Cphy_2675
-	Cphy_2677	Cphy_2676
-	Cphy_2680	Cphy_2679
-	Cphy_2681
-	Cphy_2720	Cphy_2719	Cphy_2718	Cphy_2717	Cphy_2716	Cphy_2715	Cphy_2714	Cphy_2713	Cphy_2712	Cphy_2711	Cphy_2710	Cphy_2709	Cphy_2708	Cphy_2707	Cphy_2706	Cphy_2705	Cphy_2704	Cphy_2703	Cphy_2702	Cphy_2701	Cphy_2700	Cphy_2699	Cphy_2698	Cphy_2697	Cphy_2696	Cphy_2695	Cphy_2694	Cphy_2693	Cphy_2692	Cphy_2691	Cphy_2690	Cphy_2689	Cphy_2688	Cphy_2687	Cphy_2686	Cphy_2685	Cphy_2684	Cphy_2683	Cphy_2682
-	Cphy_2721
-	Cphy_2724	Cphy_2723	Cphy_2722
-	Cphy_2725
+	Cphy_2726
+	Cphy_2727
-	Cphy_2728
-	Cphy_2729
-	Cphy_2730
-	Cphy_2733	Cphy_2732	Cphy_2731
+	Cphy_2734
+	Cphy_2735
-	Cphy_2737	Cphy_2736
-	Cphy_2738
-	Cphy_2739
-	Cphy_2741	Cphy_2740
+	Cphy_2742	Cphy_2743
+	Cphy_2745	Cphy_2746	Cphy_2747
+	Cphy_2748	Cphy_2749
+	Cphy_2750	Cphy_2751
-	Cphy_2752
-	Cphy_2754	Cphy_2753
+	Cphy_2755
+	Cphy_2756
-	Cphy_2757
-	Cphy_2758
-	Cphy_2759
-	Cphy_2760
-	Cphy_2761
-	Cphy_2762
-	Cphy_2763
-	Cphy_2764
-	Cphy_2765
-	Cphy_2766
-	Cphy_2768	Cphy_2767
-	Cphy_2778	Cphy_2777	Cphy_2776	Cphy_2775	Cphy_2774	Cphy_2773	Cphy_2772	Cphy_2771	Cphy_2770	Cphy_2769
-	Cphy_2779
-	Cphy_2780
-	Cphy_2781
-	Cphy_2794	Cphy_2793	Cphy_2792	Cphy_2791	Cphy_2790	Cphy_2789	Cphy_2788	Cphy_2787	Cphy_2786	Cphy_2785	Cphy_2784	Cphy_2783	Cphy_2782
-	Cphy_2795
-	Cphy_2796
-	Cphy_2799	Cphy_2798	Cphy_2797
-	Cphy_2801	Cphy_2800
-	Cphy_2804	Cphy_2803	Cphy_2802
-	Cphy_2807
-	Cphy_2808
-	Cphy_2809
-	Cphy_2811	Cphy_2810
-	Cphy_2812
-	Cphy_2813
-	Cphy_2814
+	Cphy_2815
+	Cphy_2816
+	Cphy_2817	Cphy_2818
-	Cphy_2821	Cphy_2820	Cphy_2819
-	Cphy_2823	Cphy_2822
+	Cphy_2824
+	Cphy_2825
-	Cphy_2828	Cphy_2827	Cphy_2826
-	Cphy_2834	Cphy_2833	Cphy_2832	Cphy_2831	Cphy_2830	Cphy_2829
-	Cphy_2835
-	Cphy_2836
+	Cphy_2837
+	Cphy_2838
-	Cphy_2841	Cphy_2840	Cphy_2839
-	Cphy_2843	Cphy_2842
-	Cphy_2844
-	Cphy_R0064	Cphy_R0063
-	Cphy_R0065
-	Cphy_R0066
+	Cphy_2845
+	Cphy_2846	Cphy_2847
-	Cphy_2848
-	Cphy_2850	Cphy_2849
-	Cphy_R0067
-	Cphy_R0070	Cphy_R0069	Cphy_R0068
-	Cphy_R0071
-	Cphy_2851
-	Cphy_2857	Cphy_2856	Cphy_2855	Cphy_2854	Cphy_2853	Cphy_2852
-	Cphy_2860
-	Cphy_2861
-	Cphy_2862
-	Cphy_2866	Cphy_2865	Cphy_2864
-	Cphy_2868	Cphy_2867
-	Cphy_2869
-	Cphy_2870
-	Cphy_2871
-	Cphy_2876	Cphy_2875	Cphy_2874
-	Cphy_2881	Cphy_2880	Cphy_2879	Cphy_2878	Cphy_2877
-	Cphy_2883	Cphy_2882
-	Cphy_2884
-	Cphy_2885
-	Cphy_2886
-	Cphy_2889	Cphy_2888	Cphy_2887
-	Cphy_2890
-	Cphy_2892	Cphy_2891
-	Cphy_2893
-	Cphy_2897	Cphy_2896	Cphy_2895	Cphy_2894
-	Cphy_2901	Cphy_2900	Cphy_2899	Cphy_2898
+	Cphy_2902	Cphy_2903
+	Cphy_2904
-	Cphy_2905
-	Cphy_2907	Cphy_2906
-	Cphy_2909
-	Cphy_2910
-	Cphy_2911
-	Cphy_2913	Cphy_2912
-	Cphy_2915	Cphy_2914
-	Cphy_2917	Cphy_2916
-	Cphy_2918
-	Cphy_2920
-	Cphy_2924	Cphy_2923	Cphy_2922	Cphy_2921
-	Cphy_2925
-	Cphy_2928	Cphy_2927
-	Cphy_2929
+	Cphy_R0073
+	Cphy_2930
-	Cphy_2931
-	Cphy_2933	Cphy_2932
-	Cphy_2935	Cphy_2934
-	Cphy_2940	Cphy_2939	Cphy_2938	Cphy_2937
-	Cphy_2941
+	Cphy_2942	Cphy_2943
-	Cphy_2945	Cphy_2944
-	Cphy_2955	Cphy_2954	Cphy_2953	Cphy_2952	Cphy_2951	Cphy_2950	Cphy_2949	Cphy_2948	Cphy_2947	Cphy_2946
-	Cphy_2965	Cphy_2964	Cphy_2963	Cphy_2962	Cphy_2961	Cphy_2960	Cphy_2959	Cphy_2958	Cphy_2957	Cphy_2956
-	Cphy_2966
-	Cphy_2970	Cphy_2969	Cphy_2968	Cphy_2967
-	Cphy_2972	Cphy_2971
-	Cphy_2974	Cphy_2973
-	Cphy_R0074
-	Cphy_2975
+	Cphy_2976
+	Cphy_2977
-	Cphy_2979	Cphy_2978
-	Cphy_2981	Cphy_2980
-	Cphy_2983	Cphy_2982
-	Cphy_2991	Cphy_2990	Cphy_2989	Cphy_2988	Cphy_2987	Cphy_2986	Cphy_2985	Cphy_2984
-	Cphy_2992
-	Cphy_2993
+	Cphy_2994	Cphy_2995	Cphy_2996
+	Cphy_2997
+	Cphy_2998
-	Cphy_3000	Cphy_2999
-	Cphy_3001
-	Cphy_3002
-	Cphy_3004	Cphy_3003
-	Cphy_3005
-	Cphy_3008	Cphy_3007
-	Cphy_3010	Cphy_3009
-	Cphy_3014	Cphy_3013	Cphy_3012
-	Cphy_3016
-	Cphy_3018	Cphy_3017
-	Cphy_3019
-	Cphy_3021	Cphy_3020
-	Cphy_3022
-	Cphy_3026	Cphy_3025	Cphy_3024	Cphy_3023
-	Cphy_3032	Cphy_3031	Cphy_3030	Cphy_3029	Cphy_3028	Cphy_3027
-	Cphy_3034	Cphy_3033
-	Cphy_3035
-	Cphy_3038	Cphy_3037
-	Cphy_3039
-	Cphy_3040
-	Cphy_3041
-	Cphy_3045	Cphy_3044	Cphy_3043
-	Cphy_3048	Cphy_3047	Cphy_3046
-	Cphy_3050
-	Cphy_3055	Cphy_3054	Cphy_3053	Cphy_3052	Cphy_3051
-	Cphy_3056
-	Cphy_3057
-	Cphy_3058
-	Cphy_3061	Cphy_3060	Cphy_3059
-	Cphy_3062
-	Cphy_3068	Cphy_3067	Cphy_3066	Cphy_3065	Cphy_3064
-	Cphy_3069
-	Cphy_3078	Cphy_3077	Cphy_3076	Cphy_3075	Cphy_3074	Cphy_3073	Cphy_3072	Cphy_3071	Cphy_3070
-	Cphy_3079
-	Cphy_3080
-	Cphy_3081
-	Cphy_3083	Cphy_3082
-	Cphy_3086	Cphy_3085	Cphy_3084
-	Cphy_3088	Cphy_3087
+	Cphy_3089
+	Cphy_3090
+	Cphy_3092
+	Cphy_3093
-	Cphy_3094
-	Cphy_3095
-	Cphy_3097	Cphy_3096
+	Cphy_3098	Cphy_3099
-	Cphy_3103	Cphy_3102
-	Cphy_3108	Cphy_3107	Cphy_3106	Cphy_3105	Cphy_3104
-	Cphy_3111	Cphy_3110	Cphy_3109
-	Cphy_3113
-	Cphy_3114
-	Cphy_3118	Cphy_3117	Cphy_3116	Cphy_3115
-	Cphy_3119
-	Cphy_3121
-	Cphy_3123	Cphy_3122
-	Cphy_3125	Cphy_3124
-	Cphy_3127	Cphy_3126
-	Cphy_3128
-	Cphy_3130	Cphy_3129
-	Cphy_3131
-	Cphy_3132
-	Cphy_3135	Cphy_3134	Cphy_3133
-	Cphy_3137	Cphy_3136
-	Cphy_3140	Cphy_3139	Cphy_3138
-	Cphy_3142	Cphy_3141
-	Cphy_3143
+	Cphy_3144	Cphy_3145
-	Cphy_3147	Cphy_3146
-	Cphy_R0075	Cphy_3148
-	Cphy_3149
+	Cphy_3150
+	Cphy_3151
-	Cphy_3152
-	Cphy_3155	Cphy_3154	Cphy_3153
-	Cphy_3157
-	Cphy_3158
+	Cphy_3159
+	Cphy_3160
-	Cphy_3161
-	Cphy_3162
-	Cphy_3163
+	Cphy_3164	Cphy_3165
-	Cphy_3171	Cphy_3170	Cphy_3169	Cphy_3168	Cphy_3167	Cphy_3166
-	Cphy_3172
-	Cphy_3173
+	Cphy_R0078
+	Cphy_3174
-	Cphy_3176	Cphy_3175
-	Cphy_3177
+	Cphy_3178
+	Cphy_3179	Cphy_3180	Cphy_3181	Cphy_3182	Cphy_3183	Cphy_3184
+	Cphy_3185	Cphy_3186
+	Cphy_3187
+	Cphy_3188	Cphy_3189	Cphy_3190	Cphy_3191
+	Cphy_3192	Cphy_3193
+	Cphy_3194
+	Cphy_3195	Cphy_3196	Cphy_3197
-	Cphy_3200	Cphy_3199	Cphy_3198
-	Cphy_3201
-	Cphy_3202
-	Cphy_3203
-	Cphy_3205	Cphy_3204
-	Cphy_3206
-	Cphy_3210	Cphy_3209	Cphy_3208	Cphy_3207
-	Cphy_3212	Cphy_3211
-	Cphy_3216	Cphy_3215	Cphy_3214
-	Cphy_3217
-	Cphy_3220	Cphy_3219
-	Cphy_3223	Cphy_3222
-	Cphy_3225	Cphy_3224
-	Cphy_3226
-	Cphy_3227
-	Cphy_3231	Cphy_3230	Cphy_3229	Cphy_3228
-	Cphy_3232
-	Cphy_3233
-	Cphy_3234
-	Cphy_3236	Cphy_3235
-	Cphy_3237
-	Cphy_3239
-	Cphy_3246	Cphy_3245	Cphy_3244	Cphy_3243	Cphy_3242	Cphy_3241	Cphy_3240
-	Cphy_3248
-	Cphy_3249
-	Cphy_3251	Cphy_3250
-	Cphy_3253
-	Cphy_R0079	Cphy_3254
-	Cphy_3258	Cphy_3257	Cphy_3256	Cphy_3255
-	Cphy_3259
+	Cphy_3260	Cphy_3261
+	Cphy_3262
+	Cphy_3264	Cphy_3265
-	Cphy_3268	Cphy_3267	Cphy_3266
-	Cphy_3269
-	Cphy_3272	Cphy_3271	Cphy_3270
-	Cphy_3274
-	Cphy_3275
-	Cphy_3282	Cphy_3281	Cphy_3280	Cphy_3279	Cphy_3278	Cphy_3277
+	Cphy_3283
+	Cphy_3284
-	Cphy_3287
-	Cphy_3288
-	Cphy_3290	Cphy_3289
-	Cphy_3292
-	Cphy_3294	Cphy_3293
-	Cphy_3295
-	Cphy_3297	Cphy_3296
-	Cphy_3298
-	Cphy_3299
-	Cphy_3300
-	Cphy_3302
-	Cphy_3303
-	Cphy_3305	Cphy_3304
-	Cphy_3307	Cphy_3306
-	Cphy_3308
-	Cphy_3309
-	Cphy_3311	Cphy_3310
-	Cphy_3317	Cphy_3316	Cphy_3315	Cphy_3314	Cphy_3313
+	Cphy_3318	Cphy_3319
+	Cphy_3320
-	Cphy_R0080
-	Cphy_3321
-	Cphy_3325	Cphy_3324	Cphy_3323	Cphy_3322
-	Cphy_3326
-	Cphy_3327
-	Cphy_3328
-	Cphy_3329
-	Cphy_3330
-	Cphy_3334	Cphy_3333	Cphy_3332	Cphy_3331
-	Cphy_3335
-	Cphy_3337	Cphy_3336
-	Cphy_3338
-	Cphy_3340	Cphy_3339
-	Cphy_3341
-	Cphy_R0083	Cphy_R0082
-	Cphy_3344	Cphy_3343
-	Cphy_3345
-	Cphy_3346
-	Cphy_3348	Cphy_3347
-	Cphy_3349
-	Cphy_3350
+	Cphy_3351	Cphy_3352
-	Cphy_3354	Cphy_3353
-	Cphy_3357	Cphy_3356	Cphy_3355
-	Cphy_3358
-	Cphy_3361	Cphy_3360
-	Cphy_3362
-	Cphy_3364
-	Cphy_3366	Cphy_3365
-	Cphy_3368	Cphy_3367
-	Cphy_3370	Cphy_3369
-	Cphy_3371
-	Cphy_3372
-	Cphy_3373
-	Cphy_3374
-	Cphy_3375
-	Cphy_3377	Cphy_3376
-	Cphy_3380	Cphy_3379
-	Cphy_3381
-	Cphy_3383	Cphy_3382
-	Cphy_3386	Cphy_3385	Cphy_3384
-	Cphy_3387
-	Cphy_R0084
-	Cphy_R0086	Cphy_R0085
-	Cphy_3388
-	Cphy_3389
-	Cphy_3394	Cphy_3393	Cphy_3392	Cphy_3391	Cphy_3390
-	Cphy_3399	Cphy_3398
-	Cphy_3402	Cphy_3401	Cphy_3400
-	Cphy_3403
-	Cphy_3409	Cphy_3408	Cphy_3407	Cphy_3406	Cphy_3405	Cphy_3404
-	Cphy_3410
-	Cphy_R0087
-	Cphy_R0088
-	Cphy_R0089
-	Cphy_R0090
-	Cphy_R0092	Cphy_R0091
-	Cphy_3412	Cphy_3411
+	Cphy_3413
+	Cphy_3414
-	Cphy_3418	Cphy_3417
-	Cphy_3419
-	Cphy_3424	Cphy_3423	Cphy_3422	Cphy_3421
-	Cphy_R0093
-	Cphy_3429	Cphy_3428
+	Cphy_3430
+	Cphy_3431	Cphy_3432
+	Cphy_3433
-	Cphy_3434
-	Cphy_3435
-	Cphy_3438	Cphy_3437
-	Cphy_3439
-	Cphy_3448	Cphy_3447	Cphy_3446	Cphy_3445	Cphy_3444	Cphy_3443	Cphy_3442	Cphy_3441	Cphy_3440
-	Cphy_3449
-	Cphy_3450
-	Cphy_3452
-	Cphy_R0094
-	Cphy_3453
-	Cphy_3454
-	Cphy_3457	Cphy_3455
-	Cphy_3464	Cphy_3463	Cphy_3462	Cphy_3461	Cphy_3460	Cphy_3459	Cphy_3458
-	Cphy_3466	Cphy_3465
-	Cphy_3469	Cphy_3468	Cphy_3467
-	Cphy_3470
-	Cphy_3474	Cphy_3473	Cphy_3472	Cphy_3471
-	Cphy_3475
-	Cphy_3477	Cphy_3476
-	Cphy_3479
-	Cphy_3480
-	Cphy_3482	Cphy_3481
-	Cphy_3483
-	Cphy_3485
-	Cphy_3486
-	Cphy_3488	Cphy_3487
-	Cphy_3491	Cphy_3490	Cphy_3489
-	Cphy_3492
-	Cphy_3493
-	Cphy_3494
+	Cphy_3495
+	Cphy_3496
-	Cphy_3499	Cphy_3498
-	Cphy_3507	Cphy_3506	Cphy_3505	Cphy_3504	Cphy_3503	Cphy_3502	Cphy_3501	Cphy_3500
-	Cphy_3508
-	Cphy_3510
-	Cphy_3511
-	Cphy_3512
-	Cphy_3518	Cphy_3517	Cphy_3516	Cphy_3515	Cphy_3514
-	Cphy_3523	Cphy_3522	Cphy_3521	Cphy_3520	Cphy_3519
-	Cphy_3525	Cphy_3524
-	Cphy_3527	Cphy_3526
-	Cphy_3528
-	Cphy_3530	Cphy_3529
-	Cphy_3536	Cphy_3535	Cphy_3534	Cphy_3533	Cphy_3532	Cphy_3531
-	Cphy_3540	Cphy_3539	Cphy_3538	Cphy_3537
-	Cphy_3541
-	Cphy_3542
-	Cphy_3547	Cphy_3546	Cphy_3545	Cphy_3544
-	Cphy_3548
-	Cphy_3553	Cphy_3552	Cphy_3551	Cphy_3550	Cphy_3549
-	Cphy_3555	Cphy_3554
-	Cphy_3557	Cphy_3556
-	Cphy_3562	Cphy_3561	Cphy_3560	Cphy_3559
-	Cphy_3566	Cphy_3565	Cphy_3564	Cphy_3563
-	Cphy_3569	Cphy_3568	Cphy_3567
-	Cphy_3572	Cphy_3571	Cphy_3570
-	Cphy_3575	Cphy_3574
-	Cphy_3579	Cphy_3578	Cphy_3577	Cphy_3576
-	Cphy_3582	Cphy_3581
-	Cphy_R0098
-	Cphy_3583
-	Cphy_3584
-	Cphy_3585
-	Cphy_3586
-	Cphy_3587
-	Cphy_3590	Cphy_3589	Cphy_3588
-	Cphy_3591
-	Cphy_3594	Cphy_3593
-	Cphy_3595
-	Cphy_3596
-	Cphy_3599	Cphy_3598	Cphy_3597
-	Cphy_3600
-	Cphy_3601
-	Cphy_3604	Cphy_3603
-	Cphy_3610	Cphy_3609	Cphy_3608	Cphy_3607	Cphy_3606
-	Cphy_3613	Cphy_3612	Cphy_3611
-	Cphy_3615
-	Cphy_3616
-	Cphy_3617
-	Cphy_3618
-	Cphy_3621	Cphy_3620
-	Cphy_3622
-	Cphy_3624
-	Cphy_3625
-	Cphy_3626
-	Cphy_3628	Cphy_3627
+	Cphy_3629	Cphy_3630
+	Cphy_3631
+	Cphy_3632	Cphy_3633
-	Cphy_3668	Cphy_3667	Cphy_3666	Cphy_3665	Cphy_3664	Cphy_3663	Cphy_3662	Cphy_3661	Cphy_3660	Cphy_3659	Cphy_3658	Cphy_3657	Cphy_3656	Cphy_3655	Cphy_3654	Cphy_3653	Cphy_3652	Cphy_3651	Cphy_3650	Cphy_3649	Cphy_3648	Cphy_3647	Cphy_3646	Cphy_3645	Cphy_3644	Cphy_3643	Cphy_3642	Cphy_3641	Cphy_3640	Cphy_3639	Cphy_3638	Cphy_3637	Cphy_3636	Cphy_3635	Cphy_3634
-	Cphy_3669
-	Cphy_3670
-	Cphy_3671
+	Cphy_3672	Cphy_3673	Cphy_3674	Cphy_3675
-	Cphy_3676
-	Cphy_3677
-	Cphy_3681	Cphy_3680	Cphy_3679	Cphy_3678
-	Cphy_3682
-	Cphy_3683
-	Cphy_3684
-	Cphy_3685
-	Cphy_3687	Cphy_3686
-	Cphy_3688
-	Cphy_3689
-	Cphy_3696	Cphy_3695	Cphy_3694	Cphy_3693	Cphy_3692	Cphy_3691	Cphy_3690
-	Cphy_3697
-	Cphy_3701	Cphy_3700	Cphy_3699
-	Cphy_3705	Cphy_3704	Cphy_3703	Cphy_3702
-	Cphy_3706
-	Cphy_3709	Cphy_3708	Cphy_3707
-	Cphy_3710
-	Cphy_3713	Cphy_3712	Cphy_3711
-	Cphy_R0100
-	Cphy_3714
-	Cphy_3715
-	Cphy_R0101
+	Cphy_3716
+	Cphy_3717
-	Cphy_3719	Cphy_3718
-	Cphy_3723	Cphy_3722	Cphy_3721
-	Cphy_3728	Cphy_3727
+	Cphy_3729	Cphy_3730	Cphy_3731
-	Cphy_3744	Cphy_3743	Cphy_3742	Cphy_3741	Cphy_3740	Cphy_3739	Cphy_3738	Cphy_3737	Cphy_3736	Cphy_3735	Cphy_3734
-	Cphy_3749	Cphy_3748	Cphy_3747	Cphy_3746	Cphy_3745
-	Cphy_3750
-	Cphy_3751
-	Cphy_3755
-	Cphy_3758	Cphy_3757	Cphy_3756
+	Cphy_3759
+	Cphy_3760
-	Cphy_3761
-	Cphy_3762
-	Cphy_3767	Cphy_3766	Cphy_3765	Cphy_3764
-	Cphy_3774	Cphy_3773	Cphy_3772	Cphy_3771	Cphy_3770	Cphy_3769	Cphy_3768
-	Cphy_3775
-	Cphy_3777
-	Cphy_3780	Cphy_3779	Cphy_3778
+	Cphy_3781	Cphy_3782
+	Cphy_3783
+	Cphy_3787	Cphy_3788
-	Cphy_3791	Cphy_3790	Cphy_3789
+	Cphy_3792	Cphy_3793
+	Cphy_3794
-	Cphy_3795
-	Cphy_3800	Cphy_3799	Cphy_3798	Cphy_3797	Cphy_3796
+	Cphy_3801	Cphy_3802	Cphy_3803	Cphy_3804	Cphy_3805
-	Cphy_3807	Cphy_3806
-	Cphy_3809	Cphy_3808
+	Cphy_3810	Cphy_3811
+	Cphy_3812	Cphy_3813
+	Cphy_3814
+	Cphy_3815
+	Cphy_3816
+	Cphy_3817
-	Cphy_3818
-	Cphy_3819
-	Cphy_3820
-	Cphy_3822	Cphy_3821
-	Cphy_3824	Cphy_3823
-	Cphy_3826	Cphy_3825
-	Cphy_3828	Cphy_3827
+	Cphy_3829
+	Cphy_3830	Cphy_3831
-	Cphy_3834
-	Cphy_3835
-	Cphy_3836
-	Cphy_3837
-	Cphy_3838
-	Cphy_3839
-	Cphy_3841	Cphy_3840
-	Cphy_3848	Cphy_3847	Cphy_3846	Cphy_3845	Cphy_3844	Cphy_3843	Cphy_3842
-	Cphy_3851	Cphy_3850	Cphy_3849
+	Cphy_3852
+	Cphy_3853
+	Cphy_3854	Cphy_3855
+	Cphy_3857
+	Cphy_3858	Cphy_3859	Cphy_3860
+	Cphy_3861
+	Cphy_R0105
+	Cphy_3862
-	Cphy_3866	Cphy_3865	Cphy_3864	Cphy_3863
-	Cphy_3867
-	Cphy_3868
-	Cphy_3869
-	Cphy_3870
-	Cphy_3871
-	Cphy_3873	Cphy_3872
-	Cphy_3874
-	Cphy_3877	Cphy_3876	Cphy_3875
-	Cphy_3879
-	Cphy_3881	Cphy_3880
-	Cphy_3883
-	Cphy_3884
-	Cphy_3885
+	Cphy_3886	Cphy_3887
-	Cphy_3891	Cphy_3890	Cphy_3889	Cphy_3888
+	Cphy_3893	Cphy_3894	Cphy_3895
-	Cphy_3900	Cphy_3899	Cphy_3898
-	Cphy_3901
-	Cphy_3902
+	Cphy_3903	Cphy_3904	Cphy_3905
+	Cphy_3906
-	Cphy_3908	Cphy_3907
-	Cphy_3914	Cphy_3913	Cphy_3912	Cphy_3911	Cphy_3910
-	Cphy_3916	Cphy_3915
+	Cphy_3917
+	Cphy_3918
+	Cphy_3919
+	Cphy_R0107
+	Cphy_R0108
-	Cphy_3922	Cphy_3921
-	Cphy_3923
+	Cphy_3924
+	Cphy_3925
-	Cphy_3926
-	Cphy_3927
+	Cphy_3928
+	Cphy_3929
-	Cphy_3930
-	Cphy_3931	Cphy_R0109
-	Cphy_3935	Cphy_3934	Cphy_3933	Cphy_3932
-	Cphy_3946	Cphy_3945	Cphy_3944	Cphy_3943	Cphy_3942	Cphy_3941	Cphy_3940	Cphy_3939	Cphy_3938	Cphy_3937	Cphy_3936
