# Supplementary material for: Global repositioning of transcription start sites in a plant-fermenting bacterium
Source: Nat Commun. 2016 Dec 16;7:13783. doi: 10.1038/ncomms13783 (PMC5171806; doi:10.1038/ncomms13783)
Supplement: Supplementary Data 5 — Peptides detected by mass spectrometry mapping outside of predicted proteome. Table shows peptide sequence, translation frame, genome location, number of observances, surrounding genes, and proposed annotation. Peptides were categorized similar to TSS as either intergenic sense, intergenic antisense, intragenic sense, or intragenic antisense [file ncomms13783-s6.xls]

## Sheet: Sheet1
INTERGENIC SENSE
PEPTIDE	FRAME	LOCATION	FREQUENCY	GENOME_REGION	ANNOTATION
YYNTKNTTILK	1	47172	1	Intergenic to cphy0031 (frame 2:46,157-47,131) and cphy0032 (frame 1:47,419-48,633)	ORF between cphy0031 and cphy0032
VSIIMPVYNVSR	2	371887	2	Intergenic to cphy0296 (frame 6: 371,276-369,348) and cphy0297 (frame 2: 371,897-374,809)	Cphy0297 N-terminal extension (4 amino acids)
WNLPSYIR	2	455551	3	upstream of cphy0357 (frame 2:455,633-457,405)	Cphy0357 N-terminal extension (35 amino acids)
DILTESKHVYYPR	2	455575	1	upstream of cphy0357 (frame 2:455,633-457,405)	Cphy0357 N-terminal extension (35 amino acids)
HVYYPR	2	455596	2	upstream of cphy0357 (frame 2:455,633-457,405)	Cphy0357 N-terminal extension (35 amino acids)
ELIHMAFGGEDVDTYEVAYDVPGK	2	455623	2	upstream of cphy0357 (frame 2:455,633-457,405)	Cphy0357 N-terminal extension (35 amino acids)
KFQCIFYKFGYFVISLSLR	1	683745	1	Intergenic to cphy0535 (frame 1: 681,064-683,466) and cphy0536 (frame 3:683,808-685,622)	ORF between cphy0535 and cphy0536
GERIMGEIK	2	1003723	1	upstream of cphy0777 (frame 2: 1,003,733-1,004,680)	Cphy0077 N-terminal extension (4 amino acids)
ATVLSPYWNEVDR	1	1140792	2	Intergenic to cphy0891 (frame 1: 1,141,276-1,141,920)	Cphy0891 N-terminal extension (484 aa). Cphy0890 is pesudo gene deleted from annotation
SQGYHIYILSNYGR	1	1140975	1	Intergenic to cphy0891 (frame 1: 1,141,276-1,141,920)	Cphy0891 N-terminal extension (484 aa). Cphy0890 is pesudo gene deleted from annotation
YGIVPEESVFLDDLAGNLEGAK	1	1141140	3	Intergenic to cphy0891 (frame 1: 1,141,276-1,141,920)	Cphy0891 N-terminal extension (484 aa). Cphy0890 is pesudo gene deleted from annotation
ESNLKEVTGK	6	1426044	1	Intergenic to cphy1132 (frame 6: 1,425,929-1,424,925) and cphy1133 (frame 4: 1,427,142-1,426,063)	ORF between cphy1132 and cphy1133
IGQISDAGVDKVIDAK	3	1848914	1	Upstream of cphy1501 (frame 3: 1,848,945-1,850,408)	Cphy1501 N-terminal extension (8 amino acid)
IGQISDAGVDK	3	1848914	3	Upstream of cphy1501 (frame 3: 1,848,945-1,850,408)	Cphy1501 N-terminal extension (8 amino acid)
YNILFCFFSKIFVAYIKPQTYEKWK	1	2210484	1	Upstream of cphy1794 (frame 1: 2,210,518-2,210,691)	Cphy1794 N-terminal extension (12 amino acid)
GMDIFGQYK	3	2232404	1	Intergenic to cphy1807 (frame 3: 2,231,766-2,232,170) and cphy1808 (frame 1: 2,232,772-2,232,987)	ORF between cphy1807 and cphy1808
IMVIKIIGHK	2	2414374	1	Intergenic to cphy1956 (frame 1: 2,413,339-2,414,268) and cphy1957 (frame 1: 2,414,887-2,417,577)	ORF between cphy1956 and cphy1957
DAEMRTDEK	1	2585553	1	Intergenic to cphy2091 (frame 3: 2,583,741-2,585,411) and cphy2092 (frame 2: 2,585,570-2,587,219)	ORF between cphy2091 and cphy2092
LEFGWFPVEK	4	2744884	1	Intergenic to cphy2223 (frame 4: 2,744,233-2,744,823) and cphy2224 (frame 4: 2,745,787-2,746,479)	Cphy2223 N-terminal extension (552 amino acid) to include cphy2224 coding sequence (pseudogene)
ITELWVEENYQK	4	2745112	2	Intergenic to cphy2223 (frame 4: 2,744,233-2,744,823) and cphy2224 (frame 4: 2,745,787-2,746,479)	Cphy2223 N-terminal extension (552 amino acid) to include cphy2224 coding sequence (pseudogene)
QCDCIGMEVEMEDLLRVGVISSTHGIK	5	2962331	1	Intergenic to cphy2406 (frame 5: 2,962,303-2,961,794) and cphy2407 (frame 5: 2,962,774-2,962,544)	Cphy2406 N-terminal extension (20 amino acid)
NLANQTAFR	5	2989832	2	Intergenic to cphy2434 (frame 5: 2,989,783-2,988,701) and cphy2435 (frame 4: 2,990,289-2,989,885)	Cphy2434 N-terminal extension (26 amino acids)
TGGVTYEKDFIR	6	3066939	1	Intergenic to cphy2496 (frame 5: 3,066,925-3,065,489) and cphy2497 (frame 6: 3,067,844-3,067,044)	ORF upstream and overlapping cphy249
EENSYYR	5	3384113	1	Intergenic to cphy2779 (frame 5: 3,384,076-3,383,099) and cphy2780 (frame 6: 3,384,896-3,384,516)	ORF between cphy2779 and cphy2780
LGKTIGGYKNDYGIDSSCK	5	3788090	1	Intergenic to cphy3096 (frame 4: 3,788,064-3,786,901) and cphy3097 (frame 5: 3,789,532-03,788,120)	ORF between cphy3096 and cphy3097
KKGNHESMDFSNK	6	3905130	1	Intergenic to cphy3203 (frame 5: 3,904,963-3,900,878) and cphy3204 (frame 6: 3,905,993-3,905,211)	ORF between cphy3204 and cphy3204
QDKACAEMEGKMNK	5	4028915	1	Intergenic to cphy3309 (frame 5: 4,028,884-4,028,258) and cphy3310 (frame 5: 4,030,549-4,028,993)	Cphy3309 N-terminal extension (11 amino acids)
VLKHADGSLYDSK	6	4159209	1	Intergenic to cphy3398 (frame 5: 4,159,183-4,157,639) and cphy3399 (frame 5: 4,161,427-4,159,229)	ORF between cphy3398 and cphy3399
INTERGENIC ANTISENSE
PEPTIDE	FRAME	LOCATION	FREQUENCY	GENOME_REGION	ANNOTATION
YFIQENSFDSPR	4	484948	1	Intergenic to cphy0379 (frame 3:482,373-484,802) and cphy0380 (frame 1:485,065-485,670)	ORF between cphy0379 and cphy0380
YMNYLIYLLINFK	1	3311364	1	Intergenic to cphy2722 (frame 5: 3,311,083-3,309,011) and cphy2723 (frame 5: 3,313,189-3,312,080)	ORF between cphy2722 and cphy2723
SLTTYDTSTYTVQYDSIASSYSGASGTITYK	1	3597987	3	gi|160878162|ref|NC_010001.1|:683,579-683,933	ORF overlapping cphy2929
SSRLHHWCEYSFGKMAVEIFSPSK	2	4601605	1	Intergenic to cphy3749 (frame 6: 4,601,201-4,599,498) GH18 and cphy3750 (frame 5: 4,602,433-4,601,831)	ORF between cphy3749 and cphy3750
CVLFSDQNKAH	4	907681	1	Intergenic to cphy0699 (frame 3: 905,298-907,529) and cphy0700 (frame 5: 908,227-907,805)	ORF between cphy0699 and cphy0700
INTRAGENIC ANTISENSE
PEPTIDE	FRAME	LOCATION	FREQUENCY	GENOME_REGION	ANNOTATION
FCNSQRCCMSQIVIRTNDK	6	492	1	Cphy0001 (frame 3:75-1,436) chromosomal replication initiator protein DnaA	ORF in cphy0001 coding sequence on opposite strand
LISDPIPSKNSFSSSISSSIDWMISR	6	273870	1	Cphy0222 (frame 1): UvrD/REP helicase PFAM 2 NR	ORF in cphy0222 coding sequence on opposite strand
RSTKCPFFLPNGYWSSPHSISCCIDPLWCHYK	4	397663	1	Cphy0318 (frame 1: 397,096-398,499): Amidophosphoribosyltransferase	ORF in cphy0318 coding sequence on opposite strand
ALFAKLKNPEFPMYVK	5	496091	1	Cphy0386 (frame 3: 494,649-497,018): hypothetical protein	ORF in cphy0386 coding sequence on opposite strand
NHNNPYVQSIYLIAK	5	720299	1	Cphy0560 (frame 1: 719,941-720,960) periplasmic binding protein	ORF in cphy0560 coding sequence on opposite strand
INMHVENTVRIR	4	858979	1	Cphy0658 (frame 1: 858,547-859,488): hypothetical protein	ORF in cphy0658 coding sequence on opposite strand
EISIFKILSIKYITR	5	901880	1	Cphy0696 (frame 2: 901,526-902,437) binding-protein-dependent transport systems inner membrane component	ORF in cphy0696 coding sequence on opposite strand
CCCFCLNCCITINYDR	6	1464144	1	Cphy1157 (frame 3: 1,463,388-1,470,152): nucleic acid binding OB-fold tRNA/helicase-type	ORF in cphy1157 coding sequence on opposite strand
ETKCFITKIDYFR	6	1908180	1	Cphy1555 (frame 3: 1,907,640-1,913,306) LPXTG-motif cell wall anchor domain protein	ORF in cphy1555 coding sequence on opposite strand
QWLQLHQYQIYLHNYCFD	5	1939853	1	Cphy1575 (frame 1: 1,938,361-1,940,046) peptidase S8 and S53 subtilisin kexin sedolisin	ORF in cphy1575 coding sequence on opposite strand
QNYNSYMAKAIK	5	2032805	1	Cphy1651 (frame 2: 2,032,316-2,033,584 ) major facilitator superfamily MFS	ORF in cphy1651 coding sequence on opposite strand
VLLEEWICTR	6	2111271	1	Cphy1716 (frame 3: 2,110,380-2,111,312) binding-protein-dependent transport systems inner membrane component	ORF in cphy1716 coding sequence on opposite strand
NLCVTAFKLWNVNCARER	2	2336104	1	Cphy1889 (frame 5: 2,336,311-2,335,316) Ig domain protein group 2 domain protein	ORF in cphy1889 coding sequence on opposite strand
FFFRCLIYIDFCFIRTFIVLFFPSR	4	2410936	1	Cphy1953 (frame 1: 2,410,384-2,411,100) competence protein ComEA helix-hairpin-helix repeat protein	ORF in cphy1953 coding sequence on opposite strand
IRFPIMRHTMTDK	3	2446205	2	Cphy1980 (frame 6: 2,444,163-2,446,424) ABC transporter	ORF in cphy1980 coding sequence on opposite strand
KIVPEN	3	3021587	1	Cphy2460 (frame 5: 3,021,967-3,020,510) multi antimicrobial extrusion protein MatE	ORF in cphy2460 coding sequence on opposites strand
IQFLNKLPHCNFGNCIKTNR	5	3262856	1	Cphy2673 (frame 2: 3,262,256-3,263,230): ABC transporter	ORF in cphy2673 coding sequence on opposite strand
KHDDKGK	1	3555753	1	Cphy2898 (frame 4: 3,556,476-3,555,322) no BLAST hits	ORF in cphy2898 coding sequence on opposite strand
VTVTVKYTYTGSSAEITSITR	1	3597924	2	Intragenic Cphy2929 (frame 6: 3,597,977-3,597,747) no BLAST hits	ORF in cphy2929 coding sequence on opposite strand
YTYTGSSAEITSITR	1	3597942	4	Intragenic Cphy2929 (frame 6: 3,597,977-3,597,747) no BLAST hits	ORF in cphy2929 coding sequence on opposite strand
LRAEHSMFNISPSK	5	3887804	1	Cphy3187 (frame 2: 3,887,285-3,887,860): no BLAST hits	ORF in cphy3187 coding sequence on opposite strand
FFSSNQKNFR	1	4030794	1	Cphy3311 (frame 4: 4,031,262-4,030,600) beta-phosphoglucomutase	ORF in cphy3311 coding sequence on opposite strand
NLFGFRNTYSLDARINSK	2	4094698	1	Cphy3360 (frame 4: 4,095,204-4,094,449) HAD-superfamily hydrolase	ORF in cphy3360 coding sequence on opposite strand
GYATFSGLTVNTNNRFIASANIGRINWQIR	2	4381423	1	Cphy3548 (frame 5: 4,382,578-4,380,908) 2-isopropylmalate synthase	ORF in cphy3548 coding sequence on opposite strand
YFASSLPSSMDTPPMLSTIFSNDSK	5	4638350	1	Cphy3783 (frame 3: 4,637,694-4,638,797): cell envelope-related function transcriptional attenuator	ORF in cphy3783 coding sequence on opposite strand
DAISASQPSLSSLNFPLTFEVMCITLEYR	3	4711916	1	Cphy3848 (frame 5: 4,713,079-4,711,613): anthranilate synthase component	ORF in cphy3848 coding sequence on opposite strand
INTRAGENIC SENSE
PEPTIDE	FRAME	LOCATION	FREQUENCY	GENOME_REGION	ANNOTATION
CLWCMFHYGRINCGCLND	3	609551	1	Cphy0480 (frame 1:609,211-610,278): stage V sporulation protein	ORF in cphy0480 coding sequence
QRSSYCSGTTCLPI	3	1456313	1	Cphy1155 (frame 1: 1,455,562-1,461,411) nucleic acid binding OB-fold tRNA/helicase-type	ORF in cphy1155 coding sequence
FYSVFTSLFRGFQCGPTYCRR	1	1480953	1	Cphy1167 (frame 2: 1,480,142-1,481,731) galactose-1-phosphate uridylyltransferase	ORF in cphy1167 coding sequence
HKEPCR	3	1625405	1	Cphy1298 (frame 1: 1,625,356-1,625,523) pseudogene	ORF in cphy1298 pseudogene
DASMGNVEGTWMECDYIYCCDFR	1	1900656	1	Cphy1547 (frame 2: 1,899,632-1,901,068) binding-protein-dependent transport systems inner membrane component	ORF in cphy1547 coding sequence
FTFIYSVYKGLISLRNYCTLIQMHTIR	2	1958491	1	Cphy1590 (frame 1: 1,958,047-1,959,417) hypothetical protein	ORF in cphy1590 coding sequence
FNHRQHNLSILR	1	2154696	1	Cphy1747 (frame 2: 2,151,434-2,156,131): peptidase S8 and S53 subtilisin kexin sedolisin	ORF in cphy1747 coding sequence
HLVQIK	3	2381249	1	Cphy1928 (frame 2: 2,380,934-2,381,605) TrkA-N domain protein	ORF in cphy1928 coding sequence
KFQFRFNSELK	1	2515167	1	Cphy2035 (frame 3: 2,514,729-2,516,273) ABC transporter	ORF in cphy2035 coding sequence
CLSSCILECTHETR	5	2684657	1	Cphy2175 (frame 4: 2,685,171-2,684,368) hypothetical protein	ORF in cphy2175 coding sequence
ISEGSYCTRGFNSNK	6	3565686	1	Cphy2906 (frame 5: 3,565,900-3,565,460) FeS cluster assembly scaffold protein NifU	ORF in cphy2906 coding sequence
MEMKEGFVLSQESMVMSWK	5	4089686	1	Cphy3354 (frame 3: 4,089,773-4,088,838): Succinylglutamate desuccinylase/aspartoacylase	ORF in cphy3354 coding sequence
EEELEEFNKDE	6	4252833	1	Cphy3455 (frame 4: 4,252,800-4,254,708)	ORF in cphy3455 coding sequence
SYSDVYETLSALK	4	4254475	2	Cphy3455 (frame 4: 4,252,800-4,254,708)	ORF In cphy3455 coding sequence
ILFDSILGIK	4	4254520	1	Cphy3455 (frame 4: 4,252,800-4,254,708)	ORF In cphy3455 coding sequence
