# Supplementary material for: Global repositioning of transcription start sites in a plant-fermenting bacterium
Source: Nat Commun. 2016 Dec 16;7:13783. doi: 10.1038/ncomms13783 (PMC5171806; doi:10.1038/ncomms13783)
Supplement: Supplementary Data 6 — TSS support expression of non-coding RNA. C. phytofermentans (RFAM taxon CP000885.1) encodes 134 non-coding RNA according to the RFAM 12.0 database. Page 1: TSS associated with non-coding RNA: riboswitches, RNase, sRNA sau-50, SRP subunits, and group II introns. Page 2: Translation RNAs predicted by RFAM including 8 rRNA copies (5S, 16S, 23S), a 6S RNA, 61 tRNA, a tmRNA, 15 T-box leaders, and an L10 leader [file ncomms13783-s7.xls]

## Sheet: ncRNA
RFAM_family	Family_description	Capp-Switch TSS	Start	Stop	Strand	Gene_left	Gene_right	RFAM_Bit_score	RFAM_E_value	RFAM_Cm_start	RFAM_Cm_end	RFAM_Truncated	RFAM_Type	RFAM_Significance
RF02391	Staphylococcus sRNA sau-50	-	177743	177599	+	cphy0133	cphy0133	65.8	9.3e-07	1	148	0	full	1
RF00050	FMN riboswitch RFN element: 5'-UTR of mRNAs that encode for flavin mononucleotide Biosynthesis and transport proteins.	437431(+)	437445	437582	+	cphy0343(+)	cphy0344(+)	97.1	5.3e-18	1	140	0	full	1
RF00174	Cobalamin riboswitch: 5' cis regulator elements in mRNA that bind adenosylcobalamin to inhibit Ribosome binding and translation of cobalamin biosynthesis genes.	719549(+)	719539	719770	+	cphy0559(+)	cphy0560(+)	117.4	1e-26	1	191	0	full	1
RF01750	pfl RNA: riboswitch related to 1-carbon metabolism.	-	835881	835983	+	cphy0642(-)	cphy0643(+)	54.6	0.022	1	91	0	seed	1
RF02514	5' ureB small RNA: suppresses transcription of ureA and ureB by base-pairing with ureAB mRNA.	-	892028	892315	+	cphy0687(-) intragenic		128.2	1.1e-30	1	292	0	full	1
RF00059	TPP riboswitch THI element: riboswitch that binds thiamine pyrophosphate (TPP) to regulate gene expression.	944098(-)	943968	943867	-	cphy0729(-)	cphy0730(-)	69.7	3.4e-08	1	105	0	full	1
RF00168	Lysine riboswitch: a metabolite binding RNA in mRNAs that serve as a lysine sensor.	-	1345206	1345408	+	cphy1065(+)	cphy1066(+)	100.3	1.9e-21	1	183	0	full	1
RF00174	Cobalamin riboswitch: 5' cis regulator elements in mRNA that bind adenosylcobalamin to inhibit Ribosome binding and translation of cobalamin biosynthesis genes.	1396008(+)	1396065	1396269	+	cphy1104(-)	cphy1105(+)	102.8	2e-22	1	191	0	full	1
RF01051	Cyclic di-GMP-I riboswitch: a class of riboswitch that specifically bind cyclic di-GMP, which is a second messenger that is used in a variety of microbial processes including virulence, motility and biofilm formation.	-	1430070	1430158	+	cphy1135(-)	cphy1136(+)	73.9	3.7e-09	1	87	0	seed	1
RF00059	TPP riboswitch THI element: riboswitch that binds thiamine pyrophosphate (TPP) to regulate gene expression.	-	1449390	1449503	+	cphy1149(+)	cphy1150(+)	71.1	1.5e-08	1	105	0	full	1
RF00174	Cobalamin riboswitch: 5' cis regulator elements in mRNA that bind adenosylcobalamin to inhibit Ribosome binding and translation of cobalamin biosynthesis genes.	-	1707681	1707886	+	cphy1367(+)	cphy1368(+)	118.4	4.8e-27	1	191	0	full	1
RF02001	Group II catalytic intron D1-D4-3: mobile genetic element	-	1771683	1771854	+	cphy1435(+)	cphy1436(+)	52.6	9.3e-05	1	171	0	full	1
RF01051	Cyclic di-GMP-I riboswitch: a class of riboswitch that specifically bind cyclic di-GMP, which is a second messenger that is used in a variety of microbial processes including virulence, motility and biofilm formation.	-	1913586	1913673	+	cphy1555(+)	cphy1556(+)	68.1	8.9e-08	1	87	0	full	1
RF00379	ydaO/yuaA leader: triggered by osmotic shock, activates ydaO (amino acid transporter) And yuaA (potassium transporter)	-	2073734	2073865	+	cphy1688(+)	cphy1689(+)	74.6	1.7e-12	1	136	0	seed	1
RF00380	ykoK leader: Mg2+-sensing RNA structure that controls the expression of Magnesium ion transport proteins.	-	3684636	3684461	-	cphy3016(-)	cphy3017(-)	118.4	8e-22	1	169	0	seed	1
RF01734	crcB RNA: fluoride-sensing riboswitch that increases expression of downstream genes that help Mitigate high fluoride toxicity.	-	3806199	3806127	-	cphy3111(-)	cphy3112(+)	45.6	0.0063	1	63	0	seed	1
RF00234	glmS activated ribozyme : 5' UTR of glmS, binds glucosamine-6-P (GlcN6P) and regulates production of GlmS, which catalyzes production GlcN6P.	-	4190895	4191058	+	cphy3413(+)	cphy3414(+)	66.8	2.2e-10	1	171	0	full	1
RF00168	Lysine riboswitch: a metabolite binding RNA in mRNAs that serve as a lysine sensor.	4294910(-), 4294927(-)	4294846	4294671	-	cphy3482(-)	cphy3483(-)	108.6	6.7e-24	1	183	0	full	1
RF01999	Group II catalytic intron D1-D4-2: mobile genetic element	-	4307619	4307511	-	cphy3492(-)	cphy3493(-)	37.3	0.69	1	118	0	full	1
RF00010	RnaseP	4346923(-)	4346921	4346525	-	cphy3518(-)	cphy3519(-)	293.2	2.8e-90	1	367	0	seed	1
RF00162	SAM riboswitch box leader: upstream of a number of genes which code for proteins involved in methionine or cysteine biosynthesis in Gram-positive bacteria.	-	4762158	4762063	-	cphy3874(-)	cphy3875(-)	68.3	4.8e-09	1	108	0	seed	1
RF00169	Bacterial small signal recognition particle RNA: SRP is a ribonucleoprotein that direct protein Traffic and allows them to be secreted.	4788209(-)	4788167	4788068	-	cphy3891(-)	cphy3892(-)	73.4	6.1e-12	1	97	0	full	1
RF01854	Bacterial large signal recognition particle RNA: SRP is a ribonucleoprotein that Direct protein traffic and allows them to be secreted.	4788319(-)	4788278	4788017		cphy3891(-)	cphy3892(-)	196.4	5.6e-31	1	255	0	full	1

## Sheet: Translation
RFAM_family	Family_description	Start	Stop	Bit_score	E_value	Cm_start	Cm_end	Truncated	Type	Significance
RF00001	5S ribosomal RNA: structural and functional component of the large subunit of the ribosome.	77713	77830	74.7	1.5e-10	1	119	0	full	1
RF00001	5S ribosomal RNA: structural and functional component of the large subunit of the ribosome.	4178840	4178723	72.1	7.3e-10	1	119	0	full	1
RF00001	5S ribosomal RNA: structural and functional component of the large subunit of the ribosome.	3497714	3497597	72.1	7.3e-10	1	119	0	full	1
RF00001	5S ribosomal RNA: structural and functional component of the large subunit of the ribosome.	3482100	3481983	72.1	7.3e-10	1	119	0	full	1
RF00001	5S ribosomal RNA: structural and functional component of the large subunit of the ribosome.	17448	17565	72.1	7.3e-10	1	119	0	full	1
RF00001	5S ribosomal RNA: structural and functional component of the large subunit of the ribosome.	447849	447966	71.5	1e-09	1	119	0	full	1
RF00001	5S ribosomal RNA: structural and functional component of the large subunit of the ribosome.	4184856	4184739	71.3	1.2e-09	1	119	0	full	1
RF00001	5S ribosomal RNA: structural and functional component of the large subunit of the ribosome.	4138089	4137972	71.3	1.2e-09	1	119	0	full	1
RF00177	16S ribosomal RNA: Bacterial small subunit ribosomal RNA	15747	17276	1597	0	1	1533	0	full	0
RF00177	16S ribosomal RNA: Bacterial small subunit ribosomal RNA	3483766	3482237	1596.8	0	1	1533	0	full	0
RF00177	16S ribosomal RNA: Bacterial small subunit ribosomal RNA	4186469	4184940	1596.1	0	1	1533	0	full	0
RF00177	16S ribosomal RNA: Bacterial small subunit ribosomal RNA	3499382	3497853	1595.2	0	1	1533	0	full	0
RF00177	16S ribosomal RNA: Bacterial small subunit ribosomal RNA	4180508	4178979	1595	0	1	1533	0	full	0
RF00177	16S ribosomal RNA: Bacterial small subunit ribosomal RNA	4139702	4138173	1594.5	0	1	1533	0	full	0
RF00177	16S ribosomal RNA: Bacterial small subunit ribosomal RNA	76012	77542	1591.9	0	1	1533	0	full	0
RF00177	16S ribosomal RNA: Bacterial small subunit ribosomal RNA	446235	447765	1591.9	0	1	1533	0	full	0
RF02541	23S Ribosomal RNA: Bacterial large subunit ribosomal RNA	4184270	4181355	2839.8	0	1	2925	0	full	1
RF02541	23S Ribosomal RNA: Bacterial large subunit ribosomal RNA	3497082	3494167	2839.8	0	1	2925	0	full	1
RF02541	23S Ribosomal RNA: Bacterial large subunit ribosomal RNA	3481650	3478735	2839.7	0	1	2925	0	full	1
RF02541	23S Ribosomal RNA: Bacterial large subunit ribosomal RNA	17910	20825	2839.5	0	1	2925	0	full	1
RF02541	23S Ribosomal RNA: Bacterial large subunit ribosomal RNA	448319	451234	2838.4	0	1	2925	0	full	1
RF02541	23S Ribosomal RNA: Bacterial large subunit ribosomal RNA	78313	81228	2838.3	0	1	2925	0	full	1
RF02541	23S Ribosomal RNA: Bacterial large subunit ribosomal RNA	4178254	4175339	2838.3	0	1	2925	0	full	1
RF02541	23S Ribosomal RNA: Bacterial large subunit ribosomal RNA	4137512	4134597	2836.4	0	1	2925	0	full	1
RF01118	23S ribosomal RNA: Pseudoknot of the domain G(G12)	80612	80719	121.7	1.9e-26	1	108	0	full	1
RF01118	23S ribosomal RNA: Pseudoknot of the domain G(G12)	450618	450725	121.7	1.9e-26	1	108	0	full	1
RF01118	23S ribosomal RNA: Pseudoknot of the domain G(G12)	4181971	4181864	121.7	1.9e-26	1	108	0	full	1
RF01118	23S ribosomal RNA: Pseudoknot of the domain G(G12)	4175955	4175848	121.7	1.9e-26	1	108	0	full	1
RF01118	23S ribosomal RNA: Pseudoknot of the domain G(G12)	4135213	4135106	121.7	1.9e-26	1	108	0	full	1
RF01118	23S ribosomal RNA: Pseudoknot of the domain G(G12)	3494783	3494676	121.7	1.9e-26	1	108	0	seed	1
RF01118	23S ribosomal RNA: Pseudoknot of the domain G(G12)	3479351	3479244	121.7	1.9e-26	1	108	0	full	1
RF01118	23S ribosomal RNA: Pseudoknot of the domain G(G12)	20209	20316	121.7	1.9e-26	1	108	0	full	1
RF00013	6S SsrS RNA: associates with RNA polymerase containing the sigma70 specificity factor to repress Expression from sigma70-dependent promoters during stationary phase.	4214782	4214603	71.4	1.4e-09	1	188	0	full	1
RF00005	tRNA: carries an amino acid to the ribosome.	15146	15233	57.3	6.3e-07	1	71	0	full	1
RF00005	tRNA: carries an amino acid to the ribosome.	20955	21028	67.7	7.4e-10	1	71	0	full	1
RF00005	tRNA: carries an amino acid to the ribosome.	21063	21135	66.7	1.5e-09	1	71	0	full	1
RF00005	tRNA: carries an amino acid to the ribosome.	21189	21261	71.3	7.5e-11	1	71	0	full	1
RF00005	tRNA: carries an amino acid to the ribosome.	21271	21352	59.7	1.3e-07	1	71	0	full	1
RF00005	tRNA: carries an amino acid to the ribosome.	21414	21487	62.8	1.8e-08	1	71	0	full	1
RF00005	tRNA: carries an amino acid to the ribosome.	21533	21605	70.8	1e-10	1	71	0	full	1
RF00005	tRNA: carries an amino acid to the ribosome.	21653	21725	70.6	1.2e-10	1	71	0	full	1
RF00005	tRNA: carries an amino acid to the ribosome.	77838	77911	72.1	4.4e-11	1	71	0	full	1
RF00005	tRNA: carries an amino acid to the ribosome.	77967	78039	61.8	3.5e-08	1	71	0	full	1
RF00005	tRNA: carries an amino acid to the ribosome.	81292	81363	64.9	4.7e-09	1	71	0	full	1
RF00005	tRNA: carries an amino acid to the ribosome.	81410	81480	64.9	4.8e-09	1	71	0	full	1
RF00005	tRNA: carries an amino acid to the ribosome.	179651	179724	65.2	3.9e-09	1	71	0	full	1
RF00005	tRNA: carries an amino acid to the ribosome.	187268	187349	59.7	1.3e-07	1	71	0	full	1
RF00005	tRNA: carries an amino acid to the ribosome.	187354	187439	60.4	8.2e-08	1	71	0	full	1
RF00005	tRNA: carries an amino acid to the ribosome.	187556	187626	76.2	3.3e-12	1	71	0	full	1
RF00005	tRNA: carries an amino acid to the ribosome.	445426	445511	65.9	2.5e-09	1	71	0	full	1
RF00005	tRNA: carries an amino acid to the ribosome.	445606	445694	62.3	2.5e-08	1	71	0	full	1
RF00005	tRNA: carries an amino acid to the ribosome.	447973	448045	61.8	3.5e-08	1	71	0	full	1
RF00005	tRNA: carries an amino acid to the ribosome.	451301	451372	64.9	4.7e-09	1	71	0	full	1
RF00005	tRNA: carries an amino acid to the ribosome.	451454	451525	67.3	9.8e-10	1	71	0	full	1
RF00005	tRNA: carries an amino acid to the ribosome.	451645	451717	71.3	7.5e-11	1	71	0	full	1
RF00005	tRNA: carries an amino acid to the ribosome.	451746	451819	64.9	4.7e-09	1	71	0	full	1
RF00005	tRNA: carries an amino acid to the ribosome.	451868	451941	67.7	7.4e-10	1	71	0	full	1
RF00005	tRNA: carries an amino acid to the ribosome.	452017	452089	65	4.3e-09	1	71	0	full	1
RF00005	tRNA: carries an amino acid to the ribosome.	452107	452192	60.4	8.2e-08	1	71	0	full	1
RF00005	tRNA: carries an amino acid to the ribosome.	452241	452314	61.6	3.8e-08	1	71	0	full	1
RF00005	tRNA: carries an amino acid to the ribosome.	471589	471663	66.7	1.4e-09	1	71	0	full	1
RF00005	tRNA: carries an amino acid to the ribosome.	471684	471754	76.2	3.3e-12	1	71	0	full	1
RF00005	tRNA: carries an amino acid to the ribosome.	471791	471864	66.4	1.7e-09	1	71	0	full	1
RF00005	tRNA: carries an amino acid to the ribosome.	471894	471967	68.4	4.8e-10	1	71	0	full	1
RF00005	tRNA: carries an amino acid to the ribosome.	472023	472094	65.4	3.4e-09	1	71	0	full	1
RF00005	tRNA: carries an amino acid to the ribosome.	472117	472189	70.6	1.2e-10	1	71	0	full	1
RF00005	tRNA: carries an amino acid to the ribosome.	472247	472326	59.7	1.3e-07	1	71	0	full	1
RF00005	tRNA: carries an amino acid to the ribosome.	472399	472473	66.7	1.4e-09	1	71	0	full	1
RF00005	tRNA: carries an amino acid to the ribosome.	985291	985363	65	4.3e-09	1	71	0	full	1
RF00005	tRNA: carries an amino acid to the ribosome.	985387	985460	65.2	3.9e-09	1	71	0	full	1
RF00005	tRNA: carries an amino acid to the ribosome.	1559989	1560058	55.5	1.9e-06	1	71	0	full	1
RF00005	tRNA: carries an amino acid to the ribosome.	2427526	2427611	60.6	7.6e-08	1	71	0	full	1
RF00005	tRNA: carries an amino acid to the ribosome.	3202200	3202129	64.6	5.8e-09	1	71	0	full	1
RF00005	tRNA: carries an amino acid to the ribosome.	3202341	3202270	64.6	5.8e-09	1	71	0	full	1
RF00005	tRNA: carries an amino acid to the ribosome.	3416461	3416543	61.4	4.4e-08	1	71	0	full	1
RF00005	tRNA: carries an amino acid to the ribosome.	3478655	3478584	67.3	9.8e-10	1	71	0	full	1
RF00005	tRNA: carries an amino acid to the ribosome.	3497462	3497390	61.8	3.5e-08	1	71	0	full	1
RF00005	tRNA: carries an amino acid to the ribosome.	3497589	3497516	72.1	4.4e-11	1	71	0	full	1
RF00005	tRNA: carries an amino acid to the ribosome.	3598410	3598482	64	8.2e-09	1	71	0	full	1
RF00005	tRNA: carries an amino acid to the ribosome.	3638868	3638789	47.7	0.00029	1	71	0	full	1
RF00005	tRNA: carries an amino acid to the ribosome.	3843904	3843833	67.1	1.1e-09	1	71	0	full	1
RF00005	tRNA: carries an amino acid to the ribosome.	3876726	3876797	67.1	1.1e-09	1	71	0	full	1
RF00005	tRNA: carries an amino acid to the ribosome.	3959567	3959496	67.1	1.1e-09	1	71	0	full	1
RF00005	tRNA: carries an amino acid to the ribosome.	4044167	4044095	71.9	5.2e-11	1	71	0	full	1
RF00005	tRNA: carries an amino acid to the ribosome.	4069880	4069808	71.1	8.6e-11	1	71	0	full	1
RF00005	tRNA: carries an amino acid to the ribosome.	4069990	4069917	65	4.4e-09	1	71	0	full	1
RF00005	tRNA: carries an amino acid to the ribosome.	4248748	4248676	64.1	7.8e-09	1	71	0	full	1
RF00005	tRNA: carries an amino acid to the ribosome.	4424850	4424779	66.2	2e-09	1	71	0	full	1
RF00005	tRNA: carries an amino acid to the ribosome.	4566102	4566018	59.5	1.5e-07	1	71	0	full	1
RF00005	tRNA: carries an amino acid to the ribosome.	4568792	4568709	55.1	2.6e-06	1	71	0	full	1
RF00005	tRNA: carries an amino acid to the ribosome.	4736356	4736426	67.1	1.1e-09	1	71	0	full	1
RF00005	tRNA: carries an amino acid to the ribosome.	4816551	4816623	69.9	1.8e-10	1	71	0	full	1
RF00005	tRNA: carries an amino acid to the ribosome.	4816921	4816993	69.9	1.8e-10	1	71	0	full	1
RF00005	tRNA: carries an amino acid to the ribosome.	4830603	4830532	61.6	3.8e-08	1	71	0	full	1
RF00023	transfer messenger RNA: recycles the stalled ribosome, adds a proteolysis-inducing tag to the unfinished Polypeptide, and facilitates the degradation of the aberrant messenger RNA	3507341	3507005	153.3	1.7e-39	1	354	0	full	1
RF00230	T box leader: binds a tRNA and senses its aminoacylation state to control expression of downstream Aminoacyl-tRNA synthetase genes, amino acid biosynthesis, and uptake-related genes in a negative feedback loop.	3872903	3872583	141.2	1.3e-28	1	224	0	full	1
RF00230	T box leader: binds a tRNA and senses its aminoacylation state to control expression of downstream Aminoacyl-tRNA synthetase genes, amino acid biosynthesis, and uptake-related genes in a negative feedback loop.	1198038	1198249	136.4	2.2e-27	1	224	0	full	1
RF00230	T box leader: binds a tRNA and senses its aminoacylation state to control expression of downstream Aminoacyl-tRNA synthetase genes, amino acid biosynthesis, and uptake-related genes in a negative feedback loop.	982217	982484	120.8	2.4e-23	1	224	0	full	1
RF00230	T box leader: binds a tRNA and senses its aminoacylation state to control expression of downstream Aminoacyl-tRNA synthetase genes, amino acid biosynthesis, and uptake-related genes in a negative feedback loop.	3144436	3144181	115.9	4.4e-22	1	224	0	full	1
RF00230	T box leader: binds a tRNA and senses its aminoacylation state to control expression of downstream Aminoacyl-tRNA synthetase genes, amino acid biosynthesis, and uptake-related genes in a negative feedback loop.	2551413	2551697	114.3	1.2e-21	1	224	0	full	1
RF00230	T box leader: binds a tRNA and senses its aminoacylation state to control expression of downstream Aminoacyl-tRNA synthetase genes, amino acid biosynthesis, and uptake-related genes in a negative feedback loop.	1219034	1219277	114.2	1.2e-21	1	224	0	full	1
RF00230	T box leader: binds a tRNA and senses its aminoacylation state to control expression of downstream Aminoacyl-tRNA synthetase genes, amino acid biosynthesis, and uptake-related genes in a negative feedback loop.	4049076	4048867	113.9	1.5e-21	1	224	0	full	1
RF00230	T box leader: binds a tRNA and senses its aminoacylation state to control expression of downstream Aminoacyl-tRNA synthetase genes, amino acid biosynthesis, and uptake-related genes in a negative feedback loop.	4292612	4292369	113.3	2.1e-21	1	224	0	full	1
RF00230	T box leader: binds a tRNA and senses its aminoacylation state to control expression of downstream Aminoacyl-tRNA synthetase genes, amino acid biosynthesis, and uptake-related genes in a negative feedback loop.	3525364	3524998	111.8	5e-21	1	224	0	full	1
RF00230	T box leader: binds a tRNA and senses its aminoacylation state to control expression of downstream Aminoacyl-tRNA synthetase genes, amino acid biosynthesis, and uptake-related genes in a negative feedback loop.	4702276	4702042	110.8	9.1e-21	1	224	0	full	1
RF00230	T box leader: binds a tRNA and senses its aminoacylation state to control expression of downstream Aminoacyl-tRNA synthetase genes, amino acid biosynthesis, and uptake-related genes in a negative feedback loop.	40126	40381	107.9	5.1e-20	1	224	0	full	1
RF00230	T box leader: binds a tRNA and senses its aminoacylation state to control expression of downstream Aminoacyl-tRNA synthetase genes, amino acid biosynthesis, and uptake-related genes in a negative feedback loop.	599497	599784	103.7	6.2e-19	1	224	0	full	1
RF00230	T box leader: binds a tRNA and senses its aminoacylation state to control expression of downstream Aminoacyl-tRNA synthetase genes, amino acid biosynthesis, and uptake-related genes in a negative feedback loop.	3255838	3255617	102.6	1.2e-18	1	224	0	full	1
RF00230	T box leader: binds a tRNA and senses its aminoacylation state to control expression of downstream Aminoacyl-tRNA synthetase genes, amino acid biosynthesis, and uptake-related genes in a negative feedback loop.	964050	964260	100.5	4.4e-18	1	224	0	full	1
RF00230	T box leader: binds a tRNA and senses its aminoacylation state to control expression of downstream Aminoacyl-tRNA synthetase genes, amino acid biosynthesis, and uptake-related genes in a negative feedback loop.	3874871	3874633	94.9	1.2e-16	1	224	0	full	1
RF00557	Ribosomal protein L10 leader: ribosomal protein leader autoregulatory structure found in B. subtilis and other low-GC Gram-positive bacteria. It is located in the 5' untranslated regions of mRNAs encoding ribosomal proteins L10 and L12 (rplJ-rplL).	4540490	4540346	81.6	1.1e-07	1	139	0	seed	1
