# Supplementary material for: Global repositioning of transcription start sites in a plant-fermenting bacterium
Source: Nat Commun. 2016 Dec 16;7:13783. doi: 10.1038/ncomms13783 (PMC5171806; doi:10.1038/ncomms13783)
Supplement: Supplementary Data 7 — C. phytofermentans transcription regulator proteins in the InterPro database. Table shows NCBI gene number, Uniprot ID, predicted function, protein length, and InterPro classifications. Pages 1 shows all 309 transcription factors and subsequent pages are classes with more than 10 members: two-component regulators (66), AraC (61), Sigma factors (26), LacI (25), XRE (22), GntR (20), TetR (19), MerR (14), LysR (12), MarR (12). [file ncomms13783-s8.xls]

## Sheet: All(309)
Gene	UniProt_Entry	Protein	Length	InterPro
Cphy_0009	A9KPP9	Transcriptional regulator, BadM/Rrf2 family	145	IPR030489;IPR000944;IPR011991;
Cphy_0015	A9KPQ5	Two component transcriptional regulator, winged helix family	228	IPR011006;IPR001867;IPR016032;IPR001789;IPR011991;
Cphy_0064	A9KQE5	Transcriptional regulator, XRE family	266	IPR001387;IPR010982;IPR001712;
Cphy_0065	A9KQE6	Transcriptional regulator, XRE family	273	IPR001387;IPR010982;
Cphy_0073	A9KQF4	Transcriptional regulator, GntR family	127	IPR000524;IPR011991;
Cphy_0080	A9KQG1	Two component transcriptional regulator, LuxR family	212	IPR011006;IPR016032;IPR001789;IPR000792;IPR011991;
Cphy_0097	A9KQH8	Transcriptional regulator, XRE family	163	IPR001387;IPR010982;
Cphy_0098	A9KQH9	Transcriptional regulator, MerR family	279	IPR009061;IPR000551;IPR011256;
Cphy_0116	A9KR37	Transcriptional regulator, ArsR family	130	IPR018334;IPR001845;IPR011991;
Cphy_0127	A9KR48	Transcriptional regulator, AbrB family	181	IPR014213;IPR007159;
Cphy_0149	A9KR70	Transcriptional regulator, AsnC family	160	IPR011008;IPR019887;IPR011991;
Cphy_0154	A9KR75	Two component transcriptional regulator, winged helix family	238	IPR011006;IPR001867;IPR016032;IPR001789;IPR011991;
Cphy_0165	A9KR86	Transcriptional regulator, AraC family	298	IPR010499;IPR029442;IPR009057;IPR018060;IPR011256;
Cphy_0169	A9KR88	Transcriptional regulator, XRE family	141	IPR001387;IPR010982;
Cphy_0171	A9KR90	Transcriptional regulator, AraC family	719	IPR000160;IPR009057;IPR018060;IPR018062;IPR029787;IPR018771;IPR020449;
Cphy_0172	A9KR91	Helix-turn-helix domain protein	313	IPR001387;IPR010982;IPR011990;
Cphy_0176	A9KR95	Transcriptional regulator, TetR family	190	IPR009057;IPR001647;IPR015893;
Cphy_0179	A9KR98	Transcriptional regulator, ArsR family	87	IPR001845;IPR011991;
Cphy_0185	A9KRA4	Transcriptional regulator, GntR family	122	IPR000524;IPR011991;
Cphy_0196	A9KRB5	Two component transcriptional regulator, winged helix family	226	IPR011006;IPR001867;IPR001789;IPR011991;
Cphy_0210	A9KRW6	Sporulation transcriptional regulator SpoIIID	96	IPR014208;IPR018356;
Cphy_0229	A9KRY5	RNA polymerase sigma factor	204	IPR014284;IPR000838;IPR007627;IPR013249;IPR013325;IPR013324;IPR011991;
Cphy_0234	A9KRZ0	RNA polymerase sigma factor SigA	371	IPR014284;IPR000943;IPR009042;IPR007627;IPR007624;IPR007630;IPR007127;IPR013325;IPR013324;IPR012760;IPR028630;IPR011991;
Cphy_0255	A9KS11	Sigma 54 modulation protein/ribosomal protein S30EA	178	IPR032528;IPR003489;
Cphy_0275	A9KS31	Transcriptional regulator, XRE family	276	IPR001387;IPR010982;
Cphy_0276	A9KS32	Transcriptional regulator, MerR family	288	IPR009061;IPR000551;IPR012925;
Cphy_0293	A9KS49	Two component transcriptional regulator, AraC family	532	IPR011006;IPR009057;IPR018060;IPR018062;IPR001789;IPR020449;
Cphy_0303	A9KSP6	Anti-sigma-28 factor, FlgM	90	IPR007412;IPR031316;
Cphy_0342	A9KST5	Transcriptional regulator, AraC family	778	IPR009057;IPR018060;
Cphy_0358	A9KSV1	Two component transcriptional regulator, winged helix family	229	IPR011006;IPR001867;IPR001789;IPR011991;
Cphy_0385	A9KHA5	Transcriptional regulator, AraC family	766	IPR009057;IPR018060;
Cphy_0437	A9KHF7	Ferric uptake regulator, Fur family	159	IPR002481;IPR011991;IPR015880;
Cphy_0461	A9KHI1	Putative transcriptional regulator, TetR family	219	IPR009057;IPR001647;IPR015893;
Cphy_0464	A9KHI4	Transcriptional regulator, AraC family	259	IPR003313;IPR009057;IPR018060;IPR018062;IPR020449;
Cphy_0476	A9KI29	Anti-sigma F factor antagonist (Stage II sporulation protein)	127	IPR003658;IPR014237;IPR002645;
Cphy_0477	A9KI30	Putative anti-sigma regulatory factor, serine/threonine protein kinase (EC 2.7.11.1)	157	IPR010194;IPR003594;
Cphy_0478	A9KI31	RNA polymerase sigma factor	238	IPR014284;IPR014322;IPR014236;IPR000943;IPR007627;IPR007624;IPR007630;IPR016263;IPR013325;IPR013324;IPR011991;
Cphy_0484	A9KI37	Transcriptional regulator, LacI family	335	IPR010982;IPR028082;IPR000843;
Cphy_0496	A9KI49	Two component transcriptional regulator, AraC family	543	IPR011006;IPR009057;IPR018060;IPR018062;IPR001789;IPR020449;
Cphy_0510	A9KI63	Transcriptional regulator, XRE family	114	IPR001387;IPR010982;
Cphy_0512	A9KI65	Response regulator receiver modulated metal dependent phosphohydrolase	368	IPR011006;IPR003607;IPR006674;IPR001789;
Cphy_0514	A9KI67	RNA polymerase, sigma-24 subunit, ECF subfamily	184	IPR014284;IPR007627;IPR013249;IPR013325;IPR013324;IPR011991;
Cphy_0525	A9KI78	Two component transcriptional regulator, AraC family	522	IPR011006;IPR009057;IPR018060;IPR018062;IPR001789;IPR020449;
Cphy_0544	A9KI97	Putative two component transcriptional regulator, winged helix family	167	IPR001867;IPR016032;IPR011991;
Cphy_0558	A9KIB1	Response regulator receiver protein	366	IPR011006;IPR008207;IPR001789;
Cphy_0564	A9KIV2	Negative regulator of genetic competence sporulation and motility-like protein	265	IPR008681;
Cphy_0568	A9KIV6	Transcriptional regulator, LacI family	339	IPR010982;IPR028082;IPR000843;
Cphy_0572	A9KIW0	Transcriptional regulator, AraC family	300	IPR003313;IPR009057;IPR018060;IPR018062;IPR020449;
Cphy_0579	A9KIW7	Two component transcriptional regulator, AraC family	531	IPR011006;IPR009057;IPR018060;IPR018062;IPR001789;IPR020449;
Cphy_0590	A9KIX8	Transcriptional regulator, LacI family (EC 5.1.1.1)	346	IPR010982;IPR028082;IPR000843;
Cphy_0595	A9KIY3	Transcriptional regulator, LacI family (EC 5.1.1.1)	349	IPR010982;IPR001761;IPR028082;IPR000843;
Cphy_0610	A9KIZ8	Transcriptional regulator, TetR family	189	IPR009057;IPR001647;IPR015893;
Cphy_0618	A9KJ06	Two component transcriptional regulator, AraC family	258	IPR011006;IPR009057;IPR018060;IPR001789;IPR020449;
Cphy_0629	A9KJ17	Response regulator receiver and ANTAR domain protein	180	IPR005561;IPR011006;IPR011991;
Cphy_0655	A9KJ43	Transcriptional regulator, GntR family	257	IPR011711;IPR008920;IPR000524;IPR011991;
Cphy_0657	A9KJ45	Transcriptional regulator, TetR family	205	IPR009057;IPR001647;IPR015893;
Cphy_0667	A9KJP9	Transcriptional regulator, TetR family	200	IPR009057;IPR001647;IPR015893;
Cphy_0672	A9KJQ4	Putative transcriptional regulator, TetR family	193	IPR009057;IPR001647;IPR015893;IPR011075;IPR025996;
Cphy_0674	A9KJQ6	Transcriptional regulator, AraC family	265	IPR029068;IPR009057;IPR018060;IPR018062;IPR020449;
Cphy_0679	A9KJR1	RNA polymerase, sigma-24 subunit, ECF subfamily	178	IPR014284;IPR007627;IPR013249;IPR013325;IPR013324;IPR011991;
Cphy_0698	A9KJT0	Transcriptional regulator, LacI family	345	IPR010982;IPR028082;IPR000843;
Cphy_0704	A9KJT6	Two component transcriptional regulator, winged helix family	228	IPR011006;IPR001867;IPR016032;IPR001789;IPR011991;
Cphy_0709	A9KJU1	Transcriptional regulator, AraC family	292	IPR003313;IPR009057;IPR018060;IPR018062;
Cphy_0730	A9KJW2	Transcriptional regulator, AraC family	268	IPR009057;IPR018060;
Cphy_0738	A9KJX0	Transcriptional regulator, MerR family	126	IPR009061;IPR000551;
Cphy_0740	A9KJX2	Transcriptional regulator, Crp/Fnr family	224	IPR018490;IPR000595;IPR012318;IPR014710;IPR011991;
Cphy_0742	A9KJX4	Two component transcriptional regulator, winged helix family	245	IPR011006;IPR001867;IPR001789;IPR011991;
Cphy_0768	A9KKI4	Transcriptional regulator, AraC family	261	IPR003313;IPR009057;IPR018060;
Cphy_0771	A9KKI7	Two component transcriptional regulator, AraC family	355	IPR011006;IPR009057;IPR018060;IPR018062;IPR001789;IPR020449;
Cphy_0782	A9KKJ8	Transcriptional regulator, XRE family	108	IPR001387;IPR010982;
Cphy_0851	A9KLA8	Two component transcriptional regulator, LuxR family	216	IPR011006;IPR016032;IPR001789;IPR000792;IPR011991;
Cphy_0854	A9KLB1	Transcriptional regulator, TrmB	149	IPR000835;IPR011991;
Cphy_0864	A9KLC1	Two component transcriptional regulator, AraC family	503	IPR011006;IPR009057;IPR018060;IPR018062;IPR001789;IPR020449;
Cphy_0867	A9KLC4	Two component transcriptional regulator, winged helix family	236	IPR011006;IPR001867;IPR016032;IPR001789;IPR011991;
Cphy_0898	A9KLF4	Transcriptional regulator, XRE family	179	IPR001387;IPR013096;IPR010982;IPR014710;IPR011051;
Cphy_0912	A9KLG8	RNA polymerase, sigma-24 subunit, ECF subfamily	156	IPR014284;IPR007627;IPR013249;IPR013325;IPR013324;IPR011991;
Cphy_0928	A9KLI3	Transcriptional regulator, AraC family	766	IPR009057;IPR018060;IPR018062;IPR020449;
Cphy_0940	A9KLJ5	RNA polymerase, sigma-24 subunit, ECF subfamily	152	IPR014284;IPR007627;IPR013325;IPR013324;IPR011991;
Cphy_0946	A9KLY5	RNA polymerase, sigma-24 subunit, ECF subfamily	186	IPR014284;IPR007627;IPR013249;IPR013325;IPR013324;IPR011991;
Cphy_0954	A9KLZ3	Transcriptional regulator, XRE family	63	IPR001387;IPR010982;
Cphy_0963	A9KM02	Two component transcriptional regulator, winged helix family	225	IPR011006;IPR001867;IPR016032;IPR001789;IPR011991;
Cphy_0971	A9KM10	Transcriptional regulator, AraC family	136	IPR009057;IPR018060;IPR018062;IPR020449;
Cphy_0974	A9KM13	Two component transcriptional regulator, LytTR family	237	IPR011006;IPR007492;IPR001789;
Cphy_0989	A9KM26	Transcriptional regulator, GntR family with aminotransferase domain	473	IPR004839;IPR015424;IPR015421;IPR000524;IPR011991;
Cphy_1004	A9KM41	Transcriptional regulator, ArsR family	341	IPR001845;IPR011991;
Cphy_1008	A9KM45	Transcriptional regulator, MerR family	253	IPR009061;IPR000551;IPR012925;
Cphy_1010	A9KM47	Transcriptional regulator, XRE family	370	IPR001387;IPR010982;IPR025714;IPR029063;
Cphy_1012	A9KM49	Regulatory protein GntR HTH	370	IPR028082;IPR025997;IPR000524;IPR011991;
Cphy_1024	A9KM61	Two component transcriptional regulator, winged helix family	224	IPR011006;IPR001867;IPR001789;IPR011991;
Cphy_1045	A9KM82	RNA polymerase sigma factor	166	IPR014284;IPR000838;IPR007627;IPR013249;IPR013325;IPR013324;IPR011991;
Cphy_1060	A9KMJ5	Transcriptional regulator, LacI family	352	IPR010982;IPR028082;IPR025997;IPR000843;
Cphy_1077	A9KML0	Transcriptional regulator, LacI family (EC 5.1.1.1)	345	IPR010982;IPR028082;IPR000843;
Cphy_1086	A9KML9	RNA polymerase, sigma-24 subunit, ECF subfamily	175	IPR014284;IPR007627;IPR013249;IPR013325;IPR013324;IPR011991;
Cphy_1088	A9KMM1	Putative transcriptional regulator, GntR family	427	IPR024551;IPR015424;IPR015422;
Cphy_1094	A9KMM7	RNA polymerase, sigma-24 subunit, ECF subfamily	170	IPR014284;IPR007627;IPR013249;IPR013325;IPR013324;IPR011991;
Cphy_1102	A9KMN5	Transcriptional regulator, LysR family	289	IPR005119;IPR000847;IPR011991;
Cphy_1122	A9KMQ5	Transcriptional regulator, RpiR family	285	IPR009057;IPR000281;IPR001347;IPR011991;
Cphy_1148	A9KN27	Transcriptional regulator, AraC family	323	IPR003313;IPR009057;IPR018060;IPR014710;IPR011051;IPR020449;
Cphy_1165	A9KN44	Transcriptional regulator, AraC family	278	IPR003313;IPR009057;IPR018060;IPR018062;
Cphy_1168	A9KN47	Transcriptional regulator, AraC family	266	IPR003313;IPR009057;IPR018060;IPR018062;IPR020449;
Cphy_1187	A9KN66	Transcriptional regulator, DeoR family	257	IPR014036;IPR001034;IPR018356;IPR011991;
Cphy_1195	A9KN74	Putative ferric uptake regulator, Fur family	161	IPR002481;IPR011991;
Cphy_1229	A9KNA8	Transcriptional regulator, MarR family	301	IPR005119;IPR000847;IPR011991;
Cphy_1240	A9KNL7	Two component transcriptional regulator, LuxR family	207	IPR011006;IPR016032;IPR001789;IPR000792;IPR011991;
Cphy_1241	A9KNL8	Two component transcriptional regulator, winged helix family	220	IPR011006;IPR001867;IPR016032;IPR001789;IPR011991;
Cphy_1265	A9KNP2	Transcriptional regulator, Fis family	563	IPR029016;IPR009057;IPR027417;IPR000014;IPR006120;IPR002078;
Cphy_1270	A9KNP7	Transcriptional regulator, PadR-like family	105	IPR005149;IPR011991;
Cphy_1279	A9KNQ6	Transcriptional regulator, GntR family	125	IPR000524;IPR011991;
Cphy_1287	A9KNR4	Two component transcriptional regulator, winged helix family	227	IPR011006;IPR001867;IPR001789;IPR011991;
Cphy_1293	A9KNS0	Transcriptional regulator, LysR family	294	IPR005119;IPR000847;IPR011991;
Cphy_1297	A9KNS4	Putative transcriptional regulator, GntR family	480	IPR004839;IPR015424;IPR015421;IPR000524;IPR011991;
Cphy_1313	A9KNT9	Regulatory protein GntR HTH	232	IPR011711;IPR008920;IPR000524;IPR011991;
Cphy_1359	A9KP72	Transcriptional regulator, ArsR family	114	IPR001845;IPR011991;
Cphy_1364	A9KP77	Transcriptional regulator, TetR family	206	IPR009057;IPR001647;IPR015893;
Cphy_1367	A9KP80	Transcriptional regulator, TetR family	181	IPR009057;IPR001647;IPR015893;
Cphy_1394	A9KPA7	Two component transcriptional regulator, AraC family	523	IPR011006;IPR009057;IPR018060;IPR018062;IPR001789;
Cphy_1405	A9KPB8	Transcriptional regulator, HxlR family	105	IPR002577;IPR011991;
Cphy_1410	A9KPC3	Transcriptional regulator, MerR family	277	IPR009061;IPR000551;IPR011256;
Cphy_1446	A9KPS1	Transcriptional regulator, GntR family with aminotransferase domain	449	IPR004839;IPR015424;IPR015421;IPR000524;IPR011991;
Cphy_1454	A9KPS9	Transcriptional regulator, LacI family	334	IPR010982;IPR028082;IPR000843;
Cphy_1458	A9KPT3	Transcriptional regulator, MerR family	161	IPR009061;IPR000551;
Cphy_1467	A9KPU2	Two component transcriptional regulator, winged helix family	229	IPR011006;IPR001867;IPR016032;IPR001789;IPR011991;
Cphy_1472	A9KPU7	Transcriptional regulator, AraC family	294	IPR029442;IPR009057;IPR018060;IPR018062;IPR011256;
Cphy_1477	A9KPV2	Transcriptional regulator, LysR family	299	IPR005119;IPR000847;IPR011991;
Cphy_1513	A9KPY8	Transcriptional regulator, TetR family	189	IPR009057;IPR001647;IPR015893;
Cphy_1528	A9KQI9	Transcriptional regulator, AraC family	284	IPR003313;IPR009057;IPR018060;IPR020449;
Cphy_1546	A9KQK7	Transcriptional regulator, AraC family	275	IPR003313;IPR009057;IPR018060;IPR018062;IPR020449;
Cphy_1554	A9KQL5	Transcriptional regulator, XRE family	310	IPR001387;IPR010982;IPR013026;IPR011990;
Cphy_1561	A9KQM2	Regulatory protein GntR HTH	234	IPR011711;IPR008920;IPR000524;IPR011991;
Cphy_1579	A9KQP0	RNA polymerase, sigma-24 subunit, ECF subfamily	167	IPR014284;IPR007627;IPR013249;IPR013325;IPR013324;IPR011991;
Cphy_1583	A9KQP4	Two component transcriptional regulator, AraC family	533	IPR011006;IPR009057;IPR018060;IPR018062;IPR001789;IPR020449;
Cphy_1584	A9KQP5	Periplasmic binding protein/LacI transcriptional regulator	347	IPR028082;IPR025997;
Cphy_1590	A9KQQ1	Transcriptional regulator, XRE family	456	IPR001387;IPR010982;IPR011990;
Cphy_1600	A9KQR1	Two component transcriptional regulator, LytTR family	245	IPR011006;IPR007492;IPR001789;
Cphy_1604	A9KQR5	Transcriptional regulator, LuxR family	94	IPR016032;IPR000792;IPR011991;
Cphy_1609	A9KQS0	Transcriptional regulator, MerR family	272	IPR010499;IPR009061;IPR029442;IPR000551;IPR011256;
Cphy_1613	A9KQS4	Transcriptional regulator, MerR family	277	IPR009061;IPR000551;
Cphy_1620	A9KQS9	Two component transcriptional regulator, winged helix family	227	IPR011006;IPR001867;IPR016032;IPR001789;IPR011991;
Cphy_1633	A9KRD1	Transcriptional regulator, TetR family	210	IPR009057;IPR001647;IPR015893;IPR011075;
Cphy_1661	A9KRF9	Transcriptional regulator, HxlR family	114	IPR002577;IPR011991;
Cphy_1676	A9KRH4	Two component transcriptional regulator, winged helix family	219	IPR011006;IPR001867;IPR001789;IPR011991;
Cphy_1679	A9KRH7	Two component transcriptional regulator, winged helix family	224	IPR011006;IPR001867;IPR001789;IPR011991;
Cphy_1683	A9KRI1	Transcriptional regulator, AraC family	221	IPR009057;IPR018060;
Cphy_1688	A9KRI6	Two component regulator propeller domain protein	597	IPR006626;IPR015943;
Cphy_1696	A9KRJ4	Transcriptional regulator, MarR family	163	IPR000835;IPR011991;
Cphy_1706	A9KRK4	Transcriptional regulator, AraC family	778	IPR009057;IPR018060;IPR020449;
Cphy_1722	A9KS62	Two component transcriptional regulator, AraC family	508	IPR011006;IPR009057;IPR018060;IPR001789;IPR020449;
Cphy_1742	A9KS82	Transcriptional regulator, CdaR	520	IPR025736;
Cphy_1755	A9KS95	Transcriptional regulator, MarR family	150	IPR000835;IPR023187;IPR011991;
Cphy_1757	A9KS97	Transcriptional regulator, LysR family	292	IPR005119;IPR000847;IPR011991;
Cphy_1762	A9KSA2	Putative transcriptional regulator, TetR family	194	IPR009057;IPR001647;IPR015893;IPR011075;
Cphy_1783	A9KSC1	Transcriptional regulator, MarR family	302	IPR005119;IPR000847;IPR011991;
Cphy_1805	A9KSE2	Transcriptional regulator, XRE family	224	IPR001387;IPR010652;IPR010982;
Cphy_1811	A9KSE8	Transcriptional regulator, AsnC family	152	IPR000485;IPR011008;IPR019888;IPR019887;IPR019885;IPR011991;
Cphy_1821	A9KSX9	Transcriptional regulator, LacI family (EC 5.1.1.1)	338	IPR010982;IPR028082;IPR000843;
Cphy_1824	A9KSY2	Transcriptional regulator, BadM/Rrf2 family	143	IPR000944;IPR011991;
Cphy_1837	A9KSZ5	Transcriptional regulator, TetR family	202	IPR009057;IPR001647;IPR015893;IPR011075;
Cphy_1838	A9KSZ6	Transcriptional regulator, TetR family	195	IPR009057;IPR001647;IPR015893;IPR011075;
Cphy_1844	A9KT02	Transcriptional regulator, MarR family	141	IPR000835;IPR011991;
Cphy_1848	A9KT06	Transcriptional regulator, MerR family	82	IPR011256;
Cphy_1850	A9KT08	Transcriptional regulator, HxlR family	114	IPR002577;IPR011991;
Cphy_1856	A9KT14	Transcriptional regulator, TetR family	185	IPR009057;IPR001647;IPR015893;
Cphy_1859	A9KT17	Transcriptional regulator, XRE family	75	IPR001387;IPR010982;
Cphy_1861	A9KT19	Two component transcriptional regulator, winged helix family	225	IPR011006;IPR001867;IPR001789;IPR011991;
Cphy_1864	A9KT22	Transcriptional regulator, TetR family	204	IPR009057;IPR001647;IPR015893;
Cphy_1876	A9KT34	Transcriptional regulator, LacI family (EC 5.1.1.1)	345	IPR010982;IPR028082;IPR000843;
Cphy_1883	A9KT41	Transcriptional regulator, LacI family (EC 5.1.1.1)	351	IPR001387;IPR010982;IPR028082;IPR000843;
Cphy_1902	A9KT60	Transcriptional regulator, LysR family	292	IPR005119;IPR000847;IPR011991;
Cphy_1910	A9KHJ4	Transcriptional regulator, TetR family	207	IPR023772;IPR009057;IPR001647;IPR015893;
Cphy_1915	A9KHJ9	Transcriptional regulator, AraC family	775	IPR009057;IPR018060;IPR018062;
Cphy_1954	A9KHN7	Two component transcriptional regulator, winged helix family	229	IPR011006;IPR001867;IPR016032;IPR001789;IPR011991;
Cphy_1963	A9KHP6	Transcriptional regulator, PadR-like family	103	IPR005149;IPR011991;
Cphy_1967	A9KHQ0	Transcriptional regulator, XRE family	268	IPR001387;IPR010982;
Cphy_1979	A9KHR2	Transcriptional regulator, MarR family	140	IPR000835;IPR011991;
Cphy_1986	A9KHR9	Two component transcriptional regulator, winged helix family	240	IPR011006;IPR001867;IPR001789;IPR011991;
Cphy_2007	A9KIC3	Two component transcriptional regulator, AraC family	529	IPR011006;IPR009057;IPR018060;IPR001789;
Cphy_2009	A9KIC5	Periplasmic binding protein/LacI transcriptional regulator	325	IPR028082;IPR025997;
Cphy_2012	A9KIC8	Periplasmic binding protein/LacI transcriptional regulator	356	IPR028082;IPR025997;
Cphy_2018	A9KID4	Transcriptional regulator, PadR-like family	111	IPR005149;IPR011991;
Cphy_2030	A9KIE6	Transcriptional regulator, DeoR family	258	IPR014036;IPR001034;IPR018356;IPR011991;
Cphy_2039	A9KIF5	Transcriptional regulator, MerR family	306	IPR010499;IPR009061;IPR000551;IPR011256;
Cphy_2069	A9KII5	Transcriptional repressor, CopY family	128	IPR005650;IPR011991;
Cphy_2071	A9KII7	Transcriptional regulator, PadR-like family	112	IPR005149;IPR011991;
Cphy_2076	A9KIJ2	Two component transcriptional regulator, winged helix family	223	IPR011006;IPR001867;IPR016032;IPR001789;IPR011991;
Cphy_2107	A9KJ61	Transcriptional regulator, AraC family	313	IPR010499;IPR029442;IPR009057;IPR018060;IPR011256;
Cphy_2110	A9KJ64	Transcriptional regulator, CdaR	386	IPR008599;IPR025736;
Cphy_2111	A9KJ65	Transcriptional regulator, XRE family	380	IPR001387;IPR010982;IPR011990;
Cphy_2121	A9KJ75	Two component transcriptional regulator, winged helix family	231	IPR011006;IPR001867;IPR016032;IPR001789;IPR011991;
Cphy_2129	A9KJ83	Transcriptional regulator, ArsR family	121	IPR018334;IPR001845;IPR011991;
Cphy_2138	A9KJ92	Transcriptional regulator, MarR family	157	IPR000835;IPR023187;IPR011991;
Cphy_2141	A9KJ95	Two component transcriptional regulator, AraC family	260	IPR011006;IPR009057;IPR018060;IPR018062;IPR001789;
Cphy_2151	A9KJA5	Transcriptional regulator, ArsR family	109	IPR018334;IPR001845;IPR011991;
Cphy_2156	A9KJB0	Transcriptional regulator, LysR family	300	IPR005119;IPR000847;IPR011991;
Cphy_2187	A9KJE1	Transcriptional regulator, AraC family	752	IPR009057;IPR018060;IPR018062;
Cphy_2228	A9KK21	Transcriptional regulator, GntR family with aminotransferase domain	440	IPR004839;IPR015424;IPR015421;IPR000524;IPR011991;
Cphy_2230	A9KK23	Transcriptional regulator, AraC family	283	IPR009057;IPR018060;
Cphy_2235	A9KK28	Transcriptional regulator, GntR family	117	IPR000524;IPR011991;
Cphy_2239	A9KK32	Transcriptional regulator, AraC family	295	IPR003313;IPR009057;IPR018060;
Cphy_2243	A9KK36	Periplasmic binding protein/LacI transcriptional regulator	367	IPR028082;IPR025997;
Cphy_2251	A9KK42	Periplasmic binding protein/LacI transcriptional regulator	320	IPR028082;IPR025997;
Cphy_2253	A9KK44	Two component transcriptional regulator, AraC family	532	IPR011006;IPR009057;IPR018060;IPR018062;IPR001789;
Cphy_2278	A9KK67	Transcriptional regulator, LacI family	348	IPR010982;IPR028082;IPR000843;
Cphy_2290	A9KKR9	RNA polymerase sigma factor	207	IPR014284;IPR014209;IPR000943;IPR007627;IPR007630;IPR016263;IPR013325;IPR013324;IPR011991;
Cphy_2295	A9KKS4	Ferric uptake regulator, Fur family	159	IPR002481;IPR011991;
Cphy_2319	A9KKU8	Transcriptional regulator, GntR family	120	IPR000524;IPR011991;
Cphy_2324	A9KKV3	Transcriptional repressor, CopY family	119	IPR005650;IPR011991;
Cphy_2338	A9KKW7	Transcriptional regulator, AraC family	294	IPR003313;IPR009057;IPR018060;
Cphy_2351	A9KKY0	Transcriptional regulator, LacI family	331	IPR010982;IPR028082;IPR000843;
Cphy_2353	A9KKY2	Transcriptional regulator, LacI family	330	IPR010982;IPR028082;IPR000843;
Cphy_2354	A9KKY3	Transcriptional repressor, CopY family	109	IPR005650;IPR011991;
Cphy_2424	A9KLP1	Transcriptional regulator, XRE family	66	IPR001387;IPR010982;
Cphy_2431	A9KLP8	Transcriptional regulator, LysR family	299	IPR005119;IPR000847;IPR011991;
Cphy_2438	A9KLQ5	Regulatory protein RecX	213	IPR003783;IPR011991;
Cphy_2461	A9KLS8	Transcriptional regulator, AraC family	277	IPR003313;IPR009057;IPR018060;IPR018062;IPR020449;
Cphy_2467	A9KLT4	Transcriptional regulator, LacI family	351	IPR010982;IPR028082;IPR000843;
Cphy_2468	A9KLT5	RNA polymerase sigma factor	260	IPR014284;IPR014322;IPR000943;IPR007627;IPR007624;IPR007630;IPR013325;IPR013324;IPR011991;
Cphy_2469	A9KLT6	RNA polymerase sigma factor	246	IPR014284;IPR014200;IPR000943;IPR007627;IPR007630;IPR016263;IPR013325;IPR013324;IPR011991;
Cphy_2480	A9KM87	Transcriptional regulator MraZ	141	IPR003444;IPR020603;IPR007159;
Cphy_2507	A9KMB4	Probable transcriptional regulatory protein Cphy_2507	242	IPR017856;IPR002876;IPR026563;IPR026564;IPR029072;
Cphy_2526	A9KMD3	Transcriptional regulator, PadR-like family	183	IPR018309;IPR005149;IPR011991;
Cphy_2543	A9KMF0	LexA repressor (EC 3.4.21.-) (EC 3.4.21.88)	204	IPR006200;IPR006199;IPR028360;IPR006197;IPR019759;IPR015927;IPR011991;
Cphy_2555	A9KMG2	Transcriptional regulator, MarR family	149	IPR000835;IPR011991;
Cphy_2556	A9KMG3	Transcriptional regulator, AraC family	290	IPR010499;IPR029442;IPR009057;IPR018060;IPR018062;IPR011256;
Cphy_2561	A9KMG8	Transcriptional regulator, MarR family	150	IPR000835;IPR023187;IPR011991;
Cphy_2614	A9KMW4	Nitrogen regulatory protein P-II	221	IPR002187;IPR011322;IPR015867;
Cphy_2628	A9KMX8	Transcriptional regulator, ArsR family	192	IPR018656;IPR001845;IPR011991;
Cphy_2652	A9KN02	AraC protein arabinose-binding/dimerisation	236	IPR003313;IPR009057;
Cphy_2653	A9KN03	Transcriptional regulator, AraC family	78	IPR009057;IPR018060;IPR018062;IPR020449;
Cphy_2661	A9KN11	Transcriptional regulator, MarR family	145	IPR000835;IPR011991;
Cphy_2664	A9KN14	Transcriptional regulator, CarD family	168	IPR003711;
Cphy_2667	A9KN17	Transcriptional regulator, TetR family	192	IPR023772;IPR009057;IPR001647;IPR015893;
Cphy_2685	A9KNC9	RNA polymerase sigma factor	254	IPR014284;IPR000943;IPR007627;IPR007624;IPR007630;IPR016263;IPR012845;IPR013325;IPR013324;IPR011991;
Cphy_2691	A9KND5	Chemotaxis response regulator protein-glutamate methylesterase (EC 3.1.1.61)	372	IPR011006;IPR008248;IPR000673;IPR001789;
Cphy_2701	A9KNE5	Response regulator receiver protein	120	IPR011006;IPR001789;
Cphy_2725	A9KNG9	Transcriptional repressor NrdR	153	IPR005144;IPR003796;
Cphy_2734	A9KNH8	Transcriptional regulator, AraC family	764	IPR009057;IPR018060;
Cphy_2742	A9KNI6	Transcriptional regulator, LacI family (EC 5.1.1.1)	333	IPR010982;IPR001761;IPR028082;IPR000843;
Cphy_2769	A9KNL2	Transcriptional regulator, GntR family with aminotransferase domain	463	IPR004839;IPR015424;IPR015421;IPR000524;IPR011991;
Cphy_2827	A9KP17	Two component transcriptional regulator, winged helix family	230	IPR011006;IPR001867;IPR016032;IPR001789;IPR011991;
Cphy_2843	A9KP33	Response regulator receiver modulated CheW protein	302	IPR024181;IPR002545;IPR011006;IPR001789;
Cphy_2855	A9KP45	Two component transcriptional regulator, winged helix family	224	IPR011006;IPR001867;IPR001789;IPR011991;
Cphy_2859	A9KPE5	Helix-turn-helix domain protein	316	IPR001387;IPR010982;IPR011990;
Cphy_2860	A9KPE6	Response regulator receiver protein	136	IPR011006;IPR001789;
Cphy_2912	A9KPJ6	Transcriptional regulator, XRE family	200	IPR001387;IPR002742;IPR010982;
Cphy_2938	A9KPM1	Two component transcriptional regulator, LytTR family	240	IPR011006;IPR007492;IPR001789;
Cphy_2992	A9KQ37	Transcriptional regulator, AbrB family	87	IPR007159;
Cphy_2994	A9KQ39	Transcriptional regulator, XRE family	109	IPR001387;IPR010982;
Cphy_3034	A9KQ79	Two component transcriptional regulator, AraC family	556	IPR011006;IPR009057;IPR018060;IPR001789;IPR020449;
Cphy_3040	A9KQ85	Transcriptional regulator, LysR family	301	IPR005119;IPR000847;IPR011991;
Cphy_3049	A9KQ94	Transcriptional regulator, MerR family	335	IPR029441;IPR009061;IPR000551;
Cphy_3068	A9KQU6	Transcriptional regulator, ArsR family	357	IPR001845;IPR011991;
Cphy_3095	A9KQX2	Transcriptional regulator, GntR family	222	IPR011711;IPR008920;IPR000524;IPR011991;
Cphy_3098	A9KQX5	RNA polymerase, sigma-24 subunit, ECF subfamily	157	IPR014284;IPR007627;IPR013249;IPR013325;IPR013324;IPR011991;
Cphy_3118	A9KQZ5	Two component transcriptional regulator, LytTR family	236	IPR011006;IPR007492;IPR001789;
Cphy_3132	A9KR08	Transcriptional regulator, AraC family	281	IPR009057;IPR018060;IPR018062;
Cphy_3138	A9KR14	Transcriptional regulator, AraC family	281	IPR010499;IPR029442;IPR009057;IPR018060;IPR018062;IPR011256;
Cphy_3142	A9KR18	Transcriptional regulator, AraC family	301	IPR010499;IPR029442;IPR009057;IPR018060;IPR018062;IPR011256;IPR020449;
Cphy_3156	A9KRL7	Transcriptional regulator, AraC family	283	IPR003313;IPR009057;IPR018060;IPR018062;IPR020449;
Cphy_3159	A9KRM0	Transcriptional regulator, AraC family	296	IPR003313;IPR009057;IPR018060;IPR018062;IPR014710;IPR020449;
Cphy_3162	A9KRM3	Regulatory protein, LuxR	107	IPR018656;
Cphy_3164	A9KRM5	Transcriptional regulator, PadR-like family	110	IPR005149;IPR011991;
Cphy_3174	A9KRN5	Transcriptional regulator, AraC family	280	IPR010499;IPR029442;IPR009057;IPR018060;IPR011256;
Cphy_3181	A9KRP2	Transcriptional regulator, AraC family	292	IPR010499;IPR029442;IPR009057;IPR018060;IPR018062;IPR011256;IPR020449;
Cphy_3211	A9KRS1	Two component transcriptional regulator, AraC family	548	IPR011006;IPR009057;IPR018060;IPR018062;IPR001789;
Cphy_3256	A9KSF8	Transcriptional regulator, AraC family	292	IPR003313;IPR013096;IPR009057;IPR018060;IPR018062;IPR014710;IPR020449;
Cphy_3277	A9KSH9	Periplasmic binding protein/LacI transcriptional regulator	310	IPR028082;IPR025997;
Cphy_3282	A9KSI4	Two component transcriptional regulator, AraC family	535	IPR011006;IPR009057;IPR018060;IPR018062;IPR001789;
Cphy_3312	A9KSL4	Transcriptional regulator, LacI family (EC 5.1.1.1)	336	IPR010982;IPR028082;IPR000843;
Cphy_3318	A9KSM0	Transcriptional regulator, MarR family	141	IPR000835;IPR011991;
Cphy_3321	A9KSM2	RNA polymerase, sigma-24 subunit, ECF subfamily	213	IPR014284;IPR016371;IPR000943;IPR007627;IPR013325;IPR013324;IPR011991;
Cphy_3327	A9KSM8	Transcriptional regulator, AraC family	146	IPR009057;IPR018060;IPR018062;IPR020449;
Cphy_3334	A9KSN5	Two component transcriptional regulator, winged helix family	223	IPR011006;IPR001867;IPR016032;IPR001789;IPR011991;
Cphy_3337	A9KSN8	RNA polymerase, sigma-24 subunit, ECF subfamily	164	IPR014284;IPR007627;IPR013249;IPR013325;IPR013324;IPR011991;
Cphy_3352	A9KT75	Transcriptional regulator, LysR family	296	IPR005119;IPR000847;IPR011991;
Cphy_3361	A9KT84	Transcriptional regulator, LysR family	307	IPR005119;IPR000847;IPR011991;
Cphy_3395	A9KTB8	Transcriptional regulator, TetR family	193	IPR009057;IPR001647;
Cphy_3397	A9KTC0	Transcriptional regulator, AraC family	298	IPR003313;IPR009057;IPR018060;IPR018062;IPR020449;
Cphy_3405	A9KTC8	Two component transcriptional regulator, AraC family	253	IPR011006;IPR009057;IPR018060;IPR001789;IPR020449;
Cphy_3429	A9KHT5	Two component transcriptional regulator, winged helix family	233	IPR011006;IPR001867;IPR016032;IPR001789;IPR011991;
Cphy_3464	A9KHW8	Transcriptional regulator, GntR family	126	IPR000524;IPR011991;
Cphy_3518	A9KI20	Two component transcriptional regulator, winged helix family	234	IPR011006;IPR001867;IPR016032;IPR001789;IPR011991;
Cphy_3521	A9KI23	RNA polymerase sigma factor SigA	372	IPR014284;IPR000943;IPR009042;IPR007627;IPR007624;IPR007630;IPR007127;IPR013325;IPR013324;IPR012760;IPR028630;IPR011991;
Cphy_3528	A9KIL4	Response regulator receiver protein	130	IPR011006;IPR001789;
Cphy_3562	A9KIP8	Transcriptional regulator, PadR-like family	109	IPR005149;IPR011991;
Cphy_3564	A9KIQ0	Transcriptional regulator, RpiR family	284	IPR009057;IPR000281;IPR001347;IPR011991;
Cphy_3585	A9KIS1	Transcriptional regulator, LacI family	340	IPR010982;IPR028082;IPR000843;
Cphy_3594	A9KIT0	RNA polymerase, sigma-24 subunit, ECF subfamily	169	IPR014284;IPR007627;IPR013249;IPR013325;IPR013324;IPR011991;
Cphy_3599	A9KIT5	Response regulator receiver protein	373	IPR003439;IPR007492;IPR027417;
Cphy_3610	A9KIU4	Transcriptional regulator, CdaR	362	IPR009057;IPR025736;
Cphy_3621	A9KJE8	Transcriptional regulator, TetR family	203	IPR009057;IPR001647;IPR015893;IPR011075;
Cphy_3623	A9KJF0	Transcriptional regulator, MerR family	274	IPR009061;IPR000551;IPR011256;
Cphy_3630	A9KJF7	Two component transcriptional regulator, LuxR family	232	IPR011006;IPR016032;IPR001789;IPR000792;IPR011991;
Cphy_3697	A9KJM4	Two component transcriptional regulator, AraC family	517	IPR011006;IPR009057;IPR018060;IPR018062;IPR001789;IPR020449;
Cphy_3700	A9KJM7	Transcriptional regulator, LacI family	349	IPR010982;IPR028082;IPR000843;
Cphy_3713	A9KJP0	Transcriptional regulator, MerR family	97	IPR009061;IPR000551;
Cphy_3716	A9KK72	Transcriptional regulator, LuxR family	443	IPR016032;IPR000792;IPR011991;
Cphy_3752	A9KKA8	Negative regulator of genetic competence sporulation and motility-like protein	261	IPR008681;
Cphy_3755	A9KKB1	Transcriptional regulator, MerR family	294	IPR009061;IPR000551;
Cphy_3764	A9KKC0	Transcriptional regulator, GntR family	232	IPR011711;IPR008920;IPR000524;IPR011991;
Cphy_3799	A9KKF5	Putative anti-sigma regulatory factor, serine/threonine protein kinase	140	IPR003594;
Cphy_3815	A9KL13	Ferric uptake regulator, Fur family	132	IPR002481;IPR011991;
Cphy_3829	A9KL27	GntR domain protein	237	IPR011711;IPR008920;IPR000524;IPR011991;
Cphy_3835	A9KL33	Transcriptional regulator, MarR family	143	IPR000835;IPR011991;
Cphy_3861	A9KL59	Two component transcriptional regulator, AraC family	259	IPR011006;IPR009057;IPR018060;IPR018062;IPR001789;IPR020449;
Cphy_3872	A9KL70	Two component transcriptional regulator, winged helix family	229	IPR011006;IPR001867;IPR016032;IPR001789;IPR011991;
Cphy_3887	A9KL85	Two component transcriptional regulator, AraC family	252	IPR011006;IPR009057;IPR018060;IPR018062;IPR001789;IPR020449;
Cphy_3903	A9KLA1	Transcriptional regulator, GntR family	124	IPR000524;IPR011991;
Cphy_3909	A9KLU7	Transcriptional regulator, AbrB family	85	IPR007159;
Cphy_3936	A9KLX4	Two component transcriptional regulator, LuxR family	213	IPR011006;IPR016032;IPR001789;IPR000792;IPR011991;

## Sheet: TwoComponent(66)
Gene	UniProt_Entry	Protein	Length	InterPro
Cphy_0015	A9KPQ5	Two component transcriptional regulator, winged helix family	228	IPR011006;IPR001867;IPR016032;IPR001789;IPR011991;
Cphy_0080	A9KQG1	Two component transcriptional regulator, LuxR family	212	IPR011006;IPR016032;IPR001789;IPR000792;IPR011991;
Cphy_0154	A9KR75	Two component transcriptional regulator, winged helix family	238	IPR011006;IPR001867;IPR016032;IPR001789;IPR011991;
Cphy_0196	A9KRB5	Two component transcriptional regulator, winged helix family	226	IPR011006;IPR001867;IPR001789;IPR011991;
Cphy_0293	A9KS49	Two component transcriptional regulator, AraC family	532	IPR011006;IPR009057;IPR018060;IPR018062;IPR001789;IPR020449;
Cphy_0358	A9KSV1	Two component transcriptional regulator, winged helix family	229	IPR011006;IPR001867;IPR001789;IPR011991;
Cphy_0496	A9KI49	Two component transcriptional regulator, AraC family	543	IPR011006;IPR009057;IPR018060;IPR018062;IPR001789;IPR020449;
Cphy_0512	A9KI65	Response regulator receiver modulated metal dependent phosphohydrolase	368	IPR011006;IPR003607;IPR006674;IPR001789;
Cphy_0525	A9KI78	Two component transcriptional regulator, AraC family	522	IPR011006;IPR009057;IPR018060;IPR018062;IPR001789;IPR020449;
Cphy_0544	A9KI97	Putative two component transcriptional regulator, winged helix family	167	IPR001867;IPR016032;IPR011991;
Cphy_0558	A9KIB1	Response regulator receiver protein	366	IPR011006;IPR008207;IPR001789;
Cphy_0579	A9KIW7	Two component transcriptional regulator, AraC family	531	IPR011006;IPR009057;IPR018060;IPR018062;IPR001789;IPR020449;
Cphy_0618	A9KJ06	Two component transcriptional regulator, AraC family	258	IPR011006;IPR009057;IPR018060;IPR001789;IPR020449;
Cphy_0629	A9KJ17	Response regulator receiver and ANTAR domain protein	180	IPR005561;IPR011006;IPR011991;
Cphy_0704	A9KJT6	Two component transcriptional regulator, winged helix family	228	IPR011006;IPR001867;IPR016032;IPR001789;IPR011991;
Cphy_0742	A9KJX4	Two component transcriptional regulator, winged helix family	245	IPR011006;IPR001867;IPR001789;IPR011991;
Cphy_0771	A9KKI7	Two component transcriptional regulator, AraC family	355	IPR011006;IPR009057;IPR018060;IPR018062;IPR001789;IPR020449;
Cphy_0851	A9KLA8	Two component transcriptional regulator, LuxR family	216	IPR011006;IPR016032;IPR001789;IPR000792;IPR011991;
Cphy_0864	A9KLC1	Two component transcriptional regulator, AraC family	503	IPR011006;IPR009057;IPR018060;IPR018062;IPR001789;IPR020449;
Cphy_0867	A9KLC4	Two component transcriptional regulator, winged helix family	236	IPR011006;IPR001867;IPR016032;IPR001789;IPR011991;
Cphy_0963	A9KM02	Two component transcriptional regulator, winged helix family	225	IPR011006;IPR001867;IPR016032;IPR001789;IPR011991;
Cphy_0974	A9KM13	Two component transcriptional regulator, LytTR family	237	IPR011006;IPR007492;IPR001789;
Cphy_1024	A9KM61	Two component transcriptional regulator, winged helix family	224	IPR011006;IPR001867;IPR001789;IPR011991;
Cphy_1240	A9KNL7	Two component transcriptional regulator, LuxR family	207	IPR011006;IPR016032;IPR001789;IPR000792;IPR011991;
Cphy_1241	A9KNL8	Two component transcriptional regulator, winged helix family	220	IPR011006;IPR001867;IPR016032;IPR001789;IPR011991;
Cphy_1287	A9KNR4	Two component transcriptional regulator, winged helix family	227	IPR011006;IPR001867;IPR001789;IPR011991;
Cphy_1394	A9KPA7	Two component transcriptional regulator, AraC family	523	IPR011006;IPR009057;IPR018060;IPR018062;IPR001789;
Cphy_1467	A9KPU2	Two component transcriptional regulator, winged helix family	229	IPR011006;IPR001867;IPR016032;IPR001789;IPR011991;
Cphy_1583	A9KQP4	Two component transcriptional regulator, AraC family	533	IPR011006;IPR009057;IPR018060;IPR018062;IPR001789;IPR020449;
Cphy_1600	A9KQR1	Two component transcriptional regulator, LytTR family	245	IPR011006;IPR007492;IPR001789;
Cphy_1620	A9KQS9	Two component transcriptional regulator, winged helix family	227	IPR011006;IPR001867;IPR016032;IPR001789;IPR011991;
Cphy_1676	A9KRH4	Two component transcriptional regulator, winged helix family	219	IPR011006;IPR001867;IPR001789;IPR011991;
Cphy_1679	A9KRH7	Two component transcriptional regulator, winged helix family	224	IPR011006;IPR001867;IPR001789;IPR011991;
Cphy_1688	A9KRI6	Two component regulator propeller domain protein	597	IPR006626;IPR015943;
Cphy_1722	A9KS62	Two component transcriptional regulator, AraC family	508	IPR011006;IPR009057;IPR018060;IPR001789;IPR020449;
Cphy_1861	A9KT19	Two component transcriptional regulator, winged helix family	225	IPR011006;IPR001867;IPR001789;IPR011991;
Cphy_1954	A9KHN7	Two component transcriptional regulator, winged helix family	229	IPR011006;IPR001867;IPR016032;IPR001789;IPR011991;
Cphy_1986	A9KHR9	Two component transcriptional regulator, winged helix family	240	IPR011006;IPR001867;IPR001789;IPR011991;
Cphy_2007	A9KIC3	Two component transcriptional regulator, AraC family	529	IPR011006;IPR009057;IPR018060;IPR001789;
Cphy_2076	A9KIJ2	Two component transcriptional regulator, winged helix family	223	IPR011006;IPR001867;IPR016032;IPR001789;IPR011991;
Cphy_2121	A9KJ75	Two component transcriptional regulator, winged helix family	231	IPR011006;IPR001867;IPR016032;IPR001789;IPR011991;
Cphy_2141	A9KJ95	Two component transcriptional regulator, AraC family	260	IPR011006;IPR009057;IPR018060;IPR018062;IPR001789;
Cphy_2253	A9KK44	Two component transcriptional regulator, AraC family	532	IPR011006;IPR009057;IPR018060;IPR018062;IPR001789;
Cphy_2691	A9KND5	Chemotaxis response regulator protein-glutamate methylesterase (EC 3.1.1.61)	372	IPR011006;IPR008248;IPR000673;IPR001789;
Cphy_2701	A9KNE5	Response regulator receiver protein	120	IPR011006;IPR001789;
Cphy_2827	A9KP17	Two component transcriptional regulator, winged helix family	230	IPR011006;IPR001867;IPR016032;IPR001789;IPR011991;
Cphy_2843	A9KP33	Response regulator receiver modulated CheW protein	302	IPR024181;IPR002545;IPR011006;IPR001789;
Cphy_2855	A9KP45	Two component transcriptional regulator, winged helix family	224	IPR011006;IPR001867;IPR001789;IPR011991;
Cphy_2860	A9KPE6	Response regulator receiver protein	136	IPR011006;IPR001789;
Cphy_2938	A9KPM1	Two component transcriptional regulator, LytTR family	240	IPR011006;IPR007492;IPR001789;
Cphy_3034	A9KQ79	Two component transcriptional regulator, AraC family	556	IPR011006;IPR009057;IPR018060;IPR001789;IPR020449;
Cphy_3118	A9KQZ5	Two component transcriptional regulator, LytTR family	236	IPR011006;IPR007492;IPR001789;
Cphy_3211	A9KRS1	Two component transcriptional regulator, AraC family	548	IPR011006;IPR009057;IPR018060;IPR018062;IPR001789;
Cphy_3282	A9KSI4	Two component transcriptional regulator, AraC family	535	IPR011006;IPR009057;IPR018060;IPR018062;IPR001789;
Cphy_3334	A9KSN5	Two component transcriptional regulator, winged helix family	223	IPR011006;IPR001867;IPR016032;IPR001789;IPR011991;
Cphy_3405	A9KTC8	Two component transcriptional regulator, AraC family	253	IPR011006;IPR009057;IPR018060;IPR001789;IPR020449;
Cphy_3429	A9KHT5	Two component transcriptional regulator, winged helix family	233	IPR011006;IPR001867;IPR016032;IPR001789;IPR011991;
Cphy_3518	A9KI20	Two component transcriptional regulator, winged helix family	234	IPR011006;IPR001867;IPR016032;IPR001789;IPR011991;
Cphy_3528	A9KIL4	Response regulator receiver protein	130	IPR011006;IPR001789;
Cphy_3599	A9KIT5	Response regulator receiver protein	373	IPR003439;IPR007492;IPR027417;
Cphy_3630	A9KJF7	Two component transcriptional regulator, LuxR family	232	IPR011006;IPR016032;IPR001789;IPR000792;IPR011991;
Cphy_3697	A9KJM4	Two component transcriptional regulator, AraC family	517	IPR011006;IPR009057;IPR018060;IPR018062;IPR001789;IPR020449;
Cphy_3861	A9KL59	Two component transcriptional regulator, AraC family	259	IPR011006;IPR009057;IPR018060;IPR018062;IPR001789;IPR020449;
Cphy_3872	A9KL70	Two component transcriptional regulator, winged helix family	229	IPR011006;IPR001867;IPR016032;IPR001789;IPR011991;
Cphy_3887	A9KL85	Two component transcriptional regulator, AraC family	252	IPR011006;IPR009057;IPR018060;IPR018062;IPR001789;IPR020449;
Cphy_3936	A9KLX4	Two component transcriptional regulator, LuxR family	213	IPR011006;IPR016032;IPR001789;IPR000792;IPR011991;

## Sheet: AraC(61)
Gene	UniProt_Entry	Protein	Length	InterPro
Cphy_0165	A9KR86	Transcriptional regulator, AraC family	298	IPR010499;IPR029442;IPR009057;IPR018060;IPR011256;
Cphy_0171	A9KR90	Transcriptional regulator, AraC family	719	IPR000160;IPR009057;IPR018060;IPR018062;IPR029787;IPR018771;IPR020449;
Cphy_0293	A9KS49	Two component transcriptional regulator, AraC family	532	IPR011006;IPR009057;IPR018060;IPR018062;IPR001789;IPR020449;
Cphy_0342	A9KST5	Transcriptional regulator, AraC family	778	IPR009057;IPR018060;
Cphy_0385	A9KHA5	Transcriptional regulator, AraC family	766	IPR009057;IPR018060;
Cphy_0464	A9KHI4	Transcriptional regulator, AraC family	259	IPR003313;IPR009057;IPR018060;IPR018062;IPR020449;
Cphy_0496	A9KI49	Two component transcriptional regulator, AraC family	543	IPR011006;IPR009057;IPR018060;IPR018062;IPR001789;IPR020449;
Cphy_0525	A9KI78	Two component transcriptional regulator, AraC family	522	IPR011006;IPR009057;IPR018060;IPR018062;IPR001789;IPR020449;
Cphy_0572	A9KIW0	Transcriptional regulator, AraC family	300	IPR003313;IPR009057;IPR018060;IPR018062;IPR020449;
Cphy_0579	A9KIW7	Two component transcriptional regulator, AraC family	531	IPR011006;IPR009057;IPR018060;IPR018062;IPR001789;IPR020449;
Cphy_0618	A9KJ06	Two component transcriptional regulator, AraC family	258	IPR011006;IPR009057;IPR018060;IPR001789;IPR020449;
Cphy_0674	A9KJQ6	Transcriptional regulator, AraC family	265	IPR029068;IPR009057;IPR018060;IPR018062;IPR020449;
Cphy_0709	A9KJU1	Transcriptional regulator, AraC family	292	IPR003313;IPR009057;IPR018060;IPR018062;
Cphy_0730	A9KJW2	Transcriptional regulator, AraC family	268	IPR009057;IPR018060;
Cphy_0768	A9KKI4	Transcriptional regulator, AraC family	261	IPR003313;IPR009057;IPR018060;
Cphy_0771	A9KKI7	Two component transcriptional regulator, AraC family	355	IPR011006;IPR009057;IPR018060;IPR018062;IPR001789;IPR020449;
Cphy_0864	A9KLC1	Two component transcriptional regulator, AraC family	503	IPR011006;IPR009057;IPR018060;IPR018062;IPR001789;IPR020449;
Cphy_0928	A9KLI3	Transcriptional regulator, AraC family	766	IPR009057;IPR018060;IPR018062;IPR020449;
Cphy_0971	A9KM10	Transcriptional regulator, AraC family	136	IPR009057;IPR018060;IPR018062;IPR020449;
Cphy_1148	A9KN27	Transcriptional regulator, AraC family	323	IPR003313;IPR009057;IPR018060;IPR014710;IPR011051;IPR020449;
Cphy_1165	A9KN44	Transcriptional regulator, AraC family	278	IPR003313;IPR009057;IPR018060;IPR018062;
Cphy_1168	A9KN47	Transcriptional regulator, AraC family	266	IPR003313;IPR009057;IPR018060;IPR018062;IPR020449;
Cphy_1394	A9KPA7	Two component transcriptional regulator, AraC family	523	IPR011006;IPR009057;IPR018060;IPR018062;IPR001789;
Cphy_1472	A9KPU7	Transcriptional regulator, AraC family	294	IPR029442;IPR009057;IPR018060;IPR018062;IPR011256;
Cphy_1528	A9KQI9	Transcriptional regulator, AraC family	284	IPR003313;IPR009057;IPR018060;IPR020449;
Cphy_1546	A9KQK7	Transcriptional regulator, AraC family	275	IPR003313;IPR009057;IPR018060;IPR018062;IPR020449;
Cphy_1583	A9KQP4	Two component transcriptional regulator, AraC family	533	IPR011006;IPR009057;IPR018060;IPR018062;IPR001789;IPR020449;
Cphy_1683	A9KRI1	Transcriptional regulator, AraC family	221	IPR009057;IPR018060;
Cphy_1706	A9KRK4	Transcriptional regulator, AraC family	778	IPR009057;IPR018060;IPR020449;
Cphy_1722	A9KS62	Two component transcriptional regulator, AraC family	508	IPR011006;IPR009057;IPR018060;IPR001789;IPR020449;
Cphy_1915	A9KHJ9	Transcriptional regulator, AraC family	775	IPR009057;IPR018060;IPR018062;
Cphy_2007	A9KIC3	Two component transcriptional regulator, AraC family	529	IPR011006;IPR009057;IPR018060;IPR001789;
Cphy_2107	A9KJ61	Transcriptional regulator, AraC family	313	IPR010499;IPR029442;IPR009057;IPR018060;IPR011256;
Cphy_2141	A9KJ95	Two component transcriptional regulator, AraC family	260	IPR011006;IPR009057;IPR018060;IPR018062;IPR001789;
Cphy_2187	A9KJE1	Transcriptional regulator, AraC family	752	IPR009057;IPR018060;IPR018062;
Cphy_2230	A9KK23	Transcriptional regulator, AraC family	283	IPR009057;IPR018060;
Cphy_2239	A9KK32	Transcriptional regulator, AraC family	295	IPR003313;IPR009057;IPR018060;
Cphy_2253	A9KK44	Two component transcriptional regulator, AraC family	532	IPR011006;IPR009057;IPR018060;IPR018062;IPR001789;
Cphy_2338	A9KKW7	Transcriptional regulator, AraC family	294	IPR003313;IPR009057;IPR018060;
Cphy_2461	A9KLS8	Transcriptional regulator, AraC family	277	IPR003313;IPR009057;IPR018060;IPR018062;IPR020449;
Cphy_2556	A9KMG3	Transcriptional regulator, AraC family	290	IPR010499;IPR029442;IPR009057;IPR018060;IPR018062;IPR011256;
Cphy_2652	A9KN02	AraC protein arabinose-binding/dimerisation	236	IPR003313;IPR009057;
Cphy_2653	A9KN03	Transcriptional regulator, AraC family	78	IPR009057;IPR018060;IPR018062;IPR020449;
Cphy_2734	A9KNH8	Transcriptional regulator, AraC family	764	IPR009057;IPR018060;
Cphy_3034	A9KQ79	Two component transcriptional regulator, AraC family	556	IPR011006;IPR009057;IPR018060;IPR001789;IPR020449;
Cphy_3132	A9KR08	Transcriptional regulator, AraC family	281	IPR009057;IPR018060;IPR018062;
Cphy_3138	A9KR14	Transcriptional regulator, AraC family	281	IPR010499;IPR029442;IPR009057;IPR018060;IPR018062;IPR011256;
Cphy_3142	A9KR18	Transcriptional regulator, AraC family	301	IPR010499;IPR029442;IPR009057;IPR018060;IPR018062;IPR011256;IPR020449;
Cphy_3156	A9KRL7	Transcriptional regulator, AraC family	283	IPR003313;IPR009057;IPR018060;IPR018062;IPR020449;
Cphy_3159	A9KRM0	Transcriptional regulator, AraC family	296	IPR003313;IPR009057;IPR018060;IPR018062;IPR014710;IPR020449;
Cphy_3174	A9KRN5	Transcriptional regulator, AraC family	280	IPR010499;IPR029442;IPR009057;IPR018060;IPR011256;
Cphy_3181	A9KRP2	Transcriptional regulator, AraC family	292	IPR010499;IPR029442;IPR009057;IPR018060;IPR018062;IPR011256;IPR020449;
Cphy_3211	A9KRS1	Two component transcriptional regulator, AraC family	548	IPR011006;IPR009057;IPR018060;IPR018062;IPR001789;
Cphy_3256	A9KSF8	Transcriptional regulator, AraC family	292	IPR003313;IPR013096;IPR009057;IPR018060;IPR018062;IPR014710;IPR020449;
Cphy_3282	A9KSI4	Two component transcriptional regulator, AraC family	535	IPR011006;IPR009057;IPR018060;IPR018062;IPR001789;
Cphy_3327	A9KSM8	Transcriptional regulator, AraC family	146	IPR009057;IPR018060;IPR018062;IPR020449;
Cphy_3397	A9KTC0	Transcriptional regulator, AraC family	298	IPR003313;IPR009057;IPR018060;IPR018062;IPR020449;
Cphy_3405	A9KTC8	Two component transcriptional regulator, AraC family	253	IPR011006;IPR009057;IPR018060;IPR001789;IPR020449;
Cphy_3697	A9KJM4	Two component transcriptional regulator, AraC family	517	IPR011006;IPR009057;IPR018060;IPR018062;IPR001789;IPR020449;
Cphy_3861	A9KL59	Two component transcriptional regulator, AraC family	259	IPR011006;IPR009057;IPR018060;IPR018062;IPR001789;IPR020449;
Cphy_3887	A9KL85	Two component transcriptional regulator, AraC family	252	IPR011006;IPR009057;IPR018060;IPR018062;IPR001789;IPR020449;

## Sheet: SigmaFactors(26)
Gene	UniProt_Entry	Protein	Length	InterPro
Sigma 70 factors
Cphy_0229	A9KRY5	RNA polymerase sigma factor	204	IPR014284;IPR000838;IPR007627;IPR013249;IPR013325;IPR013324;IPR011991;
Cphy_0234	A9KRZ0	RNA polymerase sigma factor SigA	371	IPR014284;IPR000943;IPR009042;IPR007627;IPR007624;IPR007630;IPR007127;IPR013325;IPR013324;IPR012760;IPR028630;IPR011991;
Cphy_0478	A9KI31	RNA polymerase sigma factor	238	IPR014284;IPR014322;IPR014236;IPR000943;IPR007627;IPR007624;IPR007630;IPR016263;IPR013325;IPR013324;IPR011991;
Cphy_1045	A9KM82	RNA polymerase sigma factor	166	IPR014284;IPR000838;IPR007627;IPR013249;IPR013325;IPR013324;IPR011991;
Cphy_2290	A9KKR9	RNA polymerase sigma factor	207	IPR014284;IPR014209;IPR000943;IPR007627;IPR007630;IPR016263;IPR013325;IPR013324;IPR011991;
Cphy_2468	A9KLT5	RNA polymerase sigma factor	260	IPR014284;IPR014322;IPR000943;IPR007627;IPR007624;IPR007630;IPR013325;IPR013324;IPR011991;
Cphy_2469	A9KLT6	RNA polymerase sigma factor	246	IPR014284;IPR014200;IPR000943;IPR007627;IPR007630;IPR016263;IPR013325;IPR013324;IPR011991;
Cphy_2685	A9KNC9	RNA polymerase sigma factor	254	IPR014284;IPR000943;IPR007627;IPR007624;IPR007630;IPR016263;IPR012845;IPR013325;IPR013324;IPR011991;
Cphy_3521	A9KI23	RNA polymerase sigma factor SigA	372	IPR014284;IPR000943;IPR009042;IPR007627;IPR007624;IPR007630;IPR007127;IPR013325;IPR013324;IPR012760;IPR028630;IPR011991;
Sigma 54 factors
Cphy_0255	A9KS11	Sigma 54 modulation protein/ribosomal protein S30EA	178	IPR032528;IPR003489;
Sigma 24 factors
Cphy_0514	A9KI67	RNA polymerase, sigma-24 subunit, ECF subfamily	184	IPR014284;IPR007627;IPR013249;IPR013325;IPR013324;IPR011991;
Cphy_0679	A9KJR1	RNA polymerase, sigma-24 subunit, ECF subfamily	178	IPR014284;IPR007627;IPR013249;IPR013325;IPR013324;IPR011991;
Cphy_0912	A9KLG8	RNA polymerase, sigma-24 subunit, ECF subfamily	156	IPR014284;IPR007627;IPR013249;IPR013325;IPR013324;IPR011991;
Cphy_0940	A9KLJ5	RNA polymerase, sigma-24 subunit, ECF subfamily	152	IPR014284;IPR007627;IPR013325;IPR013324;IPR011991;
Cphy_0946	A9KLY5	RNA polymerase, sigma-24 subunit, ECF subfamily	186	IPR014284;IPR007627;IPR013249;IPR013325;IPR013324;IPR011991;
Cphy_1086	A9KML9	RNA polymerase, sigma-24 subunit, ECF subfamily	175	IPR014284;IPR007627;IPR013249;IPR013325;IPR013324;IPR011991;
Cphy_1094	A9KMM7	RNA polymerase, sigma-24 subunit, ECF subfamily	170	IPR014284;IPR007627;IPR013249;IPR013325;IPR013324;IPR011991;
Cphy_1579	A9KQP0	RNA polymerase, sigma-24 subunit, ECF subfamily	167	IPR014284;IPR007627;IPR013249;IPR013325;IPR013324;IPR011991;
Cphy_3098	A9KQX5	RNA polymerase, sigma-24 subunit, ECF subfamily	157	IPR014284;IPR007627;IPR013249;IPR013325;IPR013324;IPR011991;
Cphy_3321	A9KSM2	RNA polymerase, sigma-24 subunit, ECF subfamily	213	IPR014284;IPR016371;IPR000943;IPR007627;IPR013325;IPR013324;IPR011991;
Cphy_3337	A9KSN8	RNA polymerase, sigma-24 subunit, ECF subfamily	164	IPR014284;IPR007627;IPR013249;IPR013325;IPR013324;IPR011991;
Cphy_3594	A9KIT0	RNA polymerase, sigma-24 subunit, ECF subfamily	169	IPR014284;IPR007627;IPR013249;IPR013325;IPR013324;IPR011991;
Anti-sigma factors
Cphy_0303	A9KSP6	Anti-sigma-28 factor, FlgM	90	IPR007412;IPR031316;
Cphy_0476	A9KI29	Anti-sigma F factor antagonist (Stage II sporulation protein)	127	IPR003658;IPR014237;IPR002645;
Cphy_0477	A9KI30	Putative anti-sigma regulatory factor, serine/threonine protein kinase (EC 2.7.11.1)	157	IPR010194;IPR003594;
Cphy_3799	A9KKF5	Putative anti-sigma regulatory factor, serine/threonine protein kinase	140	IPR003594;

## Sheet: LacI(25)
Gene	UniProt_Entry	Protein	Length	InterPro
Cphy_0484	A9KI37	Transcriptional regulator, LacI family	335	IPR010982;IPR028082;IPR000843;
Cphy_0568	A9KIV6	Transcriptional regulator, LacI family	339	IPR010982;IPR028082;IPR000843;
Cphy_0590	A9KIX8	Transcriptional regulator, LacI family (EC 5.1.1.1)	346	IPR010982;IPR028082;IPR000843;
Cphy_0595	A9KIY3	Transcriptional regulator, LacI family (EC 5.1.1.1)	349	IPR010982;IPR001761;IPR028082;IPR000843;
Cphy_0698	A9KJT0	Transcriptional regulator, LacI family	345	IPR010982;IPR028082;IPR000843;
Cphy_1060	A9KMJ5	Transcriptional regulator, LacI family	352	IPR010982;IPR028082;IPR025997;IPR000843;
Cphy_1077	A9KML0	Transcriptional regulator, LacI family (EC 5.1.1.1)	345	IPR010982;IPR028082;IPR000843;
Cphy_1454	A9KPS9	Transcriptional regulator, LacI family	334	IPR010982;IPR028082;IPR000843;
Cphy_1584	A9KQP5	Periplasmic binding protein/LacI transcriptional regulator	347	IPR028082;IPR025997;
Cphy_1821	A9KSX9	Transcriptional regulator, LacI family (EC 5.1.1.1)	338	IPR010982;IPR028082;IPR000843;
Cphy_1876	A9KT34	Transcriptional regulator, LacI family (EC 5.1.1.1)	345	IPR010982;IPR028082;IPR000843;
Cphy_1883	A9KT41	Transcriptional regulator, LacI family (EC 5.1.1.1)	351	IPR001387;IPR010982;IPR028082;IPR000843;
Cphy_2009	A9KIC5	Periplasmic binding protein/LacI transcriptional regulator	325	IPR028082;IPR025997;
Cphy_2012	A9KIC8	Periplasmic binding protein/LacI transcriptional regulator	356	IPR028082;IPR025997;
Cphy_2243	A9KK36	Periplasmic binding protein/LacI transcriptional regulator	367	IPR028082;IPR025997;
Cphy_2251	A9KK42	Periplasmic binding protein/LacI transcriptional regulator	320	IPR028082;IPR025997;
Cphy_2278	A9KK67	Transcriptional regulator, LacI family	348	IPR010982;IPR028082;IPR000843;
Cphy_2351	A9KKY0	Transcriptional regulator, LacI family	331	IPR010982;IPR028082;IPR000843;
Cphy_2353	A9KKY2	Transcriptional regulator, LacI family	330	IPR010982;IPR028082;IPR000843;
Cphy_2467	A9KLT4	Transcriptional regulator, LacI family	351	IPR010982;IPR028082;IPR000843;
Cphy_2742	A9KNI6	Transcriptional regulator, LacI family (EC 5.1.1.1)	333	IPR010982;IPR001761;IPR028082;IPR000843;
Cphy_3277	A9KSH9	Periplasmic binding protein/LacI transcriptional regulator	310	IPR028082;IPR025997;
Cphy_3312	A9KSL4	Transcriptional regulator, LacI family (EC 5.1.1.1)	336	IPR010982;IPR028082;IPR000843;
Cphy_3585	A9KIS1	Transcriptional regulator, LacI family	340	IPR010982;IPR028082;IPR000843;
Cphy_3700	A9KJM7	Transcriptional regulator, LacI family	349	IPR010982;IPR028082;IPR000843;

## Sheet: XRE(22)
Gene names	UniProt_Entry	Protein names	Length	Interpro
Cphy_0064	A9KQE5	Transcriptional regulator, XRE family	266	IPR001387;IPR010982;IPR001712;
Cphy_0065	A9KQE6	Transcriptional regulator, XRE family	273	IPR001387;IPR010982;
Cphy_0097	A9KQH8	Transcriptional regulator, XRE family	163	IPR001387;IPR010982;
Cphy_0169	A9KR88	Transcriptional regulator, XRE family	141	IPR001387;IPR010982;
Cphy_0172	A9KR91	Helix-turn-helix domain protein	313	IPR001387;IPR010982;IPR011990;
Cphy_0275	A9KS31	Transcriptional regulator, XRE family	276	IPR001387;IPR010982;
Cphy_0510	A9KI63	Transcriptional regulator, XRE family	114	IPR001387;IPR010982;
Cphy_0782	A9KKJ8	Transcriptional regulator, XRE family	108	IPR001387;IPR010982;
Cphy_0898	A9KLF4	Transcriptional regulator, XRE family	179	IPR001387;IPR013096;IPR010982;IPR014710;IPR011051;
Cphy_0954	A9KLZ3	Transcriptional regulator, XRE family	63	IPR001387;IPR010982;
Cphy_1010	A9KM47	Transcriptional regulator, XRE family	370	IPR001387;IPR010982;IPR025714;IPR029063;
Cphy_1554	A9KQL5	Transcriptional regulator, XRE family	310	IPR001387;IPR010982;IPR013026;IPR011990;
Cphy_1590	A9KQQ1	Transcriptional regulator, XRE family	456	IPR001387;IPR010982;IPR011990;
Cphy_1805	A9KSE2	Transcriptional regulator, XRE family	224	IPR001387;IPR010652;IPR010982;
Cphy_1859	A9KT17	Transcriptional regulator, XRE family	75	IPR001387;IPR010982;
Cphy_1883	A9KT41	Transcriptional regulator, LacI family (EC 5.1.1.1)	351	IPR001387;IPR010982;IPR028082;IPR000843;
Cphy_1967	A9KHQ0	Transcriptional regulator, XRE family	268	IPR001387;IPR010982;
Cphy_2111	A9KJ65	Transcriptional regulator, XRE family	380	IPR001387;IPR010982;IPR011990;
Cphy_2424	A9KLP1	Transcriptional regulator, XRE family	66	IPR001387;IPR010982;
Cphy_2859	A9KPE5	Helix-turn-helix domain protein	316	IPR001387;IPR010982;IPR011990;
Cphy_2912	A9KPJ6	Transcriptional regulator, XRE family	200	IPR001387;IPR002742;IPR010982;
Cphy_2994	A9KQ39	Transcriptional regulator, XRE family	109	IPR001387;IPR010982;

## Sheet: GntR(20)
Gene	UniProt_Entry	Protein	Length	InterPro
Cphy_0073	A9KQF4	Transcriptional regulator, GntR family	127	IPR000524;IPR011991;
Cphy_0185	A9KRA4	Transcriptional regulator, GntR family	122	IPR000524;IPR011991;
Cphy_0655	A9KJ43	Transcriptional regulator, GntR family	257	IPR011711;IPR008920;IPR000524;IPR011991;
Cphy_0989	A9KM26	Transcriptional regulator, GntR family with aminotransferase domain	473	IPR004839;IPR015424;IPR015421;IPR000524;IPR011991;
Cphy_1012	A9KM49	Regulatory protein GntR HTH	370	IPR028082;IPR025997;IPR000524;IPR011991;
Cphy_1088	A9KMM1	Putative transcriptional regulator, GntR family	427	IPR024551;IPR015424;IPR015422;
Cphy_1279	A9KNQ6	Transcriptional regulator, GntR family	125	IPR000524;IPR011991;
Cphy_1297	A9KNS4	Putative transcriptional regulator, GntR family	480	IPR004839;IPR015424;IPR015421;IPR000524;IPR011991;
Cphy_1313	A9KNT9	Regulatory protein GntR HTH	232	IPR011711;IPR008920;IPR000524;IPR011991;
Cphy_1446	A9KPS1	Transcriptional regulator, GntR family with aminotransferase domain	449	IPR004839;IPR015424;IPR015421;IPR000524;IPR011991;
Cphy_1561	A9KQM2	Regulatory protein GntR HTH	234	IPR011711;IPR008920;IPR000524;IPR011991;
Cphy_2228	A9KK21	Transcriptional regulator, GntR family with aminotransferase domain	440	IPR004839;IPR015424;IPR015421;IPR000524;IPR011991;
Cphy_2235	A9KK28	Transcriptional regulator, GntR family	117	IPR000524;IPR011991;
Cphy_2319	A9KKU8	Transcriptional regulator, GntR family	120	IPR000524;IPR011991;
Cphy_2769	A9KNL2	Transcriptional regulator, GntR family with aminotransferase domain	463	IPR004839;IPR015424;IPR015421;IPR000524;IPR011991;
Cphy_3095	A9KQX2	Transcriptional regulator, GntR family	222	IPR011711;IPR008920;IPR000524;IPR011991;
Cphy_3464	A9KHW8	Transcriptional regulator, GntR family	126	IPR000524;IPR011991;
Cphy_3764	A9KKC0	Transcriptional regulator, GntR family	232	IPR011711;IPR008920;IPR000524;IPR011991;
Cphy_3829	A9KL27	GntR domain protein	237	IPR011711;IPR008920;IPR000524;IPR011991;
Cphy_3903	A9KLA1	Transcriptional regulator, GntR family	124	IPR000524;IPR011991;

## Sheet: TetR(19)
Gene	UniProt_Entry	Protein	Length	InterPro
Cphy_0176	A9KR95	Transcriptional regulator, TetR family	190	IPR009057;IPR001647;IPR015893;
Cphy_0461	A9KHI1	Putative transcriptional regulator, TetR family	219	IPR009057;IPR001647;IPR015893;
Cphy_0610	A9KIZ8	Transcriptional regulator, TetR family	189	IPR009057;IPR001647;IPR015893;
Cphy_0657	A9KJ45	Transcriptional regulator, TetR family	205	IPR009057;IPR001647;IPR015893;
Cphy_0667	A9KJP9	Transcriptional regulator, TetR family	200	IPR009057;IPR001647;IPR015893;
Cphy_0672	A9KJQ4	Putative transcriptional regulator, TetR family	193	IPR009057;IPR001647;IPR015893;IPR011075;IPR025996;
Cphy_1364	A9KP77	Transcriptional regulator, TetR family	206	IPR009057;IPR001647;IPR015893;
Cphy_1367	A9KP80	Transcriptional regulator, TetR family	181	IPR009057;IPR001647;IPR015893;
Cphy_1513	A9KPY8	Transcriptional regulator, TetR family	189	IPR009057;IPR001647;IPR015893;
Cphy_1633	A9KRD1	Transcriptional regulator, TetR family	210	IPR009057;IPR001647;IPR015893;IPR011075;
Cphy_1762	A9KSA2	Putative transcriptional regulator, TetR family	194	IPR009057;IPR001647;IPR015893;IPR011075;
Cphy_1837	A9KSZ5	Transcriptional regulator, TetR family	202	IPR009057;IPR001647;IPR015893;IPR011075;
Cphy_1838	A9KSZ6	Transcriptional regulator, TetR family	195	IPR009057;IPR001647;IPR015893;IPR011075;
Cphy_1856	A9KT14	Transcriptional regulator, TetR family	185	IPR009057;IPR001647;IPR015893;
Cphy_1864	A9KT22	Transcriptional regulator, TetR family	204	IPR009057;IPR001647;IPR015893;
Cphy_1910	A9KHJ4	Transcriptional regulator, TetR family	207	IPR023772;IPR009057;IPR001647;IPR015893;
Cphy_2667	A9KN17	Transcriptional regulator, TetR family	192	IPR023772;IPR009057;IPR001647;IPR015893;
Cphy_3395	A9KTB8	Transcriptional regulator, TetR family	193	IPR009057;IPR001647;
Cphy_3621	A9KJE8	Transcriptional regulator, TetR family	203	IPR009057;IPR001647;IPR015893;IPR011075;

## Sheet: MerR(14)
Gene	UniProt_Entry	Protein	Length	InterPro
Cphy_0098	A9KQH9	Transcriptional regulator, MerR family	279	IPR009061;IPR000551;IPR011256;
Cphy_0276	A9KS32	Transcriptional regulator, MerR family	288	IPR009061;IPR000551;IPR012925;
Cphy_0738	A9KJX0	Transcriptional regulator, MerR family	126	IPR009061;IPR000551;
Cphy_1008	A9KM45	Transcriptional regulator, MerR family	253	IPR009061;IPR000551;IPR012925;
Cphy_1410	A9KPC3	Transcriptional regulator, MerR family	277	IPR009061;IPR000551;IPR011256;
Cphy_1458	A9KPT3	Transcriptional regulator, MerR family	161	IPR009061;IPR000551;
Cphy_1609	A9KQS0	Transcriptional regulator, MerR family	272	IPR010499;IPR009061;IPR029442;IPR000551;IPR011256;
Cphy_1613	A9KQS4	Transcriptional regulator, MerR family	277	IPR009061;IPR000551;
Cphy_1848	A9KT06	Transcriptional regulator, MerR family	82	IPR011256;
Cphy_2039	A9KIF5	Transcriptional regulator, MerR family	306	IPR010499;IPR009061;IPR000551;IPR011256;
Cphy_3049	A9KQ94	Transcriptional regulator, MerR family	335	IPR029441;IPR009061;IPR000551;
Cphy_3623	A9KJF0	Transcriptional regulator, MerR family	274	IPR009061;IPR000551;IPR011256;
Cphy_3713	A9KJP0	Transcriptional regulator, MerR family	97	IPR009061;IPR000551;
Cphy_3755	A9KKB1	Transcriptional regulator, MerR family	294	IPR009061;IPR000551;

## Sheet: LysR(12)
Gene	UniProt_Entry	Protein	Length	InterPro
Cphy_1102	A9KMN5	Transcriptional regulator, LysR family	289	IPR005119;IPR000847;IPR011991;
Cphy_1229	A9KNA8	Transcriptional regulator, MarR family	301	IPR005119;IPR000847;IPR011991;
Cphy_1293	A9KNS0	Transcriptional regulator, LysR family	294	IPR005119;IPR000847;IPR011991;
Cphy_1477	A9KPV2	Transcriptional regulator, LysR family	299	IPR005119;IPR000847;IPR011991;
Cphy_1757	A9KS97	Transcriptional regulator, LysR family	292	IPR005119;IPR000847;IPR011991;
Cphy_1783	A9KSC1	Transcriptional regulator, MarR family	302	IPR005119;IPR000847;IPR011991;
Cphy_1902	A9KT60	Transcriptional regulator, LysR family	292	IPR005119;IPR000847;IPR011991;
Cphy_2156	A9KJB0	Transcriptional regulator, LysR family	300	IPR005119;IPR000847;IPR011991;
Cphy_2431	A9KLP8	Transcriptional regulator, LysR family	299	IPR005119;IPR000847;IPR011991;
Cphy_3040	A9KQ85	Transcriptional regulator, LysR family	301	IPR005119;IPR000847;IPR011991;
Cphy_3352	A9KT75	Transcriptional regulator, LysR family	296	IPR005119;IPR000847;IPR011991;
Cphy_3361	A9KT84	Transcriptional regulator, LysR family	307	IPR005119;IPR000847;IPR011991;

[truncated: 1 more sheets: MarR(12)]
